# Supplementary material for: Existing evidence on the impacts of within-field farmland management practices on the flux of greenhouse gases from arable cropland in temperate regions: a systematic map
Source: Environ Evid. 2022 Jun 23;11:24. doi: 10.1186/s13750-022-00275-x (PMC11378830; doi:10.1186/s13750-022-00275-x)
Supplement: Supplementary file 2 — Additional file 2. Benchmark studies. [file 13750_2022_275_MOESM2_ESM.xlsx]

## Sheet: Sheet1
Additional File X - Benchmark List
Title	Region	URL
Soil carbon dynamics under different cropping and pasture management in temperate Australia: Results of three long-term experiments	Temperate Australia	http://www.scopus.com/inward/record.url?eid=2-s2.0-79957489982&partnerID=40&md5=9753db81b1c116035082fed306927887
Soil properties, crop production and greenhouse gas emissions from organic and inorganic fertilizer-based arable cropping systems	Denmark	http://www.scopus.com/inward/record.url?eid=2-s2.0-78650751482&partnerID=40&md5=9615c900732504e34a3c2e8e77d98633
Effects of long-term tillage and drainage treatments on greenhouse gas fluxes from a corn field during the fallow period	Ohio, USA	https://www.sciencedirect.com/science/article/pii/S0167880913000972
Effects of agronomic practices on the soil carbon storage potential in arable farming in Austria	Austria	https://link.springer.com/article/10.1023/A:1012607112247
Long-Term Influence of Tillage and Fertilization on Net Carbon Dioxide Exchange Rate on Two Soils with Different Textures	Lithuaina	https://dl.sciencesocieties.org/publications/jeq/abstracts/40/6/1787
Long-term trends in nitrous oxide emissions, soil nitrogen, and crop yields of till and no-till cropping systems	Michigan, USA	https://www.ncbi.nlm.nih.gov/pubmed/16825469
Effects of soil tillage and fertilization on resource efficiency and greenhouse gas emissions in a long-term field experiment in Southern Germany	Southern Germany	http://www.scopus.com/inward/record.url?eid=2-s2.0-84876743115&partnerID=40&md5=184fa45a7692c7bbec4ecb0f08c281a1
Soil aggregation and greenhouse gas flux after 15 years of wheat straw and fertilizer management in a no-till system	Ohio, USA	https://www.sciencedirect.com/science/article/pii/S0167198712002139
oil carbon fluxes and balances and soil properties of organically amended no-till corn production systems	Ohio, USA	https://www.sciencedirect.com/science/article/pii/S0016706113000190
Soil carbon, soil nitrate, and soil emissions of nitrous oxide during cultivation of energy crops	Germany (Northeast)	https://link.springer.com/article/10.1007/s10705-009-9326-z
Long-term tillage effects on soil carbon storage and carbon dioxide emissions in continuous corn cropping system from an alfisol in Ohio	Ohio	https://www.sciencedirect.com/science/article/pii/S0167198708002195
Quantifying annual N2O emission fluxes from grazed grassland under a range of inorganic fertiliser nitrogen inputs	UK (England & Wales)	https://www.sciencedirect.com/science/article/pii/S0167880909003661
The effect of N fertilizer forms on nitrous oxide emissions from UK arable land and grassland	UK	https://link.springer.com/article/10.1007/s10705-012-9505-1
Nitrous oxide emissions from fertilised UK arable soils: fluxes, emission factors and mitigation	UK	https://www.sciencedirect.com/science/article/pii/S0167880915300153
Soil N2O emissions with different reduced tillage methods during the establishment of Miscanthus in temperate grassland	UK	https://onlinelibrary.wiley.com/doi/full/10.1111/gcbb.12570
Impact of reduced tillage on greenhouse gas emissions and soil carbon stocks in an organic grass-clover ley - winter wheat cropping sequence	Switzerland	https://www.sciencedirect.com/science/article/pii/S0167880917300397
The impact of ploughing intensively managed temperate grasslands on N2O, CH4 and CO2 fluxes	Scotland	https://link.springer.com/article/10.1007/s11104-016-3023-x
Greenhouse gas emissions from intensively managed peat soils in an arable production system	UK	https://www.sciencedirect.com/science/article/pii/S0167880916305692
Multiyear greenhouse gas flux measurements on a temperate fen soil used for cropland or grassland	Germany (Northwest)	https://onlinelibrary.wiley.com/doi/full/10.1002/jpln.201300396
The impact of cultivation on CO2 and CH4 fluxes over organic soils in Sweden	Sweden (central)	https://doi.org/10.1016/j.agrformet.2017.05.002
Field N(2)O, CO(2) and CH(4) fluxes in relation to tillage, compaction and soil quality in Scotland	Scotland	https://doi.org/10.1016/S0167-1987(99)00074-4
To what extent can zero tillage lead to a reduction in greenhouse gas emissions from temperate soils?	UK (East Midlands)	https://www.nature.com/articles/srep04586#methods
Difference in Soil Methane (CH4) and Nitrous Oxide (N2O) Fluxes from Bioenergy Crops SRC Willow and SRF Scots Pine Compared with Adjacent Arable and Fallow in a Temperate Climate	Scotland	https://link.springer.com/article/10.1007/s12155-017-9824-9
Comparison of soil greenhouse gas fluxes from extensive and intensive grazing in a temperate maritime climate	Scotland (Southeast)	https://www.biogeosciences.net/10/1231/2013/bg-10-1231-2013.pdf
Annual emissions of CO2, CH4 and N2O from a temperate peat bog: Comparison of an undrained and four drained sites under permanent grass and arable crop rotations with cereals and potato	Denmark	https://www.sciencedirect.com/science/article/pii/S0168192318301047?via%3Dihub
