# Supplementary material for: Existing evidence on the impacts of within-field farmland management practices on the flux of greenhouse gases from arable cropland in temperate regions: a systematic map
Source: Environ Evid. 2022 Jun 23;11:24. doi: 10.1186/s13750-022-00275-x (PMC11378830; doi:10.1186/s13750-022-00275-x)
Supplement: Supplementary file 3 — Additional file 3. Excluded studies. [file 13750_2022_275_MOESM3_ESM.xlsx]

## Sheet: Excluded at FT
Reason for Exclusion	Author	Title
Comparator	Jambert (1997)	N2O and CH4 emissions from fertilized agricultural soils in southwest France
Comparator	Pelster (2015)	Smallholder African farms in western Kenya have limited greenhouse gas fluxes
Comparator	Beyer (2015)	Multiyear greenhouse gas flux measurements on a temperate fen soil used for cropland or grassland
Comparator	Sun (2017)	Characteristics of CH4 fluxes in tea field with different planting years in the brown-red soil of southern Hubei
Comparator	Chen (2017)	Measurement and modeling of nitrous and nitric oxide emissions from a tea field in subtropical central China
Comparator	Nishimura (2012)	Nitrous oxide evolved from soil covered with plastic mulch film in horticultural field
Comparator	Vermeulen (2009)	Soil, crop and emission responses to seasonal-controlled traffic in organic vegetable farming on loam soil
Comparator	Sharpe (2002)	Nitrous oxide and ammonia fluxes in a soybean field irrigated with swine effluent.
Comparator	Montagu (2017)	Low nitrous oxides emissions from Australian processing tomato crops - a win for the environment, our health and farm productivity
Comparator	Jambert (1997)	Quantification of N-losses as NH 3 , NO, and N 2 O and N 2 from fertilized maize fields in southwestern France
Comparator	Burger (2005)	Microbial responses and nitrous oxide emissions during wetting and drying of organically and conventionally managed soil under tomatoes
Comparator	Van Der Weerden (2000)	Effect of three contrasting onion (Allium cepa L.) production systems on nitrous oxide emissions from soil
Comparator	Schmidt (2012)	The carbon budget of a winter wheat field: An eddy covariance analysis of seasonal and inter-annual variability
Comparator	Lou (2003)	Carbon dioxide flux in a subtropical agricultural soil of China
Comparator	Steenwerth (2008)	Cover crops and cultivation: Impacts on soil N dynamics and microbiological function in a Mediterranean vineyard agroecosystem
Comparator	De Gryze (2010)	Simulating greenhouse gas budgets of four California cropping systems under conventional and alternative management.
Comparator	Leitner (2017)	Linking NO and N2O emission pulses with the mobilization of mineral and organic N upon rewetting dry soils
Comparator	Yamulki (1995)	Studies on no and N20 fluxes from a wheat field
Comparator	Wu (2013)	Life cycle assessment of greenhouse gas emissions of feedlot manure management practices: Land application versus gasification
Comparator	Buysse (2017)	Carbon budget measurement over 12 years at a crop production site in the silty-loam region in Belgium
Comparator	Bayer (2016)	Mitigating greenhouse gas emissions from a subtropical Ultisol by using long-term no-tillage in combination with legume cover crops
Comparator	Ranucci (2011)	The influence of management and environmental variables on soil N 2 O emissions in a crop system in Southern Italy
Comparator	Aneja (1996)	Seasonal variations of nitric oxide flux from agricultural soils in the Southeast United States
Comparator	Hong (2002)	Study on the soil ecological effects of Wheat-corn
Comparator	Aubinet (2009)	Carbon sequestration by a crop over a 4-year sugar beet/winter wheat/seed potato/winter wheat rotation cycle
Comparator	Flessa (1998)	Nitrous oxide and methane fluxes from organic soils under agriculture
Comparator	Chirinda (2010)	Emissions of nitrous oxide from arable organic and conventional cropping systems on two soil types
Comparator	Hulugalle (2012)	Soil properties, black root-rot incidence, yield, and greenhouse gas emissions in irrigated cotton cropping systems sown in a Vertosol with subsoil sodicity
Comparator	Jia (2012)	Annual N2O and CH4 emissions from intensively managed vegetable fields in Nanjing, China
Comparator	Ceschia (2010)	Management effects on net ecosystem carbon and GHG budgets at European crop sites
Comparator	Jantalia (2008)	Fluxes of nitrous oxide from soil under different crop rotations and tillage systems in the South of Brazil
Comparator	Sarkodie-Addo (2001)	Nitrogen dynamics in a green manure - maize rotation system
Comparator	Manalil (2014)	Rapid emission of nitrous oxide from fallow over summer following wetting in a Mediterranean-type environment
Comparator	Mahama (2015)	Impact of cover crops and nitrogen application on nitrous oxide fluxes and grain yield of sorghum and maize
Comparator	Manalil (2014)	Soil water conservation and nitrous oxide emissions from different crop sequences and fallow under Mediterranean conditions
Comparator	Pilecco (2019)	Ryegrass early sowing into soybean to mitigate nitrous oxide emissions in a subtropical integrated crop-livestock system
Comparator	Assa (2012)	Effect of Agricultural Land use Changes on Greenhouse Gas Emissions and Carbon Dynamics in Drained Peat Soils in the San Joaquin Delta, CA
Comparator	Chen (2008)	Relationship between nitrous oxide emission and winter wheat production
Comparator	Davis (2016)	Nitrous oxide emissions in cover crop-based corn production systems
Comparator	Jahangir (2014)	Mustard catch crop enhances denitrification in shallow groundwater beneath a spring barley field.
Comparator	Kennedy (2011)	Nitrous Oxide Emissions from California Tomato Cropping Systems under Conventional and Alternative Management
Comparator	Deligios (2017)	Stable nutrient flows in sustainable and alternative cropping systems of globe artichoke
Comparator	Lehuger (2011)	Predicting and mitigating the net greenhouse gas emissions of crop rotations in Western Europe
Comparator	Bichel (2016)	Sequestration of native soil organic carbon and residue carbon in complex agroecosystems
Comparator	Benoit (2015)	Nitrous oxide emissions and nitrate leaching in an organic and a conventional cropping system (Seine basin, France)
Comparator	Belyaeva (2016)	Use of the agricultural practice of pasture termination in reducing soil N2O emissions in high-rainfall cropping systems of south-eastern Australia
Comparator	Goglio (2013)	29 % N2O emission reduction from a modelled low-greenhouse gas cropping system during 2009-2011
Comparator	Harrison (2002)	Emissions of nitrous oxide and nitric oxide associated with the decomposition of arable crop residues on a sandy loam soil in Eastern England
Comparator	Vermue (2013)	Influence of integrated weed management system on N-cycling microbial communities and N2O emissions
Comparator	Jeuffroy (2013)	Nitrous oxide emissions from crop rotations including wheat, oilseed rape and dry peas
Comparator	Harris (2013)	Can nitrogen fertiliser and nitrification inhibitor management influence N2O losses from high rainfall cropping systems in South Eastern Australia?
Comparator	Deppe (2016)	Impact of induced summer drought and nitrogen fertilizer application method on net exchange of nitrous oxide and methane in arable soils
Comparator	Kern (2012)	Effects of climatic factors and soil management on the methane flux in soils from annual and perennial energy crops
Comparator	Lazzerini (2014)	A simplified method for the assessment of carbon balance in agriculture: An application in organic and conventional micro-agroecosystems in a long-term experiment in Tuscany, Italy
Comparator	Ma (2018)	Modeling the impact of crop rotation with legume on nitrous oxide emissions from rain-fed agricultural systems in Australia under alternative future climate scenarios
Comparator	Minamikawa (2010)	Annual emissions of dissolved CO2, CH4, and N2O in the subsurface drainage from three cropping systems
Comparator	Venterea (2000)	Nitric and nitrous oxide emissions following fertilizer application to agricultural soil: Biotic and abiotic mechanisms and kinetics
Comparator	Beyer (2014)	Greenhouse gas exchange of organic soils in northwest germany : effects of organic soil cultivation, agricultural land use and restoration
Comparator	Christen (2008)	Nitrogen and TGE balances in sugar beet rotations
Comparator	Mosquera, J.,Hol, J.M.G.,Huis in 't Veld, J.W.H.	Greenhouse gas fluxes from arable land in the Netherlands : BSIK-KvR programme ME-1
Comparator	S. O. Petersen,C. C. Hoffmann,C.-M. SchÃ¤fer,G. Blicher-Mathiesen,L. Elsgaard,K. Kristensen,S. E. Larsen,S. B. Torp,M. H. Greve	Annual emissions of CH<sub>4</sub> and N<sub>2</sub>O, and ecosystem respiration, from eight organic soils in Western Denmark managed by agriculture
Comparator		Nitrous oxide emissions from a commercial cornfield (<i>Zea mays</i>) measured using the eddy covariance technique
Comparator	Ambus, P; Clayton, Helen; Arah, JRM; Smith, KA; Christensen, Søren;	Similar N2O flux from soil measured with different chamber techniques
Comparator	Smith, K.A. (Edinburgh Univ. (United Kingdom). Inst. of Ecology and Resource Management),McTaggart, I.P.,Dobbie, K.E.,Conen, F.	Emissions of N(2)O from Scottish agricultural soils, as a function of fertilizer N	1998
Comparator	Carlsson A.	Greenhouse gas emissions in the life-cycle of carrots and tomatoes: methods, data and results from a study of the types and amounts of carrots and tomatoes consumed in Sweden: with arable land use.
Comparator	Drewer, Julia; Finch, Jon W; Lloyd, Colin R; Baggs, Elizabeth M; Skiba, Ute;	How do soil emissions of N2O, CH 4 and CO 2 from perennial bioenergy crops differ from arable annual crops?
Comparator	Ball, BC; McTaggart, IP; Watson, CA;	Influence of organic ley–arable management and afforestation in sandy loam to clay loam soils on fluxes of N2O and CH4 in Scotland
Comparator	Dobbie, Karen E; Smith, Keith A;	Nitrous oxide emission factors for agricultural soils in Great Britain: the impact of soil water‐filled pore space and other controlling variables
Comparator	Kaiser, Ernst‐August; Ruser, Reiner;	Nitrous oxide emissions from arable soils in Germany—An evaluation of six long‐term field experiments
Comparator	Beheydt, Daan; Boeckx, Pascal; Sleutel, Steven; Li, Changsheng; Van Cleemput, Oswald;	Validation of DNDC for 22 long-term N2O field emission measurements
Duplicate	Nicholls (2016)	Measuring nitrous oxide emissions from conventional and controlled release fertilisers in south-east Queensland pineapple production
Duplicate	Wulf (2002)	Application technique and slurry co-fermentation effects on ammonia, nitrous oxide, and methane emissions after spreading: II. Greenhouse gas emissions
Duplicate	Corradi (2013)	Crop residues on short-term CO2emissions in sugarcane production areas
Duplicate	Qiang (2004)	Effect of crop-residue incorporation on soil CO2 emission and soil microbial biomass
Duplicate	MacKenzie (1997)	Nitrous oxide emission as affected by tillage, corn-soybean-alfalfa rotations and nitrogen fertilization
Duplicate	Vaughan (2014)	To evaluate the effect of green waste compost on nitrous oxide emissions from horticulture
Duplicate	Zhang (2011)	Exchange Fluxes of NOx, NH3, and N2O from Typical Wheat, Paddy, and Maize Fields in the Yangtze River Delta and North China Plain
Duplicate	Smart (2011)	N2O Emissions and Water Management in California Perennial Crops
Duplicate	Wulf (2002)	Application technique and slurry co-fermentation effects on ammonia, nitrous oxide, and methane emissions after spreading: H. greenhouse gas emissions
Duplicate	Dong (2009)	The effect of long-term fertilization on crop production, soil nutrients and soil CO2 and N2O fluxes
Duplicate	Gacengo (2009)	Agroecosystem management effects on greenhouse gas emissions across a coastal plain catena
Duplicate	OH (2006)	Environmental Problems From Tea Cultivation in Japan and a Control Measure Using Calcium Cyanamide1 1 Project supported by the National Natural Science Foundation of China (No. 40471066) and the Knowledge Innovation Program of the Chinese Academy of Sciences (No. KZCX3-SW-417).
Duplicate	Wulf (2002)	Application technique and slurry co-fermentation effects on ammonia, nitrous oxide, and methane emissions after spreading: I. Ammonia volatilization
Duplicate	Tsuruta (2000)	NO and N2O emissions from upland soils with the application of different types of nitrogen fertiliser
Duplicate	Sirca (2004)	Soil CO2 flux measurements in vineyard ecosystem
Duplicate	Cao (2006)	[Use efficiency and fate of fertilizer N in tomato field of Nanjing suburb].
Duplicate	Crolla (2013)	Land application of digestate
Duplicate	Du (2011)	[Effects of applying controlled release fertilizers on N2O emission from a lateritic red soil].
Duplicate	Kennedy (2014)	Corrigendum to "Reduced nitrous oxide emissions and increased yields in California tomato cropping systems under drip irrigation and fertigation" [Agric. Ecosys. Environ. 170C (2013): 16-27]
Duplicate	Liu (2017)	[Influences of different irrigation amounts on carbon sequestration in wheat-maize rotation system].
Duplicate	Lovanh (2010)	Determination of ammonia and greenhouse gas emissions from land application of swine slurry: A comparison of three application methods
Duplicate	Zhang (2017)	Effect of Plastic Film Mulching on Methane Emission from a Vegetable Field
Duplicate	Song (2004)	The changes of the soil hydrothermal condition and the dynamics of C, N after the mire tillage
Duplicate	Ãlvaro Fuentes, J., Consejo Superior de Investigaciones CientÃ­ficas, Zaragoza (EspaÃ±a). EstaciÃ³n Experimental de Aula Dei,Cantero MartÃ­nez, C., Universitat de Lleida (EspaÃ±a). Escola TÃ©cnica Superior d'Enginyeria AgrÃ ria	Short communication. Potential to mitigate anthropogenic CO2 emissions by tillage reduction in dryland soils of Spain,ComunicaciÃ³n corta. Potencial de mitigaciÃ³n de emisiones de CO2 de origen antropogÃ©nico mediante la reducciÃ³n del laboreo en suelos de secano espaÃ±oles
Duplicate	Volpi, Iride,Di Nasso, Nicoletta Nassi O.,Triana, Federico,Roncucci, Neri,Tozzini, Cristiano,Villani, Ricardo,Laville, Patricia,Neri, Simone,Mattei, Federica,Virgili, Giorgio,Nuvoli, Stefania,Fabbrini, Luigi,Bonari, Enrico	LIFE+IPNOA mobile prototype for the monitoring of soil N2O emissions from arable crops: first-year results on durum wheat
Duplicate		Nitrous oxide emissions from European agriculture &ndash; an analysis of variability and drivers of emissions from field experiments
Duplicate		LIFE+IPNOA mobile prototype for the monitoring of soil N2O emissions from arable crops: first-year results on durum wheat
Duplicate		Postharvest nitrous oxide emissions from a subtropical oxisol as influenced by summer crop residues and their management Emissão de óxido nitroso do solo no periodo pós-colheita alterada pelos resíduos das culturas de verão e seu manejo em latossolo do sul do Brasil
Duplicate		Nitrous oxide and methane fluxes in south Brazilian gleysol as affected by nitrogen fertilizers Fluxos de óxido nitroso e de metano em gleissolo influenciados pela aplicação de fertilizantes nitrogenados no sul do Brasil
Duplicate		CO2 and N2O emissions from an Andisol in Chile under a no-till system using non-fixed closed chambers Emisiones de CO2 y N2O desde un Andisol de Chile bajo sistema de cero labranza usando cámaras cerradas no-fijas
Duplicate	Ludwig, Bernard; Jäger, Nadine; Priesack, Eckart; Flessa, Heinz;	Application of the DNDC model to predict N2O emissions from sandy arable soils with differing fertilization in a long‐term experiment
Duplicate	Wulf, S; Maeting, M; Clemens, J;	Application technique and slurry co-fermentation effects on ammonia, nitrous oxide, and methane emissions after spreading
Duplicate	Ball, Bruce C; Scott, Albert; Parker, John P;	Field N2O, CO2 and CH4 fluxes in relation to tillage, compaction and soil quality in Scotland
Duplicate	Bosco, Simona; Volpi, Iride; o Di Nasso, Nicoletta Nassi; Triana, Federico; Roncucci, Neri; Tozzini, Cristiano; Villani, Ricardo; Laville, Patricia; Neri, Simone; Mattei, Federica;	LIFE+ IPNOA mobile prototype for the monitoring of soil N2O emissions from arable crops: first-year results on durum wheat
Duplicate	Rees, RM; Augustin, J; Alberti, G; Ball, BC; Boeckx, Pascal; Cantarel, A; Castaldi, Simona; Chirinda, Ngoni; Chojnicki, B; Giebels, M;	Nitrous oxide emissions from European agriculture: an analysis of variability and drivers of emissions from field experiments
Intervention	Domeignoz Horta, Luiz,Spor, AymÃ©,Bru, David,Breuil, Marie-Christine,Bizouard, Florian,Philippot, Laurent	Role of microbial diversity in mitigating the emissions of the greenhouse gas n2o in relation to agricultural practices
Intervention	Zerulla, Wolfram; Barth, Thomas; Dressel, Jürgen; Erhardt, Klaus; von Locquenghien, Klaus Horchler; Pasda, Gregor; Rädle, Matthias; Wissemeier, Alexander;	3, 4-Dimethylpyrazole phosphate (DMPP)–a new nitrification inhibitor for agriculture and horticulture
Intervention	Rosenberg, Norman J;	Adaptation of agriculture to climate change
Intervention	Paustian, KAOJH; Andrén, Olof; Janzen, Henry H; Lal, Rattan; Smith, Pete; Tian, Guanglong; Tiessen, Holm; Van Noordwijk, Meine; Woomer, Paul L;	Agricultural soils as a sink to mitigate CO2 emissions
Intervention	Bates, Judith; Brophy, Nicola; Harfoot, Michael; Webb, Jim;	Agriculture: methane and nitrous oxide
Intervention	Burke, Lauretta M; Lashof, Daniel A;	Greenhouse Gas Emissions Related to Agriculture and Land-Use Practices 1
Intervention	Hutchinson, GL; Mosier, AR;	Improved soil cover method for field measurement of nitrous oxide fluxes 1
Intervention	Fowler, D; Hargreaves, KJ; Skiba, U; Milne, R; Zahniser, MS; Moncrieff, JB; Beverland, IJ; Gallaher, MW;	Measurements of CH4 and N2O fluxes at the landscape scale using micrometeorological methods
Intervention	Hütsch, Birgit W;	Methane oxidation in non-flooded soils as affected by crop production
Intervention	Schaaf, Stefan; Dämmgen, Ulrich; Grünhage, Ludger; Burkart, Stefan;	The assessment of water vapour and carbon dioxide fluxes above arable crops–A comparison of methods
Intervention	Gu (2011)	Effect of topography on nitrous oxide emissions from winter wheat fields in Central France
Intervention	Webster (1986)	Effect of drought and irrigation on the fate of nitrogen applied to cut permanent grass swards in lysimeters: Nitrogen balance sheet and the effect of sward destruction and ploughing on nitrogen mineralisation
Intervention	Wang (2016)	Nitrogen fertiliser-induced changes in N2O emissions are attributed more to ammonia-oxidising bacteria rather than archaea as revealed using 1-octyne and acetylene inhibitors in two arable soils
Intervention	Xiong (2002)	Field study on nitrous oxide emissions from upland cropping systems in China
Intervention	Ameloot (2016)	Biochar-induced N2O emission reductions after field incorporation in a loam soil
Intervention	Tortosa (2015)	Nitrate and flooding induce N2O emissions from soybean nodules
Intervention	Boeckx (1998)	The influence of land use and pesticides on methane oxidation in some Belgian soils
Intervention	Gomez-Munoz (2017)	Nitrogen mineralisation and greenhouse gas emission from the soil application of sludge from reed bed mineralisation systems.
Intervention	Chintala (2015)	Denitrification kinetics in biomass- and biochar-amended soils of different landscape positions
Intervention	Tezza (2019)	Disentangling the carbon budget of a vineyard: The role of soil management
Intervention	Petersen (2006)	Nitrous oxide emissions from organic and conventional crop rotations in five European countries
Intervention	Yu (2017)	Precipitation Events and Management Practices Affect Greenhouse Gas Emissions from Vineyards in a Mediterranean Climate
Intervention	Horrocks (2013)	Intensive agriculture to semi-natural grassland: evaluating changes in ecosystem service provision to help determine costs and benefits of agri-environment schemes
Intervention	Garland (2014)	Direct N2O emissions from a Mediterranean vineyard: Event-related baseline measurements
Intervention	Buchen (2017)	Soil mineral N dynamics and N2O emissions following grassland renewal
Intervention	Huang (2014)	Nitrous oxide emissions from a commercial cornfield (Zea mays) measured using the eddy covariance technique
Intervention	Maul (2019)	Cropping system history and crop rotation phase drive the abundance of soil denitrification genes nirK, nirS and nosZ in conventional and organic grain agroecosystems
Intervention	Knight (1992)	THE ROLE OF EARTHWORMS IN MANAGED, PERMANENT PASTURES IN DEVON, ENGLAND
Intervention	Reicosky (1997)	Tillage-induced soil carbon dioxide loss from different cropping systems
Intervention	Bai (2018)	Gaseous emissions from an intensive vegetable farm measured with slant-path FTIR technique
Intervention	Mancinelli (2015)	Organic mulching, irrigation and fertilization affect soil CO2 emission and C storage in tomato crop in the Mediterranean environment
Intervention	Fisher (2018)	Fluxes of nitrous oxide and nitrate from agricultural fields on the Delmarva Peninsula: N biogeochemistry and economics of field management
Intervention	Whalen (2000)	Nitrous oxide emission from an agricultural field fertilized with liquid lagoonal swine effluent
Intervention	Macdonald (2016)	Contribution of the cotton irrigation network to farm nitrous oxide emissions
Intervention	Minamikawa (2013)	Groundwater-induced emissions of nitrous oxide through the soil surface and from subsurface drainage in an Andosol upland field: A monolith lysimeter study
Intervention	Schmidt (2018)	Miscanthus as biogas feedstock: influence of harvest time and stand age on the biochemical methane potential (BMP) of two different growing seasons
Intervention	Beyer (1991)	INTERSITE CHARACTERIZATION AND VARIABILITY OF SOIL RESPIRATION IN DIFFERENT ARABLE AND FOREST SOILS
Intervention	Olewski (2012)	Effects of soil ph and plant material quality on soil mineral nitrogen dynamics and nitrous oxide production following addition of green manure to soil
Intervention	Singleton-Jones (1998)	Elevated carbon dioxide and gas exchange in groundnut and sorghum
Intervention	Wu (2016)	Beneficial soil microbe promotes seed germination, plant growth and photosynthesis in herbal crop Codonopsis pilosula
Intervention	Jambert (1994)	Nitrogen compound emissions from fertilized soils in a maize field pine tree forest agrosystem in the southwest of France
Intervention	Schellenberg (2014)	Nitrogen and Carbon Cycling of Irrigated Arid Agroforestry
Intervention	Knox (2015)	Agricultural peatland restoration: effects of land-use change on greenhouse gas (CO2 and CH4) fluxes in the Sacramento-San Joaquin Delta.
Intervention	Akiyama (2014)	Relationships between ammonia oxidizers and N2O and CH4 fluxes in agricultural fields with different soil types
Intervention	Sirca (2004)	Soil CO2 flux measurements in vineyard ecosystem
Intervention	Buysse (2016)	Impacts of water regime and land-use on soil CO2 efflux in a small temperate agricultural catchment
Intervention	Houska (2017)	Constraining a complex biogeochemical model for CO2 and N2O emission simulations from various land uses by model-data fusion
Intervention	Li (2011)	Importance of crop varieties and management practices: Evaluation of a process-based model for simulating CO 2 and H 2O fluxes at five European maize (Zea mays L.) sites
Intervention	Lavelle (2014)	Soil ecosystem services and land use in the rapidly changing orinoco river basin of colombia
Outcome		Assessing the Influence of Summer Organic Fertilization Combined with Nitrogen Inhibitor on a Short Rotation Woody Crop in Mediterranean Environment
Outcome	Crush, JR; Waghorn, GC; Rolston, MP;	Greenhouse gas emissions from pasture and arable crops grown on a Kairanga soil in the Manawatu, North Island, New Zealand
Outcome	Willison, TW; Webster, CP; Goulding, KWT; Powlson, DS;	Methane oxidation in temperate soils: effects of land use and the chemical form of nitrogen fertilizer
Outcome	Barber, Andrew;	Seven case study farms: total energy & carbon indicators for New Zealand arable & outdoor vegetable production
Outcome	Gutser, R; Ebertseder, Th; Weber, A; Schraml, M; Schmidhalter, U;	Short‐term and residual availability of nitrogen after long‐term application of organic fertilizers on arable land
Outcome	Ball, BC; Ritchie, RM;	Soil and residue management effects on arable cropping conditions and nitrous oxide fluxes under controlled traffic in Scotland: 1. Soil and crop responses
Outcome	Pisani (2017)	Soil nitrogen dynamics and leaching under conservation tillage in the atlantic coastal plain, georgia, united states
Outcome	Liu (2018)	Subsoil application of compost improved sugarcane yield through enhanced supply and cycling of soil labile organic carbon and nitrogen in an acidic soil at tropical Australia
Outcome	Badia (2013)	Straw management effects on CO2 efflux and C storage in different Mediterranean agricultural soils.
Outcome	Alhameid (2017)	Intensified Agroecosystems and Changes in Soil Carbon Dynamics
Outcome	Manevski (2018)	Nitrogen balances of innovative cropping systems for feedstock production to future biorefineries
Outcome	Hanegraaf (1998)	Environmental performance indicators for nitrogen
Outcome	Doltra (2019)	Simulating soil fertility management effects on crop yield and soil nitrogen dynamics in field trials under organic farming in Europe
Outcome	Laville (2009)	Characterisation of soil emissions of nitric oxide at field and laboratory scale using high resolution method
Outcome	HUANG (2017)	Nitrogen mobility, ammonia volatilization, and estimated leaching loss from long-term manure incorporation in red soil
Outcome	Sherman (2016)	CAL-collaborative organic research and extension network: On-farm research to improve strawberry/vegetable rotation systems in coastal California
Outcome	Hama-Aziz (2016)	Assessment of the application of a cover crop and conservation tillage on soil and water properties and on dissolved nitrous oxide in an arable system
Outcome	Aday (2016)	Emissions Of Greenhouse Gases From Diesel Consumption In Agricultural Production Of Turkey
Outcome	Civerolo (1998)	Nitric oxide soil emissions from tilled and untilled cornfields
Outcome	Svoboda (2013)	Crop production for biogas and water protection-A trade-off?
Outcome	Sandaña (2015)	Attainable CO2 Emission of Ware Potatoes Under High Yield Conditions in Southern Chile
Outcome	Ryan (2011)	Cultivation Intensity in Relation to Organic Matter and Related Properties in a Vertisol in Southern Turkey
Outcome	Redman (1992)	Nitrogen dynamics of an arable soil under different agronomic practices
Outcome	Constantin (2010)	Effects of catch crops, no till and reduced nitrogen fertilization on nitrogen leaching and balance in three long-term experiments
Outcome	Rodrigues (2010)	Slow-release N fertilisers are not an alternative to urea for fertilisation of autumn-grown tall cabbage
Outcome	Wallingford (1975)	Denitrification in Soil Treated With Beef-Feedlot Manure
Outcome	Sieling (2013)	Biogas cropping systems: Short term response of yield performance and N use efficiency to biogas residue application
Outcome	Tedone (2018)	Nitrogen management strategy for optimizing agronomic and environmental performance of rainfed durum wheat under Mediterranean climate
Outcome	Mei (2009)	Nitric oxide emissions from conventional vegetable fields in southeastern China
Outcome	Cabrera-Bosquet (2009)	Photosynthetic capacity of field-grown durum wheat under different N availabilities: A comparative study from leaf to canopy
Outcome	Bai (2015)	Wood biochar increases nitrogen retention in field settings mainly through abiotic processes
Outcome	Barton (2014)	Does growing grain legumes or applying lime cost effectively lower greenhouse gas emissions from wheat production in a semi-arid climate?
Outcome	Brunori (2016)	Sustainable viticulture: The carbon-sink function of the vineyard agro-ecosystem
Outcome	Camacho (2014)	Energy consumption and CO2 balance in horticulture: A case study in the Veneto Region, Italy
Outcome	Carbonell-Bojollo (2015)	Soil organic carbon fractions under conventional and no-till management in a long-term study in southern Spain
Outcome	Carrillo (2014)	New model for sustainable management of pressurized irrigation networks. Application to Bembezar MD irrigation district (Spain).
Outcome	Ding (2015)	The fate of urea nitrogen applied to a vegetable crop rotation system
Outcome	Figueiredo (2013)	Stratification ratio of organic matter pools influenced by management systems in a weathered Oxisol from a tropical agro-ecoregion in Brazil
Outcome	Finnan (2013)	Nitrogen fertilization to optimize the greenhouse gas balance of hemp crops grown for biomass
Outcome	Frederick (1994)	LEAF NET CO2-EXCHANGE RATE AND ASSOCIATED LEAF TRAITS OF WINTER-WHEAT GROWN WITH VARIOUS SPRING NITROGEN-FERTILIZATION RATES
Outcome	Harper (1995)	NITROGEN DYNAMICS IN IRRIGATED CORN - SOIL-PLANT NITROGEN AND ATMOSPHERIC AMMONIA TRANSPORT
Outcome	Huth (2010)	Impacts of fertilisers and legumes on N2O and CO2 emissions from soils in subtropical agricultural systems: A simulation study
Outcome	Lardo (2016)	Electromagnetic induction: A support tool for the evaluation of soil CO2 emissions and soil organic carbon content in olive orchards under semi-arid conditions
Outcome	Litskas (2011)	Energy flow and greenhouse gas emissions in organic and conventional sweet cherry orchards located in or close to Natura 2000 sites
Outcome	Litskas (2013)	Variation of energy flow and greenhouse gas emissions in vineyards located in Natura 2000 sites
Outcome	Liu (2017)	Long-term tillage and nitrogen fertilization: Consequences for nitrifier density and activity
Outcome	Michos (2012)	Energy inputs, outputs and greenhouse gas emissions in organic, integrated and conventional peach orchards
Outcome	Michos (2018)	Energy flow, carbon and water footprints in vineyards and orchards to determine environmentally favourable sites in accordance with Natura 2000 perspective
Outcome	Min (2018)	Nitrogen discharge pathways in vegetable production as non-point sources of pollution and measures to control it.
Outcome	Morari (2006)	Long-term effects of recommended management practices on soil carbon changes and sequestration in north-eastern Italy
Outcome	Poch (2006)	Considerations of a field-scale soil carbon budget for furrow irrigation
Outcome	Roelle (2002)	Nitric oxide emissions from soils amended with municipal waste biosolids
Outcome	Sarker (2017)	Tillage and nitrogen fertilization enhanced belowground carbon allocation and plant nitrogen uptake in a semi-arid canola crop-soil system.
Outcome	Schils (2015)	Agronomic and environmental consequences of using liquid mineral concentrates on arable farms.
Outcome	Slemr (1984)	Field measurements of NO and NO2 emissions from fertilized and unfertilized soils
Outcome	Somani (1992)	Effect of organic materials and inorganic amendments on humus and nitrogen buildup in a calcareous saline alkali soil
Outcome	Swinnen (1995)	Carbon fluxes in the rhizosphere of winter wheat and spring barley with conventional vs integrated farming
Outcome	Taxidis (2015)	Comparing organic and conventional olive groves relative to energy use and greenhouse gas emissions associated with the cultivation of two varieties
Outcome	Warner (2010)	Greenhouse gas emissions and energy use in UK-grown short-day strawberry (Fragaria xananassa Duch) crops
Outcome	Watts (2014)	Enhanced-efficiency fertilizer effects on cotton yield and quality in the coastal plains
Outcome	Yang (2011)	[Responses of winter wheat photosynthetic characteristics and chlorophyll content to water-retaining agent and N fertilizer].
Outcome	Bosco (2011)	Greenhouse gas emissions in the agricultural phase of wine production in the Maremma rural district in Tuscany, Italy
Outcome	Clark (2016)	Energy efficiency and greenhouse gas emissions during transition to organic and reduced-input practices: Student farm case study
Outcome	Field (2016)	Making explicit agricultural ecosystem service trade-offs: a case study of an English lowland arable farm
Outcome	Hansen (2006)	Life cycle modelling of environmental impacts of application of processed organic municipal solid waste on agricultural land (EASEWASTE).
Outcome	Ju (2010)	Large decline in fertilizer-induced direct N2O emission estimates from Chinese intensive agriculture by minimizing both errors and nitrification of NH4+-based fertilizer
Outcome	Lal (2016)	Biochar and Soil Carbon Sequestration
Outcome	Landers (2003)	Environmental impacts of zero tillage in Brazil - A first approximation
Outcome	Toth (2002)	Effects of the available nitrogen on the photosynthetic activity and xanthophyll cycle pool of maize in field
Population	Janos Radics,Istvan J. Jori,Laszlo Fenyvesi	INTELLIGENT TILLAGE IMPLEMENTS TO MITIGATE CLIMATE CHANGE EFFECTS
Population	Dong Hongmin,Lin Erda,Li Yue,Rao Minjie,Yang Qichang	An estimation of methane emissions from agricultural activities in China.
Population		Greenhouse gas fluxes from soils fertilised with anaerobically digested biomass from wetlands
Population		Annual emissions of CH<sub>4</sub> and N<sub>2</sub>O, and ecosystem respiration, from eight organic soils in Western Denmark managed by agriculture
Population		Impact of earthworm <i>Lumbricus terrestris</i> living sites on the greenhouse gas balance of no-till arable soil
Population		Water level, vegetation composition, and plant productivity explain greenhouse gas fluxes in temperate cutover fens after inundation
Population		Emissions of N2O and CO2 Following Short-Term Water and N Fertilization Events in Wheat-Based Cropping Systems
Population		Influence of tillage systems on short-term soil CO2 emissions
Population		Biochar Amendment Affects Soil Water and CO<sub>2</sub> Regime during <i>Capsicum Annuum</i> Plant Growth
Population		Variation in Soil Properties Regulate Greenhouse Gas Fluxes and Global Warming Potential in Three Land Use Types on Tropical Peat
Population		The impact of long-term organic farming on soil-derived greenhouse gas emissions
Population		Grazing-related nitrous oxide emissions: from patch scale to field scale
Population		The Effect of Earthworm (Lumbricus terrestris L.) Population Density and Soil Water Content Interactions on Nitrous Oxide Emissions from Agricultural Soils
Population		Exploring the Relationships between Greenhouse Gas Emissions, Yields, and Soil Properties in Cropping Systems
Population	Gyuricza, Csaba; Földesi, Petra; Mikó, Péter; Ujj, Apolka;	Carbon dioxide emission from arable lands
Population	Sanz-Cobena, Alberto; García-Marco, Sonia; Quemada, M; Gabriel, JL; Almendros, Patricia; Vallejo, A;	Do cover crops enhance N2O, CO2 or CH4 emissions from soil in Mediterranean arable systems?
Population	Weber, A; Gutser, R; Schmidhalter, U;	Effect of new urease inhibitors on gaseous N emissions (NH3, NOx, N2O) following surface application to arable soil
Population	Johansson, Christer; Granat, Lennart;	Emission of nitric oxide from arable land
Population	Dendooven, Luc; Gutiérrez-Oliva, Vicente F; Patiño-Zúñiga, Leonardo; Ramírez-Villanueva, Daniel A; Verhulst, Nele; Luna-Guido, Marco; Marsch, Rodolfo; Montes-Molina, Joaquín; Gutiérrez-Miceli, Federico A; Vásquez-Murrieta, Soledad;	Greenhouse gas emissions under conservation agriculture compared to traditional cultivation of maize in the central highlands of Mexico
Population	Ke, Yue-Jin; Hu, Xue-Yu; Yi, Qing; Yu, Zhong;	Impacts of rice straw biochar on organic carbon and CO2 release in arable soil
Population	Syp, Alina; Faber, Antoni; Kozyra, Jerzy; Borek, Robert; Pudelko, Rafal; Borzęcka-Walker, Magdalena; Jarosz, Zuzanna;	Modeling Impact of Climate Change and Management Practices on Greenhouse Gas Emissions from Arable Soils.
Population	Mogge, Bernhard; Kaiser, Ernst-August; Munch, Jean-Charles;	Nitrous oxide emissions and denitrification N-losses from agricultural soils in the Bornhöved Lake region: influence of organic fertilizers and land-use
Population	Berger, Sina; Kim, Youngsun; Kettering, Janine; Gebauer, Gerhard;	Plastic mulching in agriculture—friend or foe of N2O emissions?
Population	Šimek, M; Hopkins, DW;	Regulation of potential denitrification by soil pH in long-term fertilized arable soils
Population	Flessa, H; Dörsch, P; Beese, F;	Seasonal variation of N2O and CH4 fluxes in differently managed arable soils in southern Germany
Population	Li, Dejun; Watson, Catherine J; Yan, Ming Jia; Lalor, Stan; Rafique, Rashid; Hyde, Bernard; Lanigan, Gary; Richards, Karl G; Holden, Nicholas M; Humphreys, James;	A review of nitrous oxide mitigation by farm nitrogen management in temperate grassland-based agriculture
Population	Terhoeven-Urselmans (2009)	CO2 evolution and N mineralization after biogas slurry application in the field and its yield effects on spring barley
Population	Li (2015)	N2O emissions and yield in maize field fertilized with polymer-coated urea under subsoiling or rotary tillage
Population	Dhadli (2016)	Effect of long-term differential application of inorganic fertilizers and manure on soil CO2 emissions
Population	Corradi (2013)	CROP RESIDUES ON SHORT-TERM CO2 EMISSIONS IN SUGARCANE PRODUCTION AREAS
Population	Liu (2014)	Response of nitrous oxide emission to soil mulching and nitrogen fertilization in semi-arid farmland
Population	Adhya (1998)	Influence of phosphorus application on methane emission and production in flooded paddy soils
Population	González-Ubierna (2015)	How do biodegradable organic residues affect soil CO2 emissions? Case study of a Mediterranean agro-ecosystem
Population	Rochette (1998)	Dynamics of soil microbial biomass C, soluble organic C and CO2 evolution after three years of manure application
Population	Tellez-Rio (2017)	Conservation Agriculture practices reduce the global warming potential of rainfed low N input semi-arid agriculture
Population	Breitenbeck (1986)	Effects of rate and depth of fertilizer application on emission of nitrous oxide from soil fertilized with anhydrous ammonia
Population	Nangia (2013)	Measuring and modeling the effects of drainage water management on soil greenhouse gas fluxes from corn and soybean fields.
Population	Acreche (2014)	Greenhouse Gas Emissions from Green-Harvested Sugarcane With and Without Post-harvest Burning in Tucumán, Argentina
Population	Almaraz (2006)	Climate change and crop production in southwestern Quebec: Mitigation and adaptation
Population	Cochran (1997)	Long-term tillage and crop residue management in the subarctic: fluxes of methane and nitrous oxide
Population	Ding (2007)	Nitrous oxide emissions from an intensively cultivated maize-wheat rotation soil in the North China Plain.
Population	Nash (2012)	Nitrous oxide emissions from claypan soils due to nitrogen fertilizer source and tillage/fertilizer placement practices
Population	Trost (2016)	Effects of irrigation and nitrogen fertilization on the greenhouse gas emissions of a cropping system on a sandy soil in northeast Germany
Population	Kilian (1998)	N2O-emissions following long-term organic fertilization at different levels
Population	Maharjan (2014)	Fertilizer and irrigation management effects on nitrous oxide emissions and nitrate leaching
Population	Rochette (2000)	Soil carbon and nitrogen dynamics following application of pig slurry for the 19th consecutive year: I. Carbon dioxide fluxes and microbial biomass carbon
Population	Zhou (2014)	N2O and CH4 Emissions, and NO3 (-) Leaching on a Crop-Yield Basis from a Subtropical Rain-fed Wheat-Maize Rotation in Response to Different Types of Nitrogen Fertilizer
Population	Šima (2014)	Impact of the size of nitrogen fertiliser application rate on N 2O flux
Population	Abalos (2012)	Effectiveness of urease inhibition on the abatement of ammonia, nitrous oxide and nitric oxide emissions in a non-irrigated Mediterranean barley field
Population	Metay (2007)	N2O and CH4 emissions from soils under conventional and no-till management practices in Goiânia (Cerrados, Brazil)
Population	Gregorich (2014)	Soil Compaction, Both an Environmental and Agronomic Culprit: Increased Nitrous Oxide Emissions and Reduced Plant Nitrogen Uptake
Population	Rodhe (2015)	Greenhouse gas emissions from storage and field application of anaerobically digested and non-digested cattle slurry
Population	Adviento-Borbe (2010)	Soil Greenhouse Gas and Ammonia Emissions in Long-Term Maize-Based Cropping Systems
Population	Mukherjee (2014)	Effects of biochar and other amendments on the physical properties and greenhouse gas emissions of an artificially degraded soil.
Population	Nyamadzawo (2017)	Combining organic and inorganic nitrogen fertilisation reduces N2O emissions from cereal crops: a comparative analysis of China and Zimbabwe
Population	Fentabil (2016)	Effect of micro-irrigation type, N-source and mulching on nitrous oxide emissions in a semi-arid climate: An assessment across two years in a Merlot grape vineyard
Population	Vallejo (2006)	Nitrogen oxides emission from soils bearing a potato crop as influenced by fertilization with treated pig slurries and composts
Population	Recio (2019)	Nitrification inhibitor DMPSA mitigated N2O emission and promoted NO sink in rainfed wheat.
Population	Sey (2008)	Carbon dioxide and nitrous oxide content in soils under corn and soybean
Population	Bao (2012)	Response of Nitrous Oxide and Corresponding Bacteria to Managements in an Agricultural Soil
Population	Barrios-Masias (2011)	Cultivar mixtures of processing tomato in an organic agroecosystem
Population	Petersen (1999)	Nitrous oxide emissions from manure and inorganic fertilizers applied to spring barley
Population	Dong (2005)	Nitrogen transformation in maize soil after application of different organic manures.
Population	Ding (2013)	Effect of long-term compost and inorganic fertilizer application on background N2O and fertilizer-induced N2O emissions from an intensively cultivated soil
Population	Parkin (2010)	Influence of nitrapyrin on N2O losses from soil receiving fall-applied anhydrous ammonia
Population	Jiang (2009)	Winter mulch increases soil CO2 efflux under Phyllostachys praecox stands
Population	Sanchez-Martin (2010)	The importance of the fallow period for N2O and CH4 fluxes and nitrate leaching in a Mediterranean irrigated agroecosystem
Population	Martins (2017)	Strategies for the use of urease and nitrification inhibitors with urea: Impact on N2O and NH3 emissions, fertilizer-N-15 recovery and maize yield in a tropical soil
Population	Zhang (2016)	NO and N2O emissions from agricultural fields in the North China Plain: Origination and mitigation.
Population	Carmo (2013)	Infield greenhouse gas emissions from sugarcane soils in brazil: Effects from synthetic and organic fertilizer application and crop trash accumulation
Population	Hall (2006)	Effect of improved fallow on crop productivity, soil fertility and climate-forcing gas emissions in semi-arid conditions
Population	Schwen (2015)	Spatial and temporal variability of soil gas diffusivity, its scaling and relevance for soil respiration under different tillage
Population	Hoffmann (2018)	Maize carbon dynamics are driven by soil erosion state and plant phenology rather than nitrogen fertilization form
Population	Meijide (2010)	Carbon dioxide and methane fluxes from a barley field amended with organic fertilizers under Mediterranean climatic conditions
Population	Benckiser (1987)	Denitrification losses from an Inceptisol field treated with mineral fertilizer or sewage sludge
Population	Cheng (2016)	Effect of biochar on the greenhouse gas emissions from farmland and its physicochemical properties
Population	Wang (2019)	Impact of straw management on seasonal soil carbon dioxide emissions, soil water content, and temperature in a semi-arid region of China.
Population	Kocyigit (2011)	CO2 EVOLUTION DURING SPRING WHEAT GROWTH UNDER NO-TILL AND CONVENTIONAL TILLAGE SYSTEMS IN THE NORTH AMERICAN GREAT PLAINS REGIONS
Population	Dong (2009)	The effect of long-term fertilization on crop production, soil nutrients and soil CO2 and N2O fluxes
Population	Gao (2015)	SOIL RESPIRATION AND NITRIFICATION-DENITRIFICATION IN MAIZE/SOYBEAN INTERCROPPING SYSTEM
Population	Księżopolska (2017)	N2o-reducing activity of soil amended with organic and inorganic enrichments under flooded conditions
Population	Carvalho (2013)	Nitrogen fluxes from irrigated common-bean as affected by mulching and mineral fertilization
Population	Zhang (2012)	Effect of biochar amendment on maize yield and greenhouse gas emissions from a soil organic carbon poor calcareous loamy soil from Central China Plain
Population	Wei (2012)	Effects of tillage systems on greenhouse gas emission of wheat-maize double cropping system in North China Plain
Population	Sitaula (2000)	Methane oxidation potentials and fluxes in agricultural soil: Effects of fertilisation and soil compaction
Population	Pei (2012)	[N2O exchange fluxes from wheat-maize crop rotation system in the North China Plain].
Population	Krištof (2014)	The effect of soil tillage intensity on carbon dioxide emissions released from soil into the atmosphere
Population	Guardia (2017)	Management of pig manure to mitigate NO and yield-scaled N2O emissions in an irrigated Mediterranean crop
Population	Chalco (2017)	To burn or not to burn: The question of straw burning and nitrogen fertilization effect on nitrous oxide emissions in sugarcane.
Population	Wang (2017)	Effects of gravel mulching on greenhouse gas emissions intensity in wheat-maize rotation system
Population	Jorgensen (1997)	N2O emission from energy crop fields of Miscanthus ''Giganteus'' and winter rye
Population	Boardman (2018)	Do tillage, cover crops, and compost management within organic grain cropping affect greenhouse gas emissions?
Population	Karki (2014)	Mitigation of greenhouse gas emissions from reed canary grass in paludiculture: effect of groundwater level
Population	Lentz (2014)	Biochar and Manure Effects on Net Nitrogen Mineralization and Greenhouse Gas Emissions from Calcareous Soil under Corn
Population	Wang (2012)	Nitrous oxide emissions from a sugarcane soil under different fallow and nitrogen fertiliser management regimes
Population	Zhang (2014)	Responses of nitrous oxide emissions to nitrogen and phosphorus additions in two tropical plantations with N-fixing vs. non-N-fixing tree species
Population	Zhou (2016)	The effects of nitrogen fertilization on N2O emissions from a rubber plantation
Population	Song (2018)	Nitrous Oxide Emissions Increase Exponentially When Optimum Nitrogen Fertilizer Rates Are Exceeded in the North China Plain.
Population	Recio (2018)	The effect of nitrification inhibitors on NH 3 and N 2 O emissions in highly N fertilized irrigated Mediterranean cropping systems
Population	Liu (2014)	Three-year measurements of nitrous oxide emissions from cotton and wheat-maize rotational cropping systems
Population	Sánchez-Martín (2008)	Influence of drip and furrow irrigation systems on nitrogen oxide emissions from a horticultural crop
Population	Hu (2013)	Greenhouse gas emissions from a wheat-maize double cropping system with different nitrogen fertilization regimes.
Population	Li (2019)	Effect of plough pan thickness on crop growth parameters, nitrogen uptake and greenhouse gas (CO 2 and N 2 O) emissions in a wheat-maize double-crop rotation in the Northern China Plain: A one-year study
Population	Wang (2017)	N2O emission characteristics and its affecting factors in rain-fed potato fields in Wuchuan County, China.
Population	Baruah (2016)	Effect of organic amendments with varied C-N ratios on grain productivity and nitrous oxide (N2O) emission from wheat grown in alluvial soil
Population	Lourenco (2019)	Strategies to mitigate the nitrous oxide emissions from nitrogen fertilizer applied with organic fertilizers in sugarcane.
Population	Zhou (2017)	The influence of straw returning on N2O emissions from a maize-wheat field in the North China Plain.
Population	Baram (2018)	Upscaling point measurements of N2O emissions into the orchard scale under drip and microsprinkler irrigation
Population	Zornoza (2016)	Efficient irrigation management can contribute to reduce soil CO2 emissions in agriculture
Population	Flessa (1995)	SEASONAL-VARIATION OF N2O AND CH4 FLUXES IN DIFFERENTLY MANAGED ARABLE SOILS IN SOUTHERN GERMANY
Population	Lifeng (2009)	Comparison of soil carbon dioxide emission between controlled and random traffic under conservation tillage
Population	Zhou (2012)	Nitrate leaching, direct and indirect nitrous oxide fluxes from sloping cropland in the purple soil area, southwestern China.
Population	Feiziene (2008)	THE INFLUENCE OF SOIL ORGANIC CARBON, MOISTURE AND TEMPERATURE ON SOIL SURFACE CO2 EMISSION IN THE 10(TH) YEAR OF DIFFERENT TILLAGE-FERTILISATION MANAGEMENT
Population	Agegnehu (2016)	Benefits of biochar, compost and biochar-compost for soil quality, maize yield and greenhouse gas emissions in a tropical agricultural soil.
Population	MacKenzie (1997)	Nitrous oxide emission as affected by tillage, corn-soybean-alfalfa rotations and nitrogen fertilization
Population	Bilandzija (2016)	Influence of Tillage Practices and Crop Type on Soil CO2 Emissions
Population	Liu (2013)	Effects of nitrification inhibitors (DCD and DMPP) on nitrous oxide emission, crop yield and nitrogen uptake in a wheat-maize cropping system
Population	Zebarth (2008)	N2O emissions from spring barley production as influenced by fertilizer nitrogen rate
Population	Drury (2017)	Combining Urease and Nitrification Inhibitors with Incorporation Reduces Ammonia and Nitrous Oxide Emissions and Increases Corn Yields.
Population	Masaka (2017)	Nitrogen leakages and vegetable dry matter yield in a subtropical wetland soil amended with cattle manure and mineral nitrogen fertiliser
Population	Lourenco (2018)	Nitrosospira sp. Govern Nitrous Oxide Emissions in a Tropical Soil Amended With Residues of Bioenergy Crop.
Population	Aguilar-Chávez (2012)	Greenhouse gas emissions from a wastewater sludge-amended soil cultivated with wheat (Triticum spp. L.) as affected by different application rates of charcoal
Population	Dong (2014)	The influence of N-fertilization regimes on N2O emissions and denitrification in rain-fed cropland during the rainy season
Population	Simek (1999)	Biological and chemical properties of arable soils affected by long-term organic and inorganic fertilizer applications
Population	Tellez-Rio (2015)	N2O and CH4 emissions from a fallow-wheat rotation with low N input in conservation and conventional tillage under a Mediterranean agroecosystem.
Population	Petersen (2011)	Tillage effects on N2O emissions as influenced by a winter cover crop
Population	Tan (2017)	Effects of optimized N fertilization on greenhouse gas emission and crop production in the North China Plain
Population	Sehy (2003)	Nitrous oxide fluxes from maize fields: Relationship to yield, site-specific fertilization, and soil conditions
Population	Ding (2010)	Responses of soil respiration to N fertilization in a loamy soil under maize cultivation
Population	Thomsen (2010)	Effects of slurry pre-treatment and application technique on short-term N2O emissions as determined by a new non-linear approach
Population	Maharjan (2013)	Nitrite intensity explains N management effects on N2O emissions in maize
Population	Knight (2015)	Greenhouse Gas Emissions in Long Term Agricultural Production Systems
Population	Latifmanesh (2016)	Integrative impacts of soil tillage on crop yield, N use efficiency and greenhouse gas emission in wheat-corn cropping system
Population	Ruser (2001)	Effect of crop-specific field management and N fertilization on N2o emissions from a fine-loamy soil
Population	Baudoin (2009)	Direct seeding mulch-based cropping increases both the activity and the abundance of denitrifier communities in a tropical soil
Population	Jacobs (2019)	Using preceding crop effects for climate smart sugar beet (Beta vulgaris L.) cultivation
Population	Khalil (2001)	Nitrogen management in a maize-groundnut crop rotation of humid tropics: effect on N2O emission.
Population	Lenka (2017)	Global warming potential and greenhouse gas emission under different soil nutrient management practices in soybean-wheat system of central India.
Population	Wang (2016)	Effect of split application of nitrogen on nitrous oxide emissions from plastic mulching maize in the semiarid Loess Plateau
Population	Feiziene (2015)	After-effect of long-term soil management on soil respiration and other qualitative parameters under prolonged dry soil conditions
Population	Waldo (2016)	Using micrometeorological methods and modeling to determine greenhouse gas budgets over agricultural systems in the inland Pacific Northwest
Population	Thomas (2017)	Nitrapyrin Reduced Nitrous Oxide Emissions from Beef Cattle Urine Patches on a Semiarid Tame Pasture
Population	Pan (2018)	Microbial pathways for nitrous oxide emissions from sheep urine and dung in a typical steppe grassland
Population	Arango (2013)	Nitrous oxide emissions: Measurements in corn and simulations at field and regional scale
Population	Ding (2011)	Impact of urease and nitrification inhibitors on nitrous oxide emissions from fluvo-aquic soil in the North China Plain
Population	Kaiser (2000)	Nitrous oxide emissions from arable soils in Germany - An evaluation of six long-term field experiments
Population	Pitombo (2015)	Carbon sequestration and greenhouse gases emissions in soil under sewage sludge residual effects
Population	Yao (2017)	Reducing N2O and NO emissions while sustaining crop productivity in a Chinese vegetable-cereal double cropping system.
Population	Kimetu (2006)	Partial balance of nitrogen in a maize cropping system in humic nitisol of Central Kenya
Population	Engel (2010)	Influence of urea fertilizer placement on nitrous oxide production from a silt loam soil.
Population	Teixeira (2013)	Soil and crop residue CO2-C emission under tillage systems in sugarcane-producing areas of southern Brazil
Population	Baggs (2006)	A short-term investigation of trace gas emissions following tillage and no-tillage of agroforestry residues in western Kenya
Population	Lin (2013)	Nitrous Oxide Emissions from Yellow Brown Soil as Affected by Incorporation of Crop Residues With Different Carbon-to-Nitrogen Ratios: A Case Study in Central China
Population	Zheng (2017)	Biochar compound fertilizer increases nitrogen productivity and economic benefits but decreases carbon emission of maize production
Population	Mori (2011)	Nitrous oxide and methane emissions from grassland treated with bark- or sawdust-containing manure at different rates
Population	Nezomba (2015)	Point of no return? Rehabilitating degraded soils for increased crop productivity on smallholder farms in eastern Zimbabwe
Population	Simojoki (2000)	Effect of nitrogen fertilization, cropping and irrigation on soil air composition and nitrous oxide emission in a loamy clay
Population	Yoo (2016)	Effect of no-tillage and conventional tillage practices on the nitrous oxide (N2O) emissions in an upland soil: soil N2O emission as affected by the fertilizer applications
Population	Tully (2017)	Nitrous Oxide and Methane Fluxes from Urine and Dung Deposited on Kenyan Pastures.
Population	Abalos (2016)	Micrometeorological measurements over 3 years reveal differences in N2 O emissions between annual and perennial crops.
Population	Tanveer (2014)	Effect of Corn Residue Mulch and N Fertilizer Application on Nitrous Oxide (N2O) Emission and Wheat Crop Productivity under Rain-fed Condition of Loess Plateau China
Population	Tenuta (2010)	Nitrous oxide and methane emission from a coarse-textured grassland soil receiving hog slurry
Population	Röver (1999)	Spatial heterogeneity within the plough layer: High variability of N2O emission rates
Population	Odhiambo (2014)	Conservation agriculture practices in rain-fed smallholder farming systems of western Kenya and western Nebraska: Soil nutrient cycling, greenhouse gas fluxes and crop productivity
Population	Zornoza (2018)	Greenhouse gas emissions and soil organic matter dynamics in woody crop orchards with different irrigation regimes.
Population	Chantigny (2010)	Soil nitrous oxide emissions following band-incorporation of fertilizer nitrogen and swine manure.
Population	Shi (2014)	Nitrous oxide and methane fluxes during the maize season under optimized management in intensive farming systems of the North China Plain
Population	Dong (2001)	Nitrous oxide emissions from cultivated soils in the North China Plain
Population	Sheehy (2013)	Fluxes of nitrous oxide in tilled and no-tilled boreal arable soils
Population	Lu (2014)	Effect of biochar on soil respiration in the maize growing season after 5 years of consecutive application
Population	Fuß (2011)	Pulse emissions of N2O and CO2 from an arable field depending on fertilization and tillage practice
Population	Kimaro (2016)	Is conservation agriculture 'climate-smart' for maize farmers in the highlands of Tanzania?
Population	Mahmood (2005)	Seasonal pattern of denitrification under an irrigated wheat-maize cropping system fertilized with urea and farmyard manure in different combinations
Population	Yazaki (2011)	Nitrous Oxide Emissions from an Andosol Upland Field Cropped to Wheat and Soybean with Different Tillage Systems and Organic Matter Applications
Population	Li (2001)	The transformation and loss of soil nitrate in field cropped with winter wheat / summer maize under straw-returning condition
Population	Rutkowska (2018)	Impact of reduced tillage on CO2 emission from soil under maize cultivation
Population	Alvarez (2012)	Soil nitrous oxide emissions under different management practices in the semiarid region of the Argentinian Pampas
Population	Dendooven (2012)	Greenhouse gas emissions under conservation agriculture compared to traditional cultivation of maize in the central highlands of Mexico.
Population	Bordoloi (2017)	A two-year field assessment on the effect of slow release of nitrogenous fertiliser on N2O emissions from a wheat cropping system
Population	Dungan (2017)	Greenhouse Gas Emissions from an Irrigated Dairy Forage Rotation as Influenced by Fertilizer and Manure Applications
Population	Halvorson (2011)	Nitrogen source effects on soil nitrous oxide emissions from strip-till corn.
Population	Prior (1997)	Carbon dioxide-enriched agroecosystems: Influence of tillage on short-term soil carbon dioxide efflux
Population	Huang (2018)	Improved nitrogen management as a key mitigation to net global warming potential and greenhouse gas intensity on the north China plain
Population	Chen (2004)	[Soil respiration characteristics in winter wheat field in North China Plain].
Population	Liu (2017)	Nitrapyrin addition mitigates nitrous oxide emissions and raises nitrogen use efficiency in plastic-film-mulched drip-fertigated cotton field
Population	de Souza (2017)	Can partial cultivation of only the sugarcane row reduce carbon dioxide emissions in an oxisol and ultisol?
Population	Tian (2013)	Greenhouse Gas Flux and Crop Productivity after 10 Years of Reduced and No Tillage in a Wheat-Maize Cropping System
Population	Khalil (2002)	Nitrous oxide emissions from an ultisol of the humid tropics under maize-groundnut rotation.
Population	Venterea (2005)	Nitrogen oxide and methane emissions under varying tillage and fertilizer management.
Population	Nyamadzawo (2014)	Nitrous oxide and methane emissions from cultivated seasonal wetland (dambo) soils with inorganic, organic and integrated nutrient management
Population	Cuello (2015)	Impact of plastic film mulching on increasing greenhouse gas emissions in temperate upland soil during maize cultivation
Population	Alluvione (2009)	Nitrogen, tillage, and crop rotation effects on carbon dioxide and methane fluxes from irrigated cropping systems.
Population	Halpin (2015)	Sugarcane productivity response to different fallow and soybean residue management practices in the Bundaberg district
Population	Tan (2018)	Biochar amendment with fertilizers increases peanut N uptake, alleviates soil N2O emissions without affecting NH3 volatilization in field experiments.
Population	Bento (2018)	Impacts of sugarcane agriculture expansion over low-intensity cattle ranch pasture in Brazil on greenhouse gases.
Population	Šima (2014)	Impact of the quality of work of fertiliser spreader on nitrous oxide emissions released from soil to the atmosphere
Population	Baral (2017)	Nitrous oxide emissions and nitrogen use efficiency of manure and digestates applied to spring barley
Population	De Figueiredo (2011)	Greenhouse gas balance due to the conversion of sugarcane areas from burned to green harvest in Brazil
Population	Schellenberg (2012)	Yield-scaled global warming potential from N2O emissions and CH4 oxidation for almond (Prunus dulcis) irrigated with nitrogen fertilizers on arid land
Population	Ren (2018)	Response of water use efficiency and carbon emission to no-tillage and winter wheat genotypes in the North China Plain.
Population	Halvorson (2012)	Nitrogen source and placement effects on soil nitrous oxide emissions from no-till corn.
Population	Guo (2016)	Effect of irrigation patterns on Soil CO2 and N2O emissions from winter wheat field in North China Plain
Population	Amos (2003)	The effect of fertility management on soil surface fluxes of greenhouse gases in an irrigated maize-based agroecosystem
Population	Fan (2016)	Effects of reducing nitrogen and biochar application on CO2 and N2O emissions from summer maize-winter wheat field in north China
Population	Ozlu (2018)	Response of surface GHG fluxes to long-term manure and inorganic fertilizer application in corn and soybean rotation.
Population	de Souza (2019)	Soil carbon dioxide emission associated with soil porosity after sugarcane field reform
Population	Lopez-Lopez (2012)	Impact of fertilisation practices on soil respiration, as measured by the metabolic index of short-term nitrogen input behaviour
Population	González-Méndez (2015)	Short-term emissions of CO2 and N2O in response to periodic flood irrigation with waste water in the Mezquital Valley of Mexico
Population	Vos (1994)	THE FATE OF SPRING APPLIED FERTILIZER-N DURING THE AUTUMN-WINTER PERIOD - COMPARISON BETWEEN WINTER-FALLOW AND GREEN MANURE CROPPED SOIL
Population	Guardia (2018)	Fate of N-15-labelled ammonium nitrate with or without the new nitrification inhibitor DMPSA in an irrigated maize crop
Population	Nett (2015)	Emissions of nitrous oxide and ammonia from a sandy soil following surface application and incorporation of cauliflower leaf residues
Population	Ding (2006)	Diel pattern of soil respiration in N-amended soil under maize cultivation
Population	Fungo (2019)	Ammonia and nitrous oxide emissions from a field Ultisol amended with tithonia green manure, urea, and biochar
Population	Ginting (2003)	Greenhouse gas emissions and soil indicators four years after manure and compost applications.
Population	Liu (2017)	Compensation effect of winter wheat grain yield reduction under straw mulching in wide-precision planting in the North China Plain
Population	Sanchez-Martín (2010)	Combination of drip irrigation and organic fertilizer for mitigating emissions of nitrogen oxides in semiarid climate
Population	Bent (2016)	Residue management leading to higher field-scale N2O flux is associated with different soil bacterial nitrifier and denitrifier gene community structures
Population	Bass (2016)	Soil properties, greenhouse gas emissions and crop yield under compost, biochar and co-composted biochar in two tropical agronomic systems.
Population	Lee (1996)	Interactive effects of wheel-traffic and tillage system on soil carbon and nitrogen
Population	Chiaradia (2009)	CO2, CH4 and N2O fluxes in an ultisol treated with sewage sludge and cultivated with castor bean
Population	Cui (2014)	Trade-offs between high yields and greenhouse gas emissions in irrigation wheat cropland in China
Population	Dendooven (2012)	Global warming potential of agricultural systems with contrasting tillage and residue management in the central highlands of Mexico
Population	Zhang (2017)	Impact of nitrogen fertilization on soil-Atmosphere greenhouse gas exchanges in eucalypt plantations with different soil characteristics in southern China.
Population	Haramoto (2014)	Weed population dynamics, profitability, and nitrogen loss in strip-tilled cabbage and sweet corn
Population	Guardia (2018)	Urea-based fertilization strategies to reduce yield-scaled N oxides and enhance bread-making quality in a rainfed Mediterranean wheat crop
Population	Tellez-Rio (2015)	Nitrous oxide and methane emissions from a vetch cropping season are changed by long-term tillage practices in a Mediterranean agroecosystem
Population	Meijide (2009)	Nitrogen oxide emissions affected by organic fertilization in a non-irrigated Mediterranean barley field
Population	Cui (2012)	Annual emissions of nitrous oxide and nitric oxide from a wheat-maize cropping system on a silt loam calcareous soil in the North China Plain
Population	Yang (2017)	Linkage between N 2 O emission and functional gene abundance in an intensively managed calcareous fluvo-aquic soil
Population	Jamali (2016)	Mitigation of N2O emissions from surface-irrigated cropping systems using water management and the nitrification inhibitor DMPP
Population	Bachmann (2014)	Phosphorus availability and soil microbial activity in a 3 year field experiment amended with digested dairy slurry
Population	La Scala (2006)	Short-term soil CO2 emission after conventional and reduced tillage of a no-till sugar cane area in southern Brazil
Population	Eriksen (2001)	Soil respiration, nitrogen mineralization and uptake in barley following cultivation of grazed grasslands
Population	Zhang (2017)	Effect of controlled-release fertilization on nitrous oxide emission: A case study of a wheat-maize rotation system in the North China plain
Population	Han (2017)	THE RATIO of CO2-C EMISSION to GRAIN YIELD in SUMMER MAIZE CULTIVATED under DIFFERENT SOIL TILLAGE and STRAW APPLICATION CONDITIONS
Population	Ma (2015)	Effect of different nitrogen fertilizers with reclaimed water irrigation on soil greenhouse gas emissions
Population	Molodovskaya (2011)	Nitrous Oxide from Heterogeneous Agricultural Landscapes: Source Contribution Analysis by Eddy Covariance and Chambers
Population	Zhang (2011)	Exchange fluxes of NOX, NH3, and N2O from typical wheat, paddy, and maize fields in the Yangtze River Delta and North China Plain
Population	Chapuis-Lardy (2009)	Nitrous oxide fluxes from Malagasy agricultural soils
Population	Berger (2013)	Plastic mulching in agriculture-Friend or foe of N2O emissions?
Population	Hansen (1993)	N 2 O and CH 4 fluxes in soil influenced by fertilization and tractor traffic
Population	Rochette (2008)	N2O fluxes in soils of contrasting textures fertilized with liquid and solid dairy cattle manures
Population	Grageda-Cabrera (2004)	Gaseous nitrogen loss by N-2 and N2O emissions from different tillage systems and trhee nitrogen sources
Population	Ladan (2017)	Nitrogen availability and early corn growth on plowed and no-till soils amended with different types of cover crops
Population	Kim (2019)	Nitrous oxide emission from upland soil amended with different animal manures
Population	Ren (2018)	EFFECTS OF PLANTING SYSTEMS AND STRAW MULCHING ON CARBON EMISSIONS AND WINTER WHEAT GRAIN YIELD IN THE NORTH CHINA PLAIN
Population	Flessa (2002)	N2O and CH4 fluxes in potato fields: automated measurement, management effects and temporal variation
Population	Badu (2018)	Carry-Over Effects of Composted Manure and Cover Crops on Greenhouse Gas Fluxes, Soil Nitrogen, Carbon and Crop Performance in Organic Winter Wheat (Triticum aestivum L.) in Eastern Wyoming
Population	Cai (2013)	Nitrous oxide emissions from Chinese maize-wheat rotation systems: A 3-year field measurement
Population	Han (2014)	Soil respiration rate in summer maize field under different soil tillage and straw application
Population	Chatskikh (2008)	Effects of reduced tillage on net greenhouse gas fluxes from loamy sand soil under winter crops in Denmark
Population	Chalco (2018)	Towards a baseline for reducing the carbon budget in sugarcane: three years of carbon dioxide and methane emissions quantification
Population	Promsakha (2005)	Dry season groundnut stover management practices determine nitrogen cycling efficiency and subsequent maize yields
Population	Guzman (2015)	Greenhouse Gas Emissions Dynamics as Influenced by Corn Residue Removal in Continuous Corn System
Population	Zhang (2016)	Saline water irrigation stimulate N2O emission from a drip-irrigated cotton field
Population	Zhou (2016)	Impact of dicyandiamide on emissions of nitrous oxide, nitric oxide and ammonia from agricultural field in the North China Plain
Population	Tao (2018)	Nitrous oxide emission and denitrifier communities in drip-irrigated calcareous soil as affected by chemical and organic fertilizers.
Population	Bohara (2018)	Impacts of N-stabilizers and Biochar on Nitrogen Losses, Nitrogen Phytoavailability, and Cotton Yield in Poultry Litter-Fertilized Soils
Population	Parkin (2006)	Nitrous oxide emissions from corn-soybean systems in the midwest.
Population	Dabek-Szreniawska (2007)	Seasonal changes in labile organic matter, mineral nitrogen, and N2O emission in a loamy sand Orthic Luvisol cultivated under three management practices
Population	Duncan (2017)	Nitrous Oxide and Ammonia Emissions from Injected and Broadcast-Applied Dairy Slurry.
Population	Cao (2017)	Improving nitrogen use efficiency with minimal environmental risks using an active canopy sensor in a wheat-maize cropping system
Population	Tang (2016)	Residual Effects of Novel versus Traditional Organic Amendments for Rain-fed Notill Barley: Yield, Nutrient Uptake, and N2O Emissions
Population	Chantigny (2013)	Nitrous oxide emissions from clayey soils amended with paper sludges and biosolids of separated pig slurry.
Population	Biasi (2008)	Direct experimental evidence for the contribution of lime to CO2 release from managed peat soil
Population	Mancinelli (2010)	Soil carbon dioxide emission and carbon content as affected by conventional and organic cropping systems in Mediterranean environment
Population	Breitenbeck (1980)	Effects of different nitrogen fertilizers on emission of nitrous oxide from soil
Population	Gagnon (2011)	Fertilizer source influenced nitrous oxide emissions from a clay soil under corn
Population	Felber (2014)	Nitrous oxide emission reduction with greenwaste biochar: comparison of laboratory and field experiments
Population	Masaka (2016)	Nitrous oxide emission from wetland soil following single and seasonal split application of cattle manure to field tomato (Lycopersicon esculentum, Mill var. Heinz) and rape (Brassica napus, L. var. Giant) crops
Population	Yao (2017)	Straw return reduces yield-scaled N2O plus NO emissions from annual winter wheat-based cropping systems in the North China Plain
Population	Ding (2007)	Soil respiration under maize crops: Effects of water, temperature, and nitrogen fertilization
Population	Xu (2017)	Manipulating Planting Density and Nitrogen Fertilizer Application to Improve Yield and Reduce Environmental Impact in Chinese Maize Production
Population	Martins (2015)	Nitrous oxide and ammonia emissions from N fertilization of maize crop under no-till in a Cerrado soil
Population	Bremner (1981)	Effect of nitrapyrin on emission of nitrous oxide from soil fertilized with anhydrous ammonia
Population	de Figueiredo (2018)	Relationships between soil organic matter pools and nitrous oxide emissions of agroecosystems in the Brazilian Cerrado.
Population	Kriauciuniene (2017)	THE INFLUENCE OF BIOLOGICAL PREPARATIONS AND ORGANIC FERTILISER ON SOIL TEMPERATURE, ELECTRICAL CONDUCTIVITY AND CO2
Population	Tóth (2018)	Soil CO2 Emissions in a Long-Term Tillage Treatment Experiment
Population	Zhang (2017)	Winter tillage impacts on soil organic carbon, aggregation and CO2 emission in a rainfed vegetable cropping system of the mid-Yunnan plateau, China
Population	McSwiney (2010)	Use of N immobilization to tighten the N cycle in conventional agroecosystems.
Population	Guo (2001)	The emission flux and mitigation options for N2O and CH4 under different rotation systems in central China
Population	Thomas (2017)	Nitrous Oxide Emitted from Soil Receiving Anaerobically Digested Solid Cattle Manure.
Population	Dhadli (2016)	N2O emissions in a long-term soil fertility experiment under maize-wheat cropping system in Northern India
Population	Kazula (2016)	Effect of Long-Term Crop Rotation on Productivity, Greenhouse Gas Emission, and Soil Properties
Population	Duncan (2016)	Nitrogen Cycling and Trade-Offs with Alternative Manure Application Methods
Population	Weier (1999)	N2O and CH4 emission and CH4 consumption in a sugarcane soil after variation in nitrogen and water application
Population	Pitombo (2017)	Straw preservation reduced total N2O emissions from a sugarcane field
Population	Raut (2015)	Higher N2O emission by intensified crop production in South Asia
Population	Breitenbeck (1986)	Effects of various nitrogen fertilizers on emission of nitrous oxide from soils
Population	Fracetto (2017)	Effect of agricultural management on N2O emissions in the Brazilian sugarcane yield
Population	Menendez (2008)	Long-term effect of tillage, crop rotation and N fertilization to wheat on gaseous emissions under rainfed Mediterranean conditions
Population	Vinzent (2018)	N2O emissions and nitrogen dynamics of winter rapeseed fertilized with different N forms and a nitrification inhibitor
Population	Gonzalez-Mendez (2017)	Changes in soil redox potential in response to flood irrigation with waste water in central Mexico
Population	Trost (2015)	Effects of nitrogen fertilization and irrigation on N2O emissions from a sandy soil in Germany
Population	Sadeghpour (2018)	Nitrous Oxide Emissions from Surface versus Injected Manure in Perennial Hay Crops
Population	Neto (2016)	Direct N2O emission factors for synthetic N-fertilizer and organic residues applied on sugarcane for bioethanol production in Central-Southern Brazil
Population	Yao (2015)	Organically fertilized tea plantation stimulates N2O emissions and lowers NO fluxes in subtropical China
Population	Abalos (2013)	Role of maize stover incorporation on nitrogen oxide emissions in a non-irrigated Mediterranean barley field
Population	Suleiman (2018)	Recycling organic residues in agriculture impacts soil-borne microbial community structure, function and N2O emissions.
Population	Larsson (1998)	Ammonia and nitrous oxide emissions from grass and alfalfa mulches
Population	Congreves (2017)	Differences in field-scale N2O flux linked to crop residue removal under two tillage systems in cold climates
Population	Balasus (2012)	Nitrogen fluxes during the initial stage of willows and poplars in short-rotation coppices
Population	Zhang (2011)	Emissions of nitrous oxide, nitrogen oxides and ammonia from a maize field in the North China Plain
Population	Tatti (2015)	Tillage Management and Seasonal Effects on Denitrifier Community Abundance, Gene Expression and Structure over Winter.
Population	Rutkowska (2017)	Soil N2O emissions under conventional and reduced tillage methods and maize cultivation
Population	Marakoglu (2015)	LONG - TERM EFFECT OF REDUCED TILLAGE ON CO2 EMISSION
Population	Yan (2015)	Characteristics of annual nitrous and nitric oxide emissions from major cereal crops in the North China Plain under alternative fertilizer management
Population	Ota (2018)	Potential of Biochar to Mitigate the Effects of Increased Precipitation Variability on Soil Greenhouse Gas Emissions and Soybean Growth
Population	Wang (2013)	Concentration profiles of CH4, CO2 and N2O in soils of a wheat-maize rotation ecosystem in North China Plain, measured weekly over a whole year
Population	Lv (2014)	Greenhouse gas intensity and net annual global warming potential of cotton cropping systems in an extremely arid region
Population	Diaz-Pines (2017)	Nitrate leaching and soil nitrous oxide emissions diminish with time in a hybrid poplar short-rotation coppice in southern Germany
Population	Allen (2009)	Nitrous oxide and methane emissions from soil are reduced following afforestation of pasture lands in three contrasting climatic zones
Population	Rose (2016)	Application of woody biochar and woody mulch to mitigate nitrous oxide emissions from a poultry litter-amended soil in the subtropics
Population	Wang (2015)	Net energy yield and carbon footprint of summer corn under different N fertilizer rates in the North China Plain
Population	Luo (2016)	Effects of reduced nitrogen input on productivity and N2O emissions in a sugarcane/soybean intercropping system
Population	Fan (2018)	Stover retention rather than no-till decreases the global warming potential of rainfed continuous maize cropland
Population	Hellebrand (2008)	Nitrogen conversion and nitrous oxide hot spots in energy crop cultivation
Population	García-Marco (2016)	No tillage and liming reduce greenhouse gas emissions from poorly drained agricultural soils in Mediterranean regions
Population	Halvorson (2010)	Nitrogen source effects on nitrous oxide emissions from irrigated no-till corn.
Population	Tao (2018)	Effects of urease and nitrification inhibitors on the soil mineral nitrogen dynamics and nitrous oxide (N 2 O) emissions on calcareous soil
Population	Jamali (2015)	Reducing nitrous oxide emissions and nitrogen leaching losses from irrigated arable cropping in Australia through optimized irrigation scheduling
Population	Zhou (2018)	Short-term biochar manipulation of microbial nitrogen transformation in wheat rhizosphere of a metal contaminated Inceptisol from North China plain
Population	Iamaguti (2015)	Soil tillage and emission of CO2, soil temperature and soil moisture in a sugarcane area
Population	Zhong (2016)	Biotic and abiotic controls on the diel and seasonal variation in soil respiration and its components in a wheat field under long-term nitrogen fertilization
Population	Shi (2013)	Integrated management practices significantly affect N2O emissions and wheat-maize production at field scale in the North China Plain
Population	Sato (2017)	Nitrous oxide fluxes in a Brazilian clayey oxisol after 24 years of integrated crop-livestock management
Population	Horák (2017)	Biochar and biochar with N-fertilizer affect soil N2O emission in Haplic Luvisol
Population	Panosso (2008)	Spatial variability of CO2 emission on oxisol soils cultivated with sugar cane under different management practices
Population	Nan (2016)	Characteristics of N2O production and transport within soil profiles subjected to different nitrogen application rates in China
Population	Jensen (1997)	Temporal variation of C and N mineralization, microbial biomass and extractable organic pools in soil after oilseed rape straw incorporation in the field
Population	Huang (2019)	Variation in N 2 O emission and N 2 O related microbial functional genes in straw- and biochar-amended and non-amended soils
Population	Leytem (2019)	Greenhouse Gas Emissions from an irrigated Crop Rotation Utilizing Dairy Manure
Population	Mapanda (2011)	Effects of organic and mineral fertilizer nitrogen on greenhouse gas emissions and plant-captured carbon under maize cropping in Zimbabwe
Population	Zhang (2012)	Nitrous oxide emissions from a maize field during two consecutive growing seasons in the north China plain.
Population	Mkhabela (2008)	Nitrous oxide emissions and soil mineral nitrogen status following application of hog slurry and inorganic fertilisers to acidic soils under forage grass
Population	Wu (2018)	Potential dual effect of nitrification inhibitor 3,4-dimethylpyrazole phosphate on nitrifier denitrification in the mitigation of peak N2O emission events in North China Plain cropping systems
Population	Ghimire (2017)	Soil organic matter, greenhouse gases and net global warming potential of irrigated conventional, reduced-tillage and organic cropping systems
Population	Oyeogbe (2017)	Adaptive nitrogen and integrated weed management in conservation agriculture: impacts on agronomic productivity, greenhouse gas emissions, and herbicide residues.
Population	Zhang (2017)	Significant residual effects of wheat fertilization on greenhouse gas emissions in succeeding soybean growing season
Population	Epie (2015)	Nitrous oxide emissions from perennial grass–legume intercrop for bioenergy use
Population	Gonzaga (2018)	Crop residue removal and nitrification inhibitor application as strategies to mitigate N2O emissions in sugarcane fields
Population	Tian (2017)	The effect of drip irrigation and drip fertigation on N2O and NO emissions, water saving and grain yields in a maize field in the North China Plain
Population	Balafoutis (2017)	Life Cycle Assessment of Two Vineyards after the Application of Precision Viticulture Techniques: A Case Study
Population	Clemens (2006)	Mitigation of greenhouse gas emissions by anaerobic digestion of cattle slurry
Population	Hellebrand (2008)	Fertiliser induced nitrous oxide emissions during energy crop cultivation on loamy sand soils
Population	Debreczeni (1998)	Monitoring of gaseous nitrogen losses from nitrogen fertilizers in model experiments
Population	Tatti (2017)	Over-winter dynamics of soil bacterial denitrifiers and nitrite ammonifiers influenced by crop residues with different carbon to nitrogen ratios
Population	Sun (2017)	Contrasting effects of biochar on N2O emission and N uptake at different N fertilizer levels on a temperate sandy loam.
Population	Miller (2014)	Nitrogen Budgets Following Land Application of Composted or Stockpiled Feedlot Manure Containing Wood-Chips or Straw Bedding to Barley Silage for 12 Years
Population	Deppe (2016)	Impact of CULTAN fertilization with ammonium sulfate on field emissions of nitrous oxide
Population	Kilby (2006)	Nitrous oxide emissions from agricultural soils in southern Ontario: Influence of nitrogen fertilization and topography
Population	Niu (2017)	Yield-scaled N2O emissions were effectively reduced by biochar amendment of sandy loam soil under maize - wheat rotation in the North China Plain
Population	Pelster (2012)	Nitrous oxide emissions respond differently to mineral and organic nitrogen sources in contrasting soil types.
Population	Gao (2014)	Nitrous oxide and methane emissions from optimized and alternative cereal cropping systems on the North China Plain: A two-year field study
Population	Dong (2018)	Seasonal N2O emissions respond differently to environmental and microbial factors after fertilization in wheat-maize agroecosystem
Population	Wu (2017)	Soil CO2 emission and carbon budget of a wheat/maize annual double-cropped system in response to tillage and residue management in the North China Plain
Population	Vallejo (2014)	Nitrous oxide and methane emissions from a surface drip-irrigated system combined with fertilizer management
Population	Halvorson (2013)	Nitrogen placement and source effects on nitrous oxide emissions and yields of irrigated corn.
Population	Cates (1987)	Nitrous oxide production throughout the year from fertilized and manured maize fields
Population	Mu (2013)	Soil greenhouse gas fluxes and net global warming potential from intensively cultivated vegetable fields in southwestern China
Population	Ruser (1998)	Soil compaction and fertilization effects on nitrous oxide and methane fluxes in potato fields
Population	MacKenzie (1998)	Nitrous oxide emission in three years as affected by tillage, corn- soybean-alfalfa rotations, and nitrogen fertilization
Population	Venterea (2015)	Split application of urea does not decrease and may increase nitrous oxide emissions in rainfed corn
Population	Bronson (1992)	NITROUS-OXIDE EMISSIONS IN IRRIGATED CORN AS AFFECTED BY NITRIFICATION INHIBITORS
Population	Dunfield (1997)	Methane, nitrogen monoxide, and nitrous oxide fluxes in an organic soil
Population	Zhang (2014)	Analysis of soil respiration and influencing factors in maize farmland under different tillage patterns in hilly area in southwest China
Population	Kim (2017)	Nitrous oxide emissions from soils amended by cover-crops and under plastic film mulching: Fluxes, emission factors and yield-scaled emissions
Population	Nath (2017)	Greenhouse gases emission, soil organic carbon and wheat yield as affected by tillage systems and nitrogen management practices
Population	Signor (2013)	N2O emissions due to nitrogen fertilizer applications in two regions of sugarcane cultivation in Brazil
Population	Halvorson (2016)	Manure and Inorganic Nitrogen Affect Trace Gas Emissions under Semi-Arid Irrigated Corn.
Population	Wu (2018)	Ridge-furrow cropping of maize reduces soil carbon emissions and enhances carbon use efficiency
Population	Kern (2010)	Assessment of nitrogen fertilization for the CO2 balance during the production of poplar and rye
Population	Alam (2019)	Source partitioning and emission factor of nitrous oxide during warm and cold cropping seasons from an upland soil in South Korea.
Population	Nett (2016)	Emissions of nitrous oxide and ammonia after cauliflower harvest are influenced by soil type and crop residue management
Population	Paredes (2015)	Nitrous Oxide and Methane Fluxes Following Ammonium Sulfate and Vinasse Application on Sugar Cane Soil
Population	Shen (2018)	Global warming potential from maize and maize-soybean as affected by nitrogen fertilizer and cropping practices in the North China Plain
Population	Vasconcelos (2018)	Greenhouse gas emission responses to sugarcane straw removal
Population	Wolz (2018)	Reduced nitrogen losses after conversion of row crop agriculture to alley cropping with mixed fruit and nut trees
Population	Sun (2014)	Evaluation of a New Nutrient Management Method in Green House Gas Emission Reduction for Winter Wheat in the North China Plain
Population	Munoz-Arboleda (2011)	Trash management after green cane harvesting and its effect on productivity and soil respiration
Population	Sanz-Cobena (2012)	Gaseous emissions of N 2O and NO and NO 3 - leaching from urea applied with urease and nitrification inhibitors to a maize (Zea mays) crop
Population	Han (2014)	Effect of Alternating Furrow Irrigation and Nitrogen Fertilizer on Nitrous Oxide Emission in Corn Field
Population	Horel (2018)	Soil CO2 and N2O Emission Drivers in a Vineyard (Vitis vinifera) under Different Soil Management Systems and Amendments
Population	Jensen (2000)	Turnover and fate of 15N-labelled cattle slurry ammonium-N applied in the autumn to winter wheat
Population	Kramer (2006)	Reduced nitrate leaching and enhanced denitrifier activity and efficiency in organically fertilized soils
Population	Mohammed (2018)	Cropping Systems Affect Wheat Yields, Nitrogen Use Efficiency, and Nitrous Oxide Emission
Population	Barton (2016)	Incorporating organic matter alters soil greenhouse gas emissions and increases grain yield in a semi-arid climate
Population	Hellebrand (2003)	Long-term studies on greenhouse gas fluxes during cultivation of energy crops on sandy soils
Population	Chen (2004)	Soil respiration characteristics in winter wheat field in North China Plain
Population	Ding (2015)	Nitrous oxide emission and nitrogen use efficiency in response to nitrophosphate, N-(n-butyl) thiophosphoric triamide and dicyandiamide of a wheat cultivated soil under sub-humid monsoon conditions
Population	Tian (2017)	Effect of nitrification inhibitors on mitigating N2O and NO emissions from an agricultural field under drip fertigation in the North China Plain
Population	Xu (2019)	Crop straw incorporation interacts with N fertilizer on N2O emissions in an intensively cropped farmland
Population	Liu (2014)	Sustainable biochar effects for low carbon crop production: A 5-crop season field experiment on a low fertility soil from Central China
Population	Jiang (2018)	The relative importance of influence factors to field soil respiration is shifted by straw incorporations: comprehensive analysis of the seasonal variability
Population	Allaire (2015)	Carbon dynamics in a biochar-amended loamy soil under switchgrass
Population	Edwards (2018)	Dynamic biochar effects on soil nitrous oxide emissions and underlying microbial processes during the maize growing season
Population	Guo (2017)	Influences of drip and flood irrigation on soil carbon dioxide emission and soil carbon sequestration of maize cropland in the North China Plain
Population	Rochette (2000)	Soil carbon and nitrogen dynamics following application of pig slurry for the 19th consecutive year: II. Nitrous oxide fluxes and mineral nitrogen
Population	Montoya (2018)	Zinc fertilizers influence greenhouse gas emissions and nitrifying and denitrifying communities in a non-irrigated arable cropland
Population	Hickman (2015)	A potential tipping point in tropical agriculture: Avoiding rapid increases in nitrous oxide fluxes from agricultural intensification in Kenya
Population	Fungo (2017)	Emissions intensity and carbon stocks of a tropical Ultisol after amendment with Tithonia green manure, urea and biochar
Population	Wei (2010)	Nitrous oxide emission from highland winter wheat field after long-term fertilization
Population	Krištof (2018)	Application of nitrogen fertilizers and its effect on timeliness of fertilizers decomposition resulting in lost of nitrogen through nitrous oxide emissions from soil
Population	Zhou (2013)	Nitrous oxide emissions and nitrate leaching from a rain-fed wheat-maize rotation in the Sichuan Basin, China
Population	Hu (2018)	[Effects of Gypsum on CH4 Emission and Functional Microbial Communities in Paddy Soil].
Population	Halvorson (2013)	Nitrogen Placement and Source Effects on Nitrous Oxide Emissions and Yields of Irrigated Corn
Population	Lebender (2014)	Effect of mineral nitrogen fertilizer forms on N2O emissions from arable soils in winter wheat production
Population	Dusenbury (2008)	Nitrous oxide emissions from a Northern Great Plains soil as influenced by nitrogen management and cropping systems.
Population	Lourenco (2018)	Dominance of bacterial ammonium oxidizers and fungal denitrifiers in the complex nitrogen cycle pathways related to nitrous oxide emission
Population	Vallejo (2005)	Comparison of N losses (NO3-, N2O, NO) from surface applied, injected or amended (DCD) pig slurry of an irrigated soil in a Mediterranean climate
Population	Liang (2019)	Soil biochemical parameters in the rhizosphere contribute more to changes in soil respiration and its components than those in the bulk soil under nitrogen application in croplands
Population	Dendooven (2014)	Greenhouse Gas Emissions from Nontilled, Permanent Raised, and Conventionally Tilled Beds in the Central Highlands of Mexico
Population	Abalos (2014)	Management of irrigation frequency and nitrogen fertilization to mitigate GHG and NO emissions from drip-fertigated crops.
Population	Ammann (2012)	Measuring the biosphere-atmosphere exchange of total reactive nitrogen by eddy covariance
Population	Yan (2013)	Two-year simultaneous records of N2O and NO fluxes from a farmed cropland in the northern China plain with a reduced nitrogen addition rate by one-third
Population	Salehi (2017)	Organic and inorganic fertilizer effect on soil CO2 flux, microbial biomass, and growth of Nigella sativa L.
Population	Bordoloi (2017)	Effect of foliar application of plant growth regulators on nitrous oxide (N2O) emission and grain yield in wheat
Population	Sanz-Cobena (2016)	Soil moisture determines the effectiveness of two urease inhibitors to decrease N2O emission
Population	Gao (2015)	The impact of alternative cropping systems on global warming potential, grain yield and groundwater use
Population	Liu (2017)	Effects of biochar addition on CO2 and CH4 emissions from a cultivated sandy loam soil during freeze-thaw cycles
Population	Silva (2019)	Soil CO2 emission and short-term soil pore class distribution after tillage operations
Population	Ramesh (2012)	Soil Carbon Dioxide Emissions from Sorghum-Sunflower Rotation in Rainfed Semi-arid Tropical Alfisols: Effects of Fertilization Rate and Legume Biomass Incorporation
Population	Liu (2014)	Response of Soil CO2 Emission and Summer Maize Yield to Plant Density and Straw Mulching in the North China Plain
Population	Wang (2016)	Relationships between ammonia-oxidizing communities, soil methane uptake and nitrous oxide fluxes in a subtropical plantation soil with nitrogen enrichment
Population	Schelde (2012)	Spatial and temporal variability of nitrous oxide emissions in a mixed farming landscape of Denmark
Population	Borges (2019)	Can alternative N-fertilization methods influence GHG emissions and biomass production in sugarcane fields?
Population	Niu (2018)	Effect of biochar and nitrapyrin on nitrous oxide and nitric oxide emissions from a sandy loam soil cropped to maize
Population	Pang (2019)	Nitrous oxide emissions from soils under traditional cropland and apple orchard in the semi-arid Loess Plateau of China
Population	Mutegi (2010)	Nitrous oxide emissions and controls as influenced by tillage and crop residue management strategy
Population	Stoeven (2002)	Relation between N fertilization and N2O release in different crop rotations
Population	Jian-gang (2004)	Soil enzyme activities and N2O emissions under different land management conditions.
Population	Simek (1999)	Regulation of potential denitrification by soil on in long-term fertilized arable soils
Population	Ma (2017)	STRAW MULCHING CAN REALIZE SOIL/PLANTS CARBON SEQUESTRATION AND YIELD INCREASING OF SUMMER MAIZE IN NORTH CHINA
Population	Amos (2005)	Soil surface fluxes of greenhouse gases in an irrigated maize-based agroecosystem
Population	Chang (2008)	Soil respiration in a subtropical montane cloud forest in Taiwan
Population	Teixeira (2011)	Soil CO2 emission as related to incorporation of sugarcane crop residues and aggregate breaking after rotary tiller
Population	Zhang (2016)	Tillage effects on carbon footprint and ecosystem services of climate regulation in a winter wheat-summer maize cropping system of the North China Plain
Population	Ji (2012)	Effect of controlled-release fertilizer on nitrous oxide emission from a winter wheat field
Population	Halvorson (2008)	Nitrogen, tillage, and crop rotation effects on nitrous oxide emissions from irrigated cropping systems.
Population	Kaiser (1998)	Nitrous oxide release from arable soil: Importance of N-fertilization, crops and temporal variation
Population	Nadeem (2012)	N 2 O emission from organic barley cultivation as affected by green manure management
Population	Dong (2015)	Linkage of N2O emissions to the abundance of soil ammonia oxidizers and denitrifiers in purple soil under long-term fertilization
Population	Giweta (2016)	Growing season nitrous oxide emissions from a gray luvisol as a function of long-term fertilization history and crop rotation
Population	Sun (2014)	Effect of biochar on aerobic processes, enzyme activity, and crop yields in two sandy loam soils
Population	Yeboah (2018)	Different carbon sources enhance system productivity and reduce greenhouse gas intensity
Population	Uzoma (2015)	Assessing the effects of agricultural management on nitrous oxide emissions using flux measurements and the DNDC model
Population	Meijide (2007)	Nitrogen oxide emissions from an irrigated maize crop amended with treated pig slurries and composts in a Mediterranean climate
Population	Abalos (2017)	Rainfall amount and distribution regulate DMPP effects on nitrous oxide emissions under semiarid Mediterranean conditions
Population	Diao (2013)	Measurements of N2O emissions from different vegetable fields on the North China Plain
Population	De Andrés (2012)	Carbon dioxide flux in a soil treated with biosolids under semiarid conditions
Population	Lamptey (2018)	Impact of nitrogen fertilization on soil respiration and net ecosystem production in maize
Population	Hauggaard-Nielsen (1998)	A field study of nitrogen dynamics and spring barley growth as affected by the quality of incorporated residues from white clover and ryegrass
Population	Gajda (2012)	Soil biological activity as affected by tillage intensity
Population	Šima (2013)	Effect of crop residues on CO2 flux in the CTF system during soil tillage by a disc harrow Lemken Rubin 9
Population	Allen (2010)	Effect of nitrogen fertilizer management and waterlogging on nitrous oxide emission from subtropical sugarcane soils
Population	Bottoms (2012)	Soil greenhouse gas emissions and soil c dynamics in bioenergy crops
Population	Xie (2017)	Effects of N Fertilizer Application on Soil N2O Emissions and CH4 Uptake: A Two-Year Study in an Apple Orchard in Eastern China
Population	Masaka (2014)	Nitrous oxide emissions from wetland soil amended with inorganic and organic fertilizers
Population	Lutes (2019)	Assessing the impact of fertilizer application on net soil-derived emission budgets from a temperate willow (Salix miyabeana) short rotation coppice system
Population	Weslien (1998)	Nitrogen losses following application of pig slurry to arable land
Population	Wolf (2014)	Contribution of N2O and NH3 to total greenhouse gas emission from fertilization: Results from a sandy soil fertilized with nitrate and biogas digestate with and without nitrification inhibitor
Population	Zebarth (2008)	Effect of fertilizer nitrogen management on N2O emissions in commercial corn fields
Population	Rosenstock (2016)	Greenhouse gas fluxes from agricultural soils of Kenya and Tanzania
Population	Duncan (2019)	Environmental factors function as constraints on soil nitrous oxide fluxes in bioenergy feedstock cropping systems
Population	Qin (2012)	Yield-scaled N2O emissions in a winter wheat summer corn double-cropping system
Population	Schwenke (2018)	Mitigation of nitrous oxide emissions from furrow-irrigated Vertosols by 3,4-dimethyl pyrazole tetra-methylene sulfone, an alternative nitrification inhibitor to nitrapyrin for direct injection with anhydrous ammonia
Population	Xin (2019)	Optimizing genotype-environment-management interactions to enhance productivity and eco-efficiency for wheat-maize rotation in the North China Plain
Population	Phan (2012)	Effect of beef cattle manure application rate on CH 4 and CO 2 emissions
Population	Wang (2016)	Effects of urea formulations, application rates and crop residue retention on N2O emissions from sugarcane fields in Australia
Population	Ruan (2016)	Nitrogen fertilization challenges the climate benefit of cellulosic biofuels
Population	Silva-Olaya (2013)	Carbon dioxide emissions under different soil tillage systems in mechanically harvested sugarcane
Population	Hou (2018)	Effect of Organic Manure Substitution of Synthetic Nitrogen on Crop Yield and N2O Emission in the Winter Wheat-Summer Maize Rotation System
Population	Zhang (2009)	Effects of different tillage practices on CO2 emission fluxes from farmland in North China Plain and the analysis of soil temperature and moisture
Population	Mojeremane (2012)	The effects of site preparation practices on carbon dioxide, methane and nitrous oxide fluxes from a peaty gley soil
Population	Pietzner (2017)	Impact of slurry strip-till and surface slurry incorporation on NH3 and N2O emissions on different plot trials in Central Germany
Population	Altikat (2018)	Effects of wheel traffic and farmyard manure applications on soil CO2 emission and soil oxygen content
Population	de Souza (2017)	Ammonia and carbon dioxide emissions by stabilized conventional nitrogen fertilizers and controlled release in corn crop
Population	Ma (2012)	The carbon footprint of maize production as affected by nitrogen fertilizer and maize-legume rotations
Population	Li (2016)	Parameterizing an agricultural production model for simulating nitrous oxide emissions in a wheat-maize system in the North China Plain
Population	Zhang (2004)	Ammonia volatilization and denitrification losses from an irrigated maize-wheat rotation field in the North China Plain
Population	Jørgensen (1997)	Field-scale and laboratory study of factors affecting N2O emissions from a rye stubble field on sandy loam soil
Population	Brozyna (2013)	Effects of grass-clover management and cover crops on nitrogen cycling and nitrous oxide emissions in a stockless organic crop rotation
Population	Masaka (2016)	Nitrous oxide emissions from wetland soil amended with two types of cattle manure
Population	Millar (2018)	Nitrous oxide (N2O) flux responds exponentially to nitrogen fertilizer in irrigated wheat in the Yaqui Valley, Mexico
Population	Guardia (2016)	Effect of cover crops on greenhouse gas emissions in an irrigated field under integrated soil fertility management
Population	Duan (2018)	Catch Crop Residues Stimulate N2O Emissions During Spring, Without Affecting the Genetic Potential for Nitrite and N2O Reduction.
Population	Cai (2002)	Gaseous nitrogen losses from urea applied to maize on a calcareous fluvo-aquic soil in the North China Plain
Population	Larsson (1997)	Evaluation of mulching in organically grown black currant (Ribes nigrum) in terms of its effects on the crop and the environment
Population	Polifka (2018)	Increased CO2 fluxes from a sandy Cambisol under agricultural use in the Wendland region, Northern Germany, three years after biochar substrates application
Population	Willén (2016)	Emissions of Nitrous Oxide, Methane and Ammonia After Field Application of Digested and Dewatered Sewage Sludge With or Without Addition of Urea
Population	Adviento-Borbe (2005)	Understanding soil greenhouse gas fluxes in intensive maize -based cropping systems
Population	Amon (2006)	Methane, nitrous oxide and ammonia emissions during storage and after application of dairy cattle slurry and influence of slurry treatment
Population	Yin (2019)	N2O and CO2 emissions, nitrogen use efficiency under biogas slurry irrigation: A field study of two consecutive wheat-maize rotation cycles in the North China Plain
Population	Sistani (2010)	Greenhouse gas emissions from swine effluent applied to soil by different methods
Population	Zhang (2014)	Nitrous oxide emissions from maize-wheat field during 4 successive years in the North China Plain
Population	Wang (2016)	Nitrous oxide emission and fertiliser nitrogen efficiency in a tropical sugarcane cropping system applied with different formulations of urea
Population	Mukumbuta (2017)	Mitigating global warming potential and greenhouse gas intensities by applying composted manure in cornfield: A 3-year field study in an Andosol soil
Population	Hüppi (2015)	Effect of biochar and liming on soil nitrous oxide emissions from a temperate maize cropping system
Population	Nash (2015)	Ammonia and nitrous oxide gas loss with subsurface drainage and polymer-coated urea fertilizer in a poorly drained soil
Population	de Figueiredo (2015)	Short-term CO2-C emissions from soil prior to sugarcane (Saccharum spp.) replanting in southern Brazil
Population	Linzmeier (2001)	Nitrous oxide emission from soil and from a nitrogen-15-labelled fertilizer with the new nitrification inhibitor 3,4-dimethylpyrazole phosphate (DMPP)
Population	Reth (2008)	Whole-year-round observation of N2O profiles in soil: A lysimeter study
Population	Huang (2015)	Nitrous oxide emissions in a winter wheat - summer maize double cropping system under different tillage and fertilizer management
Population	Huang (2017)	Effect of fertilizer N rates and straw management on yield-scaled nitrous oxide emissions in a maize-wheat double cropping system
Population	Gao (2013)	Comparison of Soil Respiration in Typical Conventional and New Alternative Cereal Cropping Systems on the North China Plain
Population	Sistani (2008)	Quantification of greenhouse gas emissions from soil applied swine effluent by different methods
Population	de Oliveira (2013)	Soil greenhouse gas fluxes from vinasse application in Brazilian sugarcane areas
Population	Lessard (1996)	Nitrous oxide fluxes from manure-amended soil under maize
Population	Hickman (2014)	Nitrous oxide (N2O) emissions in response to increasing fertilizer addition in maize (Zea mays L.) agriculture in western Kenya
Population	Agegnehu (2015)	Biochar and biochar-compost as soil amendments: Effects on peanut yield, soil properties and greenhouse gas emissions in tropical North Queensland, Australia
Population	Li (2016)	Reducing greenhouse gas emissions from a wheat-maize rotation system while still maintaining productivity
Population	La Scala (2001)	Carbon dioxide emissions after application of tillage systems for a dark red latosol in southern Brazil
Population	Fernandez (2015)	Nitrous Oxide Emissions from Anhydrous Ammonia, Urea, and Polymer-Coated Urea in Illinois Cornfields
Population	Soares (2016)	Nitrous oxide emission related to ammonia-oxidizing bacteria and mitigation options from N fertilization in a tropical soil.
Population	Johnson (2012)	Nitrous oxide, methane emission, and yield-scaled emission from organically and conventionally managed systems
Population	Dong (2009)	Tillage and residue management effects on soil carbon and CO2 emission in a wheat-corn double-cropping system
Population	Behnke (2018)	Long-term crop rotation and tillage effects on soil greenhouse gas emissions and crop production in Illinois, USA
Population	Huang (2013)	Net global warming potential and greenhouse gas intensity in a double-cropping cereal rotation as affected by nitrogen and straw management
Population	Dong (2012)	Gross mineralization, nitrification and N2O emission under different tillage in the North China Plain
Population	Devaney (2008)	Soil biogenic gaseous emissions as affected by low copper levels in soil
Population	Liu (2019)	Long-term effects of biochar addition and straw return on N2O fluxes and the related functional gene abundances under wheat-maize rotation system in the North China Plain
Population	Regina (1998)	Emissions of N2O and NO and net nitrogen mineralization in a boreal forested peatland treated with different nitrogen compounds
Population	Fiedler (2015)	Soil respiration after tillage under different fertiliser treatments - implications for modelling and balancing
Population	Fonseca (2017)	Nitrous oxide emissions from sugarcane fields in the Brazilian Cerrado
Population	Lei (2010)	Seasonal and interannual variations in carbon dioxide exchange over a cropland in the North China Plain
Population	Thomas (2017)	Non-Legume Cover Crops Can Increase Non-Growing Season Nitrous Oxide Emissions
Population	Moitinho (2013)	Effect of soil tillage and sugarcane trash on CO2 emission
Population	Tian (2012)	Response of CH 4 and N 2 O Emissions and Wheat Yields to Tillage Method Changes in the North China Plain
Population	Sadeghpour (2017)	Agro-environmental consequences of shifting from nitrogen- to phosphorus-based manure management of corn
Population	Cid (2013)	Short- and mid-term tillage-induced soil CO2 efflux on irrigated permanent- and conventional-bed planting systems with controlled traffic in southern Spain
Population	Maharjan (2013)	Corn production and environmental implications under varying nitrogen and management practices
Population	Liu (2017)	Effects of biochar and straw return on CO 2 and N 2 O emissions from farmland in the North China Plain
Population	Williamson (2011)	Use of NBPT-DCD formulated urea to reduce nitrous oxide emissions and nitrogen losses from fall banded fertilizer
Population	Soares (2015)	Enhanced-efficiency fertilizers in nitrous oxide emissions from urea applied to sugarcane.
Population	Chantigny (2001)	Short-term C and N dynamics in a soil amended with pig slurry and barley straw: A field experiment
Population	Vallejo (2003)	Nitrous oxide and denitrification N-losses from an irrigated sandy loam soil fertilised with organic N fertilisers in Central Spain
Population	Almagro (2017)	The potential of reducing tillage frequency and incorporating plant residues as a strategy for climate change mitigation in semiarid Mediterranean agroecosystems
Population	Laville (2011)	Effect of management, climate and soil conditions on N2O and NO emissions from an arable crop rotation using high temporal resolution measurements
Population	Nadeem (2015)	Effect of fertilization rate and ploughing time on nitrous oxide emissions in a long-term cereal trail in south east Norway
Population	Chirinda (2010)	Soil properties, crop production and greenhouse gas emissions from organic and inorganic fertilizer-based arable cropping systems
Population	Cai (2012)	Spatial variation of nitrous oxide emission between interrow soil and interrow plus row soil in a long-term maize cultivated sandy loam soil
Population	Guardia (2016)	Effect of tillage and crop (cereal versus legume) on greenhouse gas emissions and Global Warming Potential in a non-irrigated Mediterranean field
Population	Grageda-Cabrera (2010)	Fertilizer dynamics in different tillage and crop rotation systems in a Vertisol in Central Mexico
Population	Tan (2009)	Single-event nitrous oxide losses under maize production as affected by soil type, tillage, rotation, and fertilization
Population	Fuentes (2012)	Conservation agriculture, increased organic carbon in the top-soil macro-aggregates and reduced soil CO2 emissions
Population	Smith (2011)	Fertilizer and tillage management impacts on non-carbon-dioxide greenhouse gas emissions
Population	Xiang (2015)	Effects of biochar on nitrous oxide and nitric oxide emissions from paddy field during the wheat growth season
Population	Thompson (2016)	Soil microbial communities as potential regulators of in situ N2O fluxes in annual and perennial cropping systems
Population	Cui (2013)	Closing the yield gap could reduce projected greenhouse gas emissions: a case study of maize production in China
Population	Gonzalez-Ubierna (2013)	Sewage Sludge Application in Mediterranean Agricultural soils: Effects of Dose on the Soil Carbon Cycle
Population	Guardia (2017)	Effect of inhibitors and fertigation strategies on GHG emissions, NO fluxes and yield in irrigated maize
Population	Burton (2008)	Effect of split application of fertilizer nitrogen on N2O emissions from potatoes
Population	Liu (2015)	Effects of experimental warming and nitrogen addition on soil respiration and CH4 fluxes from crop rotations of winter wheat-soybean/fallow
Population	Abbas (2012)	Carbon Dioxide Emissions from an Organically Amended Tropical Soil
Population	Abraha (2019)	Carbon debt of field-scale conservation reserve program grasslands converted to annual and perennial bioenergy crops
Population	Alburquerque (2015)	High concentrations of polycyclic aromatic hydrocarbons (naphthalene, phenanthrene and pyrene) failed to explain biochar's capacity to reduce soil nitrous oxide emissions.
Population	Al-Kaisi (2007)	Cropping systems effects on improving soil carbon stocks of exposed subsoil
Population	Angers (2007)	Use of C-13 abundance to study short-term pig slurry decomposition in the field
Population	Aulakh (1984)	Acetylene and N-serve effects upon N2O emissions from NH4+ and NO3- treated soils under aerobic and anaerobic conditions
Population	Bai (2003)	Nitrous oxide emission and urease activity in wheat.
Population	Beehler (2016)	The effect of cover crop on soil carbon and soil water retention in topographically diverse terrain
Population	Bilen (2010)	Effects of strip and full-width tillage on soil carbon IV oxide-carbon (CO2-C) fluxes and on bacterial and fungal populations in sunflower
Population	Bilen (2011)	The effects of boron management on soil microbial population and enzyme activities
Population	Bouajila (2011)	Effects of organic amendments on soil physico-chemical and biological properties
Population	Bougnom (2012)	Soil microbial dynamics in organic (biodynamic) and integrated apple orchards
Population	Buczko (2015)	Spatial variability at different scales and sampling requirements for in situ soil CO2 efflux measurements on an arable soil
Population	Cao (2018)	Effect of carbonized apple wood on nitrogen-transforming microorganisms and nitrogen oxides in soil of apple tree rootzone
Population	Carbonell-Bojollo (2010)	Influence of olive mill waste application on the role of soil as a carbon source or sink
Population	Carlton (2012)	A comparison of GHG emissions from UK field crop production under selected arable systems with reference to disease control
Population	Chaker (2019)	Carbon and nitrogen balances and CO2 emission after exogenous organic matter application in arid soil
Population	Chantigny (2007)	Gaseous nitrogen emissions and forage nitrogen uptake on soils fertilized with raw and treated swine manure.
Population	Chantigny (2016)	Nongrowing season N2O and CO2 emissions — temporal dynamics and influence of soil texture and fall-applied manure
Population	Chi (2017)	Carbon and water budgets in multiple wheat-based cropping systems in the inland pacific northwest us: Comparison of cropsyst simulations with eddy covariance measurements
Population	Christensen (1996)	Nitrous oxide emission from an agricultural field: Comparison between measurements by flux chamber and micrometerological techniques
Population	Collins (2011)	Greenhouse Gas Emissions from an Irrigated Silt Loam Soil Amended with Anaerobically Digested Dairy Manure
Population	Couto (2014)	Quantum cascade laser photoacoustic detection of nitrous oxide released from soils for biofuel production
Population	Crolla (2013)	Land application of digestate
Population	da Silva (2018)	Impact of soil cover systems on soil quality and organic production of yacon
Population	Deem (2016)	Biochar increases soil C sequestration but warming temperatures may increase soil temperature sensitivity and N2O flux
Population	Eshel (2014)	Carbon exchange in rainfed wheat fields: Effects of long-term tillage and fertilization under arid conditions
Population	Fang (2011)	Effects of elevated CO2 and O-3 and N fertilization on amount of soil microbial biomass carbon in spring wheat growing season
Population	Fang (2016)	In situ assessment of new carbon and nitrogen assimilation and allocation in contrastingly managed dryland wheat crop-soil systems
Population	Feiziene (2012)	CO 2 fluxes and drivers as affected by soil type, tillage and fertilization
Population	Fernandes (2005)	Sewage sludge effects on gas fluxes at the soil-atmosphere interface, on soil delta C-13 and on total soil carbon and nitrogen
Population	Fidel (2015)	Biochar properties and impact on soil CO2 and N 2O emissions
Population	Fidel (2017)	Impact of six lignocellulosic biochars on C and N dynamics of two contrasting soils
Population	Fierro (2007)	Post-fire stimulation of soil biogenic emission of CO(2) in a sandy soil of a Mediterranean shrubland
Population	Gallagher (2014)	Controls on the oxidative ratio of net primary production in agricultural ecosystems
Population	Germon (2011)	Agricultural and environmental effects of no-tillage methods: Introduction of three contributions to the present discussion
Population	Glenn (2011)	Girdling and summer pruning in apple increase soil respiration
Population	Gomez-Casanovas (2018)	Conversion of grazed pastures to energy cane as a biofuel feedstock alters the emission of GHGs from soils in Southeastern United States
Population	Grant (2003)	Modelling variability in N2O emissions from fertilized agricultural fields
Population	Gregorich (2006)	Tillage-induced environmental conditions in soil and substrate limitation determine biogenic gas production
Population	Haile-Mariam (2008)	Greenhouse gas fluxes from an irrigated sweet corn (Zea mays L.)-potato (Solanum tuberosum L.) rotation.
Population	Islam (2018)	Nitrous oxide and nitric oxide emissions from lowland rice cultivation with urea deep placement and alternate wetting and drying irrigation.
Population	Jarecki (2008)	Greenhouse gas emissions from two soils receiving nitrogen fertilizer and swine manure slurry
Population	Jensen (1996)	Soil surface CO2 flux as an index of soil respiration in situ: A comparison of two chamber methods
Population	Kim (2012)	Estimation of net gain of soil carbon in a nitrogen-fixing tree and crop intercropping system in sub-Saharan Africa: Results from re-examining a study
Population	Kim (2014)	Effect of Soil Water Potential on Methane and Nitrous Oxide Emissions in Upland Soil during Red Pepper Cultivation
Population	Kosolapova (2016)	Biological activity of soil depending on fertilizer systems
Population	Kovacs (2008)	EFFECT OF REDUCED CULTIVATION SYSTEMS ON THE CO2-EMISSION OF THE SOIL
Population	Kritee (2015)	Groundnut cultivation in semi-arid peninsular India for yield scaled nitrous oxide emission reduction
Population	Kusin (2016)	Nitrous oxide emission from nitrogen fertiliser application in oil palm plantation of different stages
Population	La Scala (2005)	Soil CO2 efflux following rotary tillage of a tropical soil
Population	Lee (2012)	Effect of dietary protein concentration on ammonia and greenhouse gas emitting potential of dairy manure.
Population	Lehman (2016)	Soil Greenhouse Gas Emissions and Carbon Dynamics of a No-Till, Corn-Based Cellulosic Ethanol Production System
Population	Li (2013)	Tillage effects on SOC and CO2 emissions of Mollisols
Population	Li (2016)	Soil-air greenhouse gas fluxes influenced by farming practices in reservoir drawdown area: A case at the Three Gorges Reservoir in China
Population	Li (2017)	Field study on N2O emission from subsurface wastewater infiltration system under variable loading rates and drying-wetting cycles
Population	Li (2017)	Comparison of net GHG emissions between separated system and crop-swine integrated system in the North China Plain
Population	Li (2018)	Effects of different agricultural organic wastes on soil GHG emissions: During a 4-year field measurement in the North China Plain
Population	Liang (2016)	Multivariate regulation of soil CO2 and N2 O pulse emissions from agricultural soils.
Population	Lin (2016)	Nitrogen balances and nitrogen-use efficiency of different organic and conventional farming systems
Population	Liu (2015)	Effects of polychlorinated dibenzo-p-dioxins on soil nutrition, soil CO2 emission, and mung bean seedling growth
Population	Lopez-Valdez (2010)	Microorganisms in sewage sludge added to an extreme alkaline saline soil affect carbon and nitrogen dynamics
Population	Lopez-Valdez (2011)	Greenhouse gas emissions and plant characteristics from soil cultivated with sunflower (Helianthus annuus L.) and amended with organic or inorganic fertilizers
Population	Lu (2013)	Net greenhouse gas balance in response to nitrogen enrichment: perspectives from a coupled biogeochemical model
Population	Marcelo (2012)	INFLUENCE OF LIMING ON RESIDUAL SOIL RESPIRATION AND CHEMICAL PROPERTIES IN A TROPICAL NO-TILLAGE SYSTEM
Population	McCourty (2018)	Of macropores and tillage: influence of biomass incorporation on cover crop decomposition and soil respiration
Population	Montes-Molina (2008)	Effect of pest-controlling neem and mata-raton on bean growth, soil N and soil CO2 emissions
Population	Nash (2010)	Alternative Tillage and Nitrogen Management Options to Increase Crop Production and Reduce Nitrous Oxide Emissions from Claypan Soils
Population	Novais (2018)	A theoretical model for GHG emissions due to biochar application in tropical agricultural soils
Population	Oenema (2004)	Environmental effects of manure policy options in The Netherlands.
Population	Panosso (2011)	Soil CO2 emission and its relation to soil properties in sugarcane areas under Slash-and-burn and Green harvest
Population	Peng (2017)	Nonlinear response of soil respiration to increasing nitrogen additions in a Tibetan alpine steppe
Population	Peregrina (2012)	Spent Mushroom Substrates Influence Soil Quality and Nitrogen Availability in a Semiarid Vineyard Soil
Population	Prajapati (2014)	Methane oxidation kinetics and diffusivity in soils under conventional tillage and long-term no-till
Population	Pratibha (2019)	Identification of environment friendly tillage implement as a strategy for energy efficiency and mitigation of climate change in semiarid rainfed agro ecosystems
Population	Purakayastha (2015)	Characterisation, stability, and microbial effects of four biochars produced from crop residues
Population	Qin (2017)	Temporal in situ dynamics of N2O reductase activity as affected by nitrogen fertilization and implications for the N2O/(N2O + N-2) product ratio and N2O mitigation
Population	Ramirez-Fuentes (2002)	Characteristics, and carbon and nitrogen dynamics in soil irrigated with wastewater for different lengths of time
Population	Ray (2016)	IRRIGATION AND SULPHUR FERTILIZATION EFFECTS ON THE PRODUCTIVITY, PROFITABILITY AND GREENHOUSE GASES EMISSIONS IN INDIAN MUSTARD
Population	Regina (2010)	Greenhouse gas fluxes in varying soils types under conventional and no-tillage practices
Population	Reicosky (1989)	Diurnal and seasonal trends in carbon dioxide concentrations in corn and soybean canopies as affected by tillage and irrigation
Population	Reicosky (2003)	Tillage-induced CO2 emissions and carbon sequestration: Effect of secondary tillage and compaction
Population	Reicosky (2008)	Tillage and wind effects on soil CO2 concentrations in muck soils
Population	Sadeghpour (2016)	Soil Properties under Nitrogen-vs. Phosphorus-Based Manure and Compost Management of Corn
Population	Sarauskis (2018)	Energy use and carbon emission of conventional and organic sugar beet farming
Population	Šarauskis (2019)	Energy use efficiency, GHG emissions, and cost-effectiveness of organic and sustainable fertilisation
Population	Sarma (2013)	Emission and sequestration of carbon in soil with crop residue incorporation
Population	Schaper (1993)	EFFECT OF IRRADIANCE, LEAF AGE, CHLOROPHYLL CONTENT AND BRANCH-GIRDLING ON GAS-EXCHANGE OF CASHEW (ANACARDIUM-OCCIDENTALE L) LEAVES
Population	Schnabel (1981)	MODELING NITROGEN LEACHING AND DENITRIFICATION LOSSES FROM FURROW-IRRIGATED SOIL
Population	Shaobin (1993)	Studies of nitrous oxide emission from farmlands in North China
Population	Singh (2016)	IMPACT OF ZERO TILLAGE ON ENVIRONMENT AND WHEAT PRODUCTIVITY : EVIDENCES FROM GORAKHPUR DISTRICT OF EASTERN UTTAR PRADESH, INDIA
Population	Singh (2017)	ROLE OF ROTAVATOR ON WHEAT PRODUCTION AND CO2 EMISSION : A CASE STUDY FROM BAHRAICH DISTRICT OF UTTAR PRADESH, INDIA
Population	Smith (2010)	Effects of Elevated CO2 and Agricultural Management on Flux of Greenhouse Gases From Soil
Population	Souza (2013)	Chemical and biological properties of phosphorus-fertilized soil under legume and grass cover (Cerrado Region, Brazil)
Population	Spokas (2003)	Stimulation of nitrous oxide production resulted from soil fumigation with chloropicrin
Population	Staben (1997)	Assessment of soil quality in conservation reserve program and wheat-fallow soils
Population	Sun (2018)	Quantifying carbon sink by biochar compound fertilizer project for domestic voluntary carbon trading in agriculture
Population	Surendran (2018)	Influence of open and polyhouse conditions on soil carbon dioxide emission from Amaranthus plots with different nutrient management practices under changing climate scenario
Population	Suyker (2012)	Gross primary production and ecosystem respiration of irrigated and rainfed maize-soybean cropping systems over 8 years
Population	Tang (2015)	Characterizing ecosystem water-use efficiency of croplands with eddy covariance measurements and MODIS products
Population	Tavares (2016)	Soil management of sugarcane fields affecting CO2 fluxes
Population	Toonsiri (2016)	Greenhouse Gas Emissions from Solid and Liquid Organic Fertilizers Applied to Lettuce.
Population	Topp (2000)	Oxygen measurements in the root zone facilitated by TDR
Population	Utomo (2015)	Conservation tillage assessment for mitigating greenhouse gas emission in rainfed agro-ecosystems
Population	Verma (2006)	Temporal changes in N 2 O efflux from cropped and fallow agricultural fields
Population	Volkogon (2016)	ORIENTATION OF PROCESSES OF BIOLOGICAL NITROGEN TRANSFORMATION IN WINTER RYE AGROECOSYSTEMS UNDER DIFFERENT LEVELS OF FERTILIZATION BACKGROUND
Population	Waggoner (2016)	Effects of residual waste material as agricultural soil amendments on soil greenhouse gas fluxes
Population	Wagle (2015)	Estimation and analysis of gross primary production of soybean under various management practices and drought conditions
Population	Wang (2008)	Effects of rare-earth fertilizers on the emission of nitrous oxide from agricultural soils in China
Population	Wang (2013)	Characterization and influence of biochars on nitrous oxide emission from agricultural soil.
Population	Wang (2018)	Insight into effects of mature compost recycling on N 2 O emission and denitrification genes in sludge composting
Population	Wanic (2016)	Gas exchange intensity of spring wheat and undersown Persian clover under conditions of diversified density of plants
Population	Wechsung (2000)	Photosynthesis and conductance of spring wheat ears: Field response to free-air CO2 enrichment and limitations in water and nitrogen supply
Population	Weigel (2005)	Carbon turnover in a crop rotation under free air CO2 enrichment (FACE)
Population	Wolna-Maruwka (2007)	Size of selected groups of microorganisms and soil respiration activity fertilized by municipal sewage sludge
Population	Wysocka-Czubaszek (2019)	Dynamics of Nitrogen Transformations in the Soil Fertilized with Digestate from Agricultural Biogas Plant
Population	Xiao (2015)	A Novel Measurement Method of the Emission Rules of Greenhouse Gases from Fertilized Soil Based on Fourier Transform Infrared Spectrometry with Long Optical Path
Population	Yazdanpanah (2016)	CO2 emission and structural characteristics of two calcareous soils amended with municipal solid waste and plant residue
Population	Yu (2016)	Plastic mulching increased soil CO2 concentration and emissions from an oasis cotton field in Central Asia
Population	Zhang (2013)	Diurnal changes in photosynthesis and antioxidants of Angelica sinensis as influenced by cropping systems
Population	Zhang (2018)	Nutrient expert improves nitrogen efficiency and environmental benefits for winter wheat in China
Population	Zhao (2016)	Estimating ‘rhizosphere priming effect’: Comparison of the indirect y-intercept regression approach and direct bare plot Approach
Population	Zhu (2013)	Quantifying the effects of green waste compost application, water content and nitrogen fertilization on nitrous oxide emissions in 10 agricultural soils.
Population	Zhuang (2019)	Management practices to improve economic benefit and decrease greenhouse gas intensity in a green onion-winter wheat relay intercropping system in the North China Plain
Population	Abdul-Munaim (2013)	Which plow is more suitable for tillage farming in Iraq?
Population	Ahmad (2015)	Carbon dynamics from carbonate dissolution in Australian agricultural soils
Population	Aiken (1992)	Functional relations of root distributions with the flux and uptake of water and nitrate
Population	Anton (2011)	Decoupled effects (positive to negative) of nutrient enrichment on ecosystem services.
Population	Barker (2018)	Root Dynamics of Crop Plants in a High Carbon Dioxide World: Effects of Elevated Versus Ambient Carbon Dioxide Levels and No-till Versus Conventional Agricultural Management
Population	Bernacchi (2005)	The conversion of the corn/soybean ecosystem to no-till agriculture may result in a carbon sink
Population	Bodelier (2015)	Sustainability: Bypassing the methane cycle
Population	Borus (2016)	Modelling future potato (Solanum tuberosum L.) production in Tasmania and Kenya
Population	Breukers (2014)	Impact of Deep Flow Cultivation Systems on Sustainability of Field Vegetable Production
Population	Campbell (2011)	The agroecosystem role in climate change mitigation and adaptation
Population	Castellano (2009)	Coupling soil nitrogen cycling and hydropedology within forests and agroecosystems
Population	Clay (2015)	Estimating the oxidative ratio of UK peats and agricultural soils
Population	Field (2016)	Ecosystem model parameterization and adaptation for sustainable cellulosic biofuel landscape design
Population	Galbally (1987)	Emission of nitrogen oxides (NOx) from a flooded soil fertilized with urea: Relation to other nitrogen loss processes
Population	Ghane (2015)	Modeling nitrate removal in a denitrification bed
Population	Giles (2005)	Fallout of fertilizers set too low, studies warn
Population	Guibelin (2004)	Sludge thermal oxidation processes: mineral recycling, energy impact, and greenhouse effect gases release.
Population	Holly (2016)	Abatement of greenhouse gas and ammonia emissions from storage and land application of dairy manure
Population	Holly (2017)	Greenhouse gas and ammonia emissions from digested and separated dairy manure during storage and after land application
Population	Jacinthe (1995)	Bioremediation of nitrate-contaminated shallow groundwater and effect of cropping systems on nitrous oxide emission
Population	Johnson (2011)	Do mitigation strategies reduce global warming potential in the northern U.S. corn belt?
Population	Kelleher (2017)	Large perturbations in CO2 flux and subsequent chemosynthesis are induced in agricultural soil by the addition of elemental sulfur.
Population	Kollah (2015)	Influence of bioenergy crop Jatropha curcas amendment on soil biogeochemistry in a tropical vertisol
Population	Li (2010)	[Effects of fertilization level on diurnal variation of gas exchange of young Eucalyptus grandis leaf].
Population	Liebig (2012)	Agriculture and Climate Change: Mitigation Opportunities and Adaptation Imperatives
Population	Liska (2014)	Biofuels from crop residue can reduce soil carbon and increase CO2 emissions
Population	Liu (2013)	Energy balance and GHG emissions of cassava-based fuel ethanol using different planting modes in China
Population	Liu (2017)	Effects of straw amendment with industrial and agricultural wastes on carbon emission from jasmine plantation
Population	Lo (2010)	Chinas response to climate change
Population	Lopes (2018)	Combining cleaner production and life cycle assessment for reducing the environmental impacts of irrigated carrot production in Brazilian semi-arid region
Population	Ma (2010)	Effects of rice straw returning methods on N2O emission during wheat-growing season
Population	Malghani (2013)	Chars produced by slow pyrolysis and hydrothermal carbonization vary in carbon sequestration potential and greenhouse gases emissions
Population	Malobane (2018)	Sustainable production of sweet sorghum for biofuel production through conservation agriculture in South Africa
Population	Manale (2016)	Climate change and US agriculture: Opportunities for conservation to reduce and mitigate emissions and to support adaptation to rapid change
Population	McGee (2016)	Sustaining without Changing: The Metabolic Rift of Certified Organic Farming
Population	Meehan (2013)	Ecosystem-service tradeoffs associated with switching from annual to perennial energy crops in riparian zones of the US Midwest.
Population	Mohanty (2016)	Perspective of bioenergy crop Jatropha Curcas improving agriculture and mitigation of global climate change
Population	Muter (2014)	Evaluation of the changes induced by gasification biochar in a peat-sand substrate
Population	Naujokiene (2018)	The influence of biopreparations on the reduction of energy consumption and CO2 emissions in shallow and deep soil tillage
Population	Nyachoti (2017)	Insight into factors controlling formation rates of pedogenic carbonates: A combined geochemical and isotopic approach in dryland soils of the US Southwest
Population	Oikawa (2015)	Unusually high soil nitrogen oxide emissions influence air quality in a high-temperature agricultural region
Population	Pluer (2016)	Controls Influencing the Treatment of Excess Agricultural Nitrate with Denitrifying Bioreactors
Population	Poni (2000)	Seasonal growth and gas exchange of conventionally and minimally pruned Chardonnay canopies
Population	Santos (2017)	Effect of different rates of spent coffee grounds (SCG) on composting process, gaseous emissions and quality of end-product.
Population	Schubert (2011)	Making fuels for the future
Population	Shen (2013)	Transforming agriculture in China: From solely high yield to both high yield and high resource use efficiency
Population	Silva (2017)	Growth and gas exchange in cowpea plants under different managements and saline conditions
Population	Smith (2000)	Including trace gas fluxes in estimates of the carbon mitigation potential of UK agricultural land
Population	Song (2017)	Impact of animal manure addition on the weathering of agricultural lime in acidic soils: The agent of carbonate weathering
Population	Soode-Schimonsky (2017)	Product environmental footprint of strawberries: Case studies in Estonia and Germany
Population	Sortino (2014)	Benefits for agriculture and the environment from urban waste
Population	Staniak (2018)	Changes in yield and gas exchange parameters in Festulolium and alfalfa grown in pure sowing and in mixture under drought stress
Population	Suh (2002)	An LCA of alternative wastewater sludge treatment scenarios
Population	Thole (2013)	Strategy of statistical model selection for precision farming on-farm experiments
Population	Tokura (2013)	Real-time N2O gas detection system for agricultural production using a 4.6-μm-band laser source based on a periodically poled LiNbO3 ridge waveguide
Population	Visser (2014)	A Comparative Analysis of Relevant Crop Carbon Footprint Calculators, with Reference to Cotton Production in Australia
Population	Wang (2012)	A review of the environmental behavior and effects of black carbon in soils and sediments
Population	Wang (2016)	Organic cultivation of jasmine and tea increases carbon sequestration by changing plant and soil stoichiometry
Population	West (2005)	The contribution of agricultural lime to carbon dioxide emissions in the United States: Dissolution, transport, and net emissions
Population	Willen (2017)	Sewage sludge as fertiliser - environmental assessment of storage and land application options.
Population	Wilts (2004)	Long-term corn residue effects: Harvest alternatives, soil carbon turnover, and root-derived carbon
Population	Xiao (2019)	Biochar promotes methane production at high acetate concentrations in anaerobic soils
Population	Luo (2007)	Nitrous oxide emissions from application of urea on New Zealand pasture
Population	Augustin (1998)	Factors influencing nitrous oxide and methane emissions from minerotrophic fens in northeast Germany
Population	Dobbie (1999)	Nitrous oxide emissions from intensive agricultural systems: Variations between crops and seasons, key driving variables, and mean emission factors
Population	COLBOURN (1984)	Estimation of the total gaseous nitrogen losses from clay soils under laboratory and field conditions
Population	van Cleemput (1994)	Nitrous oxide emission out of grassland.
Population	Eckard (2003)	Gaseous nitrogen loss from temperate perennial grass and clover dairy pastures in south-eastern Australia
Population	Louro (2016)	Greenhouse gas fluxes from a grazed grassland soil after slurry injections and mineral fertilizer applications under the Atlantic climatic conditions of NW Spain.
Population	Barneze (2015)	The effect of nitrification inhibitors on nitrous oxide emissions from cattle urine depositions to grassland under summer conditions in the UK
Population	McGeough (2012)	The effect of cattle slurry in combination with nitrate and the nitrification inhibitor dicyandiamide on in situ nitrous oxide and dinitrogen emissions
Population	Cameron (2014)	Dicyandiamide (DCD) effect on nitrous oxide emissions, nitrate leaching and pasture yield in Canterbury, New Zealand
Population	Thornton (1998)	N2O and NO emissions from poultry litter and urea applications to Bermuda grass
Population	Anger (2003)	Nitrous oxide emissions from artificial urine patches applied to different N-fertilized swards and estimated annual N2O emissions for differently fertilized pastures in an upland location in Germany
Population	Zaman (2008)	Reducing NH3, N2O and NO3--N losses from a pasture soil with urease or nitrification inhibitors and elemental S-amended nitrogenous fertilizers
Population	Taghizadeh-Toosi (2011)	Biochar incorporation into pasture soil suppresses in situ nitrous oxide emissions from ruminant urine patches.
Population	Thomas (2008)	Effects of tillage, simulated cattle grazing and soil moisture on N(2)O emissions from a winter forage crop
Population	Sánchez-Martín (2017)	Nitrogen soil emissions and belowground plant processes in Mediterranean annual pastures are altered by ozone exposure and N-inputs
Population	Pulina (2018)	Global warming potential of a Mediterranean irrigated forage system: Implications for designing the fertilization strategy
Population	Abbasi (1999)	Simultaneous nitrification and denitrification in compacted grassland soils
Population	Senbayram (2009)	Contribution of nitrification and denitrification to nitrous oxide emissions from soils after application of biogas waste and other fertilizers.
Population	van Bruggen (2017)	Relationships between greenhouse gas emissions and cultivable bacterial populations in conventional, organic and long-term grass plots as affected by environmental variables and disturbances
Population	Lan (2019)	Linking feedstock and application rate of biochars to N 2 O emission in a sandy loam soil: Potential mechanisms
Population	Wang (1997)	Comparisons of field measurements of carbon dioxide and nitrous oxide fluxes with model simulations for a legume pasture in southeast Australia
Population	Kammann (2001)	Methane fluxes from differentially managed grassland study plots: the important role of CH4 oxidation in grassland with a high potential for CH4 production.
Population	Schimmelpfennig (2014)	Biochar, hydrochar and uncarbonized feedstock application to permanent grassland-Effects on greenhouse gas emissions and plant growth
Population	Matsuura (2014)	Seasonal carbon dynamics and the effects of manure application on carbon budget of a managed grassland in a temperate, humid region in Japan
Population	Mumford (2019)	Effect of irrigation scheduling on nitrous oxide emissions in intensively managed pastures
Population	Dambreville (2008)	N2O emission in maize-crops fertilized with pig slurry, matured pig manure or ammonium nitrate in Brittany
Population	Carran (1995)	Emission of nitrous oxide from some grazed pastime soils in new zealand
Population	Herrmann (2014)	Can arable forage production be intensified sustainably? A case study from northern Germany
Population	Petkova (2018)	MICROBIOLOGICAL CHARACTERISTICS OF BIOCHAR AMENDED ALLUVIAL MEADOW SOIL
Population	Kammann (1998)	Seasonal variability and mitigation options for N2O emissions from differently managed grasslands
Population	Rafique (2011)	Evaluating management effects on nitrous oxide emissions from grasslands using the process-based DeNitrification-DeComposition (DNDC) model
Population	Barton (2001)	Regulation of nitrous oxide emissions from soils irrigated with dairy farm effluent.
Population	Mori (2015)	Effect of dairy manure type and supplemental synthetic fertilizer on methane and nitrous oxide emissions from a grassland in Nasu, Japan
Population	Clough (2009)	The mitigation potential of hippuric acid on N2O emissions from urine patches: An in situ determination of its effect
Population	Keith (2016)	Biochar field study: Greenhouse gas emissions, productivity, and nutrients in two soils
Population	Linsler (2014)	Effects of tillage and application of cattle slurry on carbon pools and aggregate distribution in temperate grassland soils
Population	Rafique (2012)	What are the impacts of grazing and cutting events on the N2O dynamics in humid temperate grassland?
Population	Allen (1996)	Nitrous oxide emissions from soils due to inputs of nitrogen from excreta return by livestock on grazed grassland in the U.K.
Population	Luo (2015)	Effect of dicyandiamide (DCD) delivery method, application rate, and season on pasture urine patch nitrous oxide emissions
Population	Cowan (2016)	The influence of tillage on N2O fluxes from an intensively managed grazed grassland in Scotland
Population	Li (2014)	Use of nitrogen process inhibitors for reducing gaseous nitrogen losses from land-applied farm effluents
Population	Hauggaard-Nielsen (2016)	Productivity and carbon footprint of perennial grass-forage legume intercropping strategies with high or low nitrogen fertilizer input.
Population	Ambus (2005)	Relationship between gross nitrogen cycling and nitrous oxide emission in grass-clover pasture
Population	Kim (2010)	Effect of increased N use and dry periods on N2O emission from a fertilized grassland
Population	Bhandral (2007)	Nitrogen transformation and nitrous oxide emissions from various types of farm effluents
Population	Bittman (2001)	Multi-year application of dairy slurry on grassland: effects on crop, soil biota, soil nutrients, and N2O emission
Population	Stevens (2001)	Cattle slurry affects nitrous oxide and dinitrogen emissions from fertilizer nitrate
Population	Dawar (2011)	Urease inhibitor reduces N losses and improves plant-bioavailability of urea applied in fine particle and granular forms under field conditions
Population	Burchill (2014)	Interannual variation in nitrous oxide emissions from perennial ryegrass/white clover grassland used for dairy production.
Population	Rime (2017)	Spatio-temporal dynamics of soil CH4 uptake after application of N fertilizer with and without the nitrification inhibitor 3,4-dimethylpyrazole phosphate (DMPP)
Population	Avizinis (2012)	The indirect effect of earthworms on methane flux in two temperate pasture soils
Population	Giltrap (2011)	Field-scale verification of nitrous oxide emission reduction with DCD in dairy-grazed pasture using measurements and modelling
Population	Van Der Weerden (2014)	Nitrous oxide, ammonia and methane emissions from dairy cow manure during storage and after application to pasture
Population	Lai (2017)	Manure fertilization increases soil respiration and creates a negative carbon budget in a Mediterranean maize (Zea mays L.)-based cropping system
Population	Krol (2016)	The effect of renovation of long-term temperate grassland on N2O emissions and N leaching from contrasting soils
Population	Zaman (2010)	Effect of lime or zeolite on N2O and N2 emissions from a pastoral soil treated with urine or nitrate-N fertilizer under field conditions
Population	Chen (2015)	Effects of biochar addition on CO2and N2O emissions following fertilizer application to a cultivated grassland soil
Population	Friedl (2017)	The nitrification inhibitor DMPP (3,4-dimethylpyrazole phosphate) reduces N2 emissions from intensively managed pastures in subtropical Australia
Population	Owens (2017)	Nitrous oxide fluxes and soil oxygen dynamics of soil treated with cow urine
Population	Drewer (2017)	The impact of ploughing intensively managed temperate grasslands on N2O, CH4 and CO2 fluxes
Population	Jones (2007)	Influence of organic and mineral N fertiliser on N2O fluxes from a temperate grassland
Population	Pal (2014)	Sources of N2O-N following simulated animal treading of ungrazed pastures
Population	Bol (2004)	Short-term N2O, CO2, NH3 fluxes, and N/C transfers in a Danish grass-clover pasture after simulated urine deposition in autumn
Population	Williams (1998)	Emission of nitric oxide and nitrous oxide from soil under field and laboratory conditions
Population	Merino (2002)	Mitigation of N2O emissions from grassland by nitrification inhibitor and Actilith F2 applied with fertilizer and cattle slurry
Population	Di (2002)	The use of a nitrification inhibitor, dicyandiamide (DCD), to decrease nitrate leaching and nitrous oxide emissions in a simulated grazed and irrigated grassland
Population	Dittert (2001)	Use of a novel nitrification inhibitor to reduce nitrous oxide emission from (15)N-labelled dairy slurry injected into soil.
Population	Di (2003)	Mitigation of nitrous oxide emissions in spray-irrigated grazed grassland by treating the soil with dicyandiamide, a nitrification inhibitor
Population	Fangueiro (2008)	Cattle slurry treatment by screw press separation and chemically enhanced settling: effect on greenhouse gas emissions after land spreading and grass yield.
Population	Nichols (2018)	Nitrous oxide and ammonia emissions from cattle excreta on shortgrass steppe
Population	Hyde (2006)	Nitrous oxide emissions from a fertilized and grazed grassland in the South East of Ireland
Population	Castan (2016)	Managing the value of composts as organic amendments and fertilizers in sandy soils
Population	Di (2006)	Nitrous oxide emissions from two dairy pasture soils as affected by different rates of a fine particle suspension nitrification inhibitor, dicyandiamide
Population	Avalakki (1995)	Measurement of gaseous emissions from denitrification of applied nitrogen-15. Iii. field measurements
Population	Condron (2014)	Long-term irrigation effects on soil organic matter under temperate grazed pasture
Population	Fangueiro (2007)	Quantification of priming and CO2 emission sources following the application of different slurry particle size fractions to a grassland soil
Population	Hartmann (2011)	A study of soil methane sink regulation in two grasslands exposed to drought and N fertilization
Population	Kang (2013)	Effects of grazing on CO2 balance in a semiarid steppe: field observations and modeling
Population	Kilpatrick (2012)	Sustainable growth of miscanthus on marginal lands amended with flue gas desulfurization gypsum and sewage biosolids
Population	Paramashivam (2016)	The effect of lignite on nitrogen mobility in a low-fertility soil amended with biosolids and urea.
Population	Phillips (2013)	Tracking Short-Term Effects of Nitrogen-15 Addition on Nitrous Oxide Fluxes Using Fourier-Transform Infrared Spectroscopy
Population	Savian (2014)	Grazing intensity and stocking methods on animal production and methane emission by grazing sheep: Implications for integrated crop-livestock system
Population	Semedo (2018)	Antibiotic Effects on Microbial Communities Responsible for Denitrification and N2O Production in Grassland Soils
Population	Wienhold (1994)	MEASUREMENTS OF N2O FLUXES FROM FERTILIZED GRASSLAND USING A FAST-RESPONSE TUNABLE DIODE-LASER SPECTROMETER
Population	Worrall (2016)	The impact of fertilizer management on the oxidation status of terrestrial organic matter
Study Design	Bryan, E.,Ringler, C.,Okoba, B.,Koo, J.,Herrero, M.,Silvestri, S.	Agricultural land management: Capturing synergies among climate change adaptation, greenhouse gas mitigation and agricultural productivity
Study Design	de Cara, Stephane,Jayet, Pierre-Alain	AGRICULTURE AND CLIMATE CHANGE IN THE EU: GREENHOUSE GAS EMISSIONS AND ABATEMENT COSTS
Study Design	Keith Paustian,John M. Antle,John Sheehan,Eldor A. Paul	Agricultureâ€™s role in greenhouse gas mitigation
Study Design	Bachmann, R. T.,Rupp, F.,Zainal H.,Wan Abdul Karim Ghani W. A.,Taufiq Y. H.,Hasan M. Y.,Hamzah Z.	Biochar to enhance sustainability of crop production, reduce fertilizer needs and greenhouse gas emissions
Study Design	Vaast P.,Harmand J.M.,Rapidel B.,Jagoret P.,Deheuvels O.	Coffee and cocoa production in agroforestry - a climate-smart agriculture model
Study Design	Jeong, H.C., National Academy of Agricultural Science, RDA, Suwon, Republic of Korea,Kim, G.Y., National Academy of Agricultural Science, RDA, Suwon, Republic of Korea,Lee, S.B., National Academy of Agricultural Science, RDA, Suwon, Republic of Korea,Lee, J.S., National Academy of Agricultural Science, RDA, Suwon, Republic of Korea,Lee, J.H., National Academy of Agricultural Science, RDA, Suwon, …	Evaluation of Greenhouse Gas Emissions in Cropland Sector on Local Government Levels based on 2006 IPCC Guideline,2006 IPCC ê°€ì´ë“œë¼ì¸ì„ ì ìš©í•œ ì§€ìžì²´ë³„ ê²½ì¢…ë¶€ë¬¸ ì˜¨ì‹¤ê°€ìŠ¤ ë°°ì¶œëŸ‰ í‰ê°€
Study Design	Smith, Elwin G.,Upadhyay, Bharat Mani	Greenhouse Gas Mitigation on Diversified Farms
Study Design	Saunders, Caroline M.,Wreford, Anita	MITIGATION OF GREENHOUSE GAS EMISSIONS: THE IMPACTS ON A DEVELOPED COUNTRY HIGHLY DEPENDENT ON AGRICULTURE
Study Design	Boag, S. (Department of Primary Industries and Energy, Canberra, A.C.T. (Australia)),White, D.H.,Howden, S.M.	Monitoring and reducing greenhouse gas emissions from agricultural, forestry and other human activities
Study Design	P. Aldhous	New generation of GM crops could reduce greenhouse gas emissions by more than grounding all the aircraft in the world
Study Design	Butterbach-Bahl, K.,Sander, B.O.,Pelster, D.,Eugenio Diaz-Pines, E.	Quantifying greenhouse gas emissions from managed and natural soils
Study Design	Fernandes, Erick,Thapa, Dipti,Madhvani, Sonia	Reduced Emissions and Enhanced Adaptation in Agricultural Landscapes
Study Design		Strategies to mitigate GHG emission from agriculture
Study Design	Oenema, O.,Velthof, G.L.,Kuikman, P.J.	Technical and policy aspects of strategies to decrease greenhouse gas emissions from agriculture
Study Design	Nalley, Lawton Lanier,Popp, Michael P.,Fortin, Corey	The Impact of Reducing Greenhouse Gas Emissions in Crop Agriculture: A Spatial- and Production-Level Analysis
Study Design	G. Brookes,P. Barfoot	Global impact of biotech crops: socio-economic and environmental effects in the first ten years of commercial use
Study Design	G., Butler,J.M., Cooper,C., Leifert	Green house gas emissions from organic and conventional systems of food production, with and without bio-energy options
Study Design		Soil structure and greenhouse gas production differences between row and interrow positions under no-tillage
Study Design		Soil and Crop Management Strategies to Ensure Higher Crop Productivity within Sustainable Environments
Study Design		A Comparative Study of Energy Use and Greenhouse Gas Emissions of Canola Production
Study Design		Gas exchange in massai grass under five nitrogen fertilization levels during establishment and regrowth
Study Design		Spatial potential for paludicultures to reduce agricultural greenhouse gas emissions: an analytic tool
Study Design		Greenhouse gas emissions and irrigation water use in the production of pulse crops in the United States
Study Design		Soil Water Potential Control of the Relationship between Moisture and Greenhouse Gas Fluxes in Corn-Soybean Field
Study Design		N2O Emission and Mineral N Release in a Tropical Acrisol Incorporated with Mixed Cowpea and Maize Residues
Study Design		Biochar: Agronomic and environmental potential in Brazilian savannah soils Biochar: Potencial ambiental e agronômico em solos de cerrado
Study Design		Production efficiency and GHG emissions reduction potential evaluation in the crop production system based on emergy synthesis and nonseparable undesirable output DEA: A case study in Zhejiang Province, China.
Study Design		Organic Residue Amendments to Modulate Greenhouse Gas Emissions From Agricultural Soils
Study Design	Arif, MA Syamsul; Houwen, Franciscus; Verstraete, Willy;	Agricultural factors affecting methane oxidation in arable soil
Study Design	Jensen, Sigmund; Olsen, Rolf Arnt;	Atmospheric methane consumption in adjacent arable and forest soil systems
Study Design	Dendoncker, Nicolas; Van Wesemael, Bas; Rounsevell, Mark DA; Roelandt, Caroline; Lettens, Suzanna;	Belgium’s CO2 mitigation potential under improved cropland management
Study Design	Hütsch, BW; Mengel, K; Russell, P;	CH 4 oxidation in two temperate arable soils as affected by nitrate and ammonium application
Study Design	Carlsson, M; Andrén, O; Stenström, J; Kirchmann, H; Kätterer, T;	Charcoal application to Arable Soil: effects on CO2 emissions
Study Design	Wang, Jinxia; Rothausen, Sabrina GSA; Conway, Declan; Zhang, Lijuan; Xiong, Wei; Holman, Ian P; Li, Yumin;	China’s water–energy nexus: greenhouse-gas emissions from groundwater use for agriculture
Study Design	Del Grosso, Stephen J; Mosier, Arvin R; Parton, William J; Ojima, Dennis S;	DAYCENT model analysis of past and contemporary soil N2O and net greenhouse gas flux for major crops in the USA
Study Design	Lesschen, Jan Peter; Velthof, Gerard L; de Vries, Wim; Kros, Johannes;	Differentiation of nitrous oxide emission factors for agricultural soils
Study Design	Castaldi, Simona; Smith, KA;	Effect of cycloheximide on N2O and NO3–production in a forest and an agricultural soil
Study Design	Willison, TW; Goulding, KWT; Powlson, DS;	Effect of land‐use change and methane mixing ratio on methane uptake from United Kingdom soil
Study Design	Kurganova, IN; De Gerenyu, VO Lopes;	Effect of the temperature and moisture on the N 2 O emission from some arable soils
Study Design	Börjesson, PII;	Emissions of CO2 from biomass production and transportation in agriculture and forestry
Study Design	Davis, Sarah C; Parton, William J; Grosso, Stephen J Del; Keough, Cindy; Marx, Ernest; Adler, Paul R; DeLucia, Evan H;	Impact of second‐generation biofuel agriculture on greenhouse‐gas emissions in the corn‐growing regions of the US
Study Design	Flach, Klaus W; Barnwell Jr, Thomas O; Crosson, Pierre;	Impacts of agriculture on atmospheric carbon dioxide
Study Design	Hütsch, Birgit W; Webster, Colin P; Powlson, David S;	Long-term effects of nitrogen fertilization on methane oxidation in soil of the Broadbalk wheat experiment
Study Design	Neftel, A; Fischer, C; Flechard, Ch;	Measurements of greenhouse gas fluxes from agriculture
Study Design	DeAngelo, Benjamin J; De la Chesnaye, Francisco C; Beach, Robert H; Sommer, Allan; Murray, Brian C;	Methane and nitrous oxide mitigation in agriculture
Study Design	Hütsch, BW;	Methane oxidation in arable soil as inhibited by ammonium, nitrite, and organic manure with respect to soil pH
Study Design	Hütsch, Birgit W; Webster, Colin P; Powlson, David S;	Methane oxidation in soil as affected by land use, soil pH and N fertilization
Study Design	Boeckx, Pascal; Van Cleemput, Oswald; Villaralvo, I;	Methane oxidation in soils with different textures and land use
Study Design	Amon, Thomas; Amon, Barbara; Kryvoruchko, Vitaliy; Machmüller, Andrea; Hopfner-Sixt, Katharina; Bodiroza, Vitomir; Hrbek, Regina; Friedel, Jürgen; Pötsch, Erich; Wagentristl, Helmut;	Methane production through anaerobic digestion of various energy crops grown in sustainable crop rotations
Study Design	Li, Changsheng; Frolking, Stephen E; Harriss, Robert C; Terry, Richard E;	Modeling nitrous oxide emissions from agriculture: A Florida case study
Study Design	Scheer, Clemens; Del Grosso, Stephen J; Parton, William J; Rowlings, David W; Grace, Peter R;	Modeling nitrous oxide emissions from irrigated agriculture: testing DayCent with high‐frequency measurements
Study Design	Millar, Neville; Robertson, G Philip; Grace, Peter R; Gehl, Ron J; Hoben, John P;	Nitrogen fertilizer management for nitrous oxide (N 2 O) mitigation in intensive corn (Maize) production: an emissions reduction protocol for US Midwest agriculture
Study Design	Jungkunst, Hermann F; Freibauer, Annette; Neufeldt, Henry; Bareth, Georg;	Nitrous oxide emissions from agricultural land use in Germany—a synthesis of available annual field data
Study Design	Bouwman, AF Lex; Stehfest, Elke; van Kessel, Chris;	Nitrous oxide emissions from the nitrogen cycle in arable agriculture: estimation and mitigation
Study Design	Kravchenko, I; Boeckx, Pascal; Galchenko, V; Van Cleemput, Oswald;	Short-and medium-term effects of NH4+ on CH4 and N2O fluxes in arable soils with a different texture
Study Design	Tlustos, P; Willison, TW; Baker, JC; Murphy, DV; Pavlikova, D; Goulding, KWT; Powlson, DS;	Short-term effects of nitrogen on methane oxidation in soils
Study Design	Olfs, Hans‐Werner; Blankenau, Klaus; Brentrup, Frank; Jasper, Jörg; Link, Axel; Lammel, Joachim;	Soil‐and plant‐based nitrogen‐fertilizer recommendations in arable farming
Study Design	Dobbie, KE; Smith, KA;	The effects of temperature, water‐filled pore space and land use on N2O emissions from an imperfectly drained gleysol
Study Design	Lamb, Anthony; Green, Rhys; Bateman, Ian; Broadmeadow, Mark; Bruce, Toby; Burney, Jennifer; Carey, Pete; Chadwick, David; Crane, Ellie; Field, Rob;	The potential for land sparing to offset greenhouse gas emissions from agriculture
Study Design	Pattanayak, Subhrendu K; McCarl, Bruce A; Sommer, Allan J; Murray, Brian C; Bondelid, Timothy; Gillig, Dhazn; DeAngelo, Benjamin;	Water quality co-effects of greenhouse gas mitigation in US agriculture
Study Design	Dalal (2009)	Nitrous oxide emission from feedlot manure and green waste compost applied to vertisols
Study Design	Velthof (2002)	Nitrous oxide emission from soils amended with crop residues
Study Design	Antille (2018)	An investigation into the fertilizer potential of slaughterhouse cattle paunch
Study Design	Mangalassery (2014)	To what extent can zero tillage lead to a reduction in greenhouse gas emissions from temperate soils?
Study Design	Can (2017)	DETERMINATION OF SOME MICROBIAL ACTIVITY IN SOIL MANAGED WITH STUBBLE BURNED-UNBURNED, TRADITIONAL AND NO-TILLAGE SYSTEMS		2015
Study Design	Gao (2017)	Nitrous oxide (N2O)-reducing denitrifier-inoculated organic fertilizer mitigates N2O emissions from agricultural soils		2014
Study Design	Luo (2017)	Opportunities for enhancing yield and soil carbon sequestration while reducing N2O emissions in rainfed cropping systems		2011
Study Design	He (2017)	Short-term dynamics of greenhouse gas emissions and cultivable bacterial populations in response to induced and natural disturbances in organically and conventionally managed soils		2001
Study Design	Plaza-Bonilla (2014)	Soil management effects on greenhouse gases production at the macroaggregate scale		2006
Study Design	Lee (2007)	Spatiotemporal variability of carbon and nitrogen cycling in a standard and reduced tilled Mediterranean agroecosystem		1996
Study Design	Harter (2014)	Linking N2O emissions from biochar-amended soil to the structure and function of the N-cycling microbial community.		2010
Study Design	Garcia-Ruiz (2007)	N2O emission from soil following combined application of fertiliser-N and ground weed residues		2016
Study Design	Giubergia (2013)	Complementary irrigation and direct drilling have little effect on soil organic carbon content in semiarid Argentina		2012
Study Design	Verdi (2019)	Does the use of digestate to replace mineral fertilizers have less emissions of N 2 O and NH 3 ?		2005
Study Design	Calleja-Cervantes (2017)	Rational application of treated sewage sludge with urea increases GHG mitigation opportunities in Mediterranean soils		2003
Study Design	Sultana (2018)	The effectiveness of nitrification inhibitor application on grain yield and quality, fertiliser nitrogen recovery and soil nitrous oxide emissions in a legume-wheat rotation under elevated carbon dioxide (FACE)		1994
Study Design	Laville (2017)	Temporal integration of soil N2O fluxes: validation of IPNOA station automatic chamber prototype		2007
Study Design	Maltais-Landry (2018)	Protection from wintertime rainfall reduces nutrient losses and greenhouse gas emissions during the decomposition of poultry and horse manure-based amendments.		2014
Study Design	Huerfano (2016)	The nitrification inhibitor 3,4-dimethylpyrazole phosphate decreases leaf nitrate content in lettuce while maintaining yield and N2o emissions in the savanna of Bogotá		2009
Study Design	Bayer (2000)	Organic matter storage in a sandy clay loam Acrisol affected by tillage and cropping systems in southern Brazil		2009
Study Design	Zhang (2010)	[Effects of elevated ozone concentration on soil respiration, nitrification and denitrification in a winter wheat farmland].		2001
Study Design	Ball (1997)	Soil structural quality, compaction and land management		2011
Study Design	Ball (1999)	Soil and residue management effects on arable cropping conditions and nitrous oxide fluxes under controlled traffic in Scotland 1. Soil and crop responses		2006
Study Design	Tóth (2010)	Effect of inter-row cultivation on soil carbon dioxide emission in a peach plantation		1997
Study Design	Dambreville (2006)	Compared effects of long-term pig slurry applications and mineral fertilization on soil denitrification and its end products (N2O, N-2)		2010
Study Design	Castaldi (2011)	Impact of biochar application to a Mediterranean wheat crop on soil microbial activity and greenhouse gas fluxes.		2013
Study Design	Steenwerth (2010)	Vineyard weed management practices influence nitrate leaching and nitrous oxide emissions		2015
Study Design	Jackson (2003)	Responses of soil microbial processes and community structure to tillage events and implications for soil quality		2007
Study Design	Arriaga (2017)	Ammonia and greenhouse gases losses from mechanically turned cattle manure windrows: A regional composting network		2011
Study Design	Bloszies (2016)	Soil Microbial Activity and Organic Carbon Dynamics in Low Input Agroecosystems
Study Design	Jahangir (2012)	Denitrification potential in subsoils: A mechanism to reduce nitrate leaching to groundwater
Study Design	Ali (2017)	Effect of different crop management systems on rainfed durum wheat greenhouse gas emissions and carbon footprint under Mediterranean conditions
Study Design	Oo (2018)	Aerated Irrigation and Pruning Residue Biochar on N2O Emission, Yield and Ion Uptake of Komatsuna
Study Design	Case (2015)	Biochar suppresses N2O emissions while maintaining N availability in a sandy loam soil
Study Design	Martin (2015)	Biochar-mediated reductions in greenhouse gas emissions from soil amended with anaerobic digestates
Study Design	Schwenke (2018)	Greenhouse gas emission reductions in subtropical cereal-based cropping sequences using legumes, DMPP-coated urea and split timings of urea application
Study Design	Hama-Aziz (2017)	Dissolved nitrous oxide (N2O) dynamics in agricultural field drains and headwater streams in an intensive arable catchment
Study Design	Bender (2007)	Above and below ground measurements of greenhouse gases from swine effluent amended soil
Study Design	Wu (2016)	Effect of crop residue returns on N2O emissions from red soil in China
Study Design	Dambreville (2006)	Structure and activity of the denitrifying community in a maize-cropped field fertilized with composted pig manure or ammonium nitrate
Study Design	Bertora (2008)	Pig slurry treatment modifies slurry composition, N2O, and CO2 emissions after soil incorporation
Study Design	Ai (2017)	A distinctive root-inhabiting denitrifying community with high N2O/(N2O+N-2) product ratio
Study Design	Bronson (1999)	Short-term N dynamics following application of N-15-labeled urine to a sandy soil in summer
Study Design	Zhu-Barker (2015)	Role of green waste compost in the production of N2O from agricultural soils
Study Design	Deng (2019)	Effects of biochar and dicyandiamide combination on nitrous oxide emissions from Camellia oleifera field soil.
Study Design	Liu (2017)	Can biochar alleviate soil compaction stress on wheat growth and mitigate soil N2O emissions?
Study Design	Singla (2014)	Effect of biogas digested slurry based-biochar and digested liquid on N2O, CO2 flux and crop yield for three continuous cropping cycles of komatsuna (Brassica rapa var. perviridis)
Study Design	Petersen (2016)	Manure distribution as a predictor of N2O emissions from soil
Study Design	Trinsoutrot (2000)	Decomposition in the field of residues of oilseed rape grown at two levels of nitrogen fertilisation. Effects on the dynamics of soil mineral nitrogen between successive crops
Study Design	Li (2013)	Emissions of NO and NH3 from a Typical Vegetable-Land Soil after the Application of Chemical N Fertilizers in the Pearl River Delta
Study Design	Balaine (2015)	Increasing soil aeration reduces mitigation efficacy of dicyandiamide when targeted at ruminant urine-derived N2O emissions
Study Design	Kammann (2015)	Plant growth improvement mediated by nitrate capture in co-composted biochar.
Study Design	Chen (2006)	Determination of respiration, gross nitrification and denitrification in soil profile using BaPS system
Study Design	Angst (2013)	Evaluating the impacts of biochar on the fate and dynamics of dairy manure in agricultural soil
Study Design	Adams (1997)	Respiration in broiler litter slurry surface applied to soil
Study Design	Verdi (2018)	Greenhouse gas and ammonia emissions from soil: The effect of organic matter and fertilisation method
Study Design	Torralbo (2017)	Dimethyl pyrazol-based nitrification inhibitors effect on nitrifying and denitrifying bacteria to mitigate N2O emission
Study Design	Chen (2015)	Comparative effects of 3,4-dimethylpyrazole phosphate (DMPP) and dicyandiamide (DCD) on ammonia-oxidizing bacteria and archaea in a vegetable soil
Study Design	Gabrielle (2006)	Simulation of nitrous oxide emissions from wheat-cropped soils using CERES
Study Design	Verma (2008)	Attenuation of N 2 O emission rates from agricultural soil at different dicyandiamide concentrations
Study Design	Waqar (2019)	The earthworm species Pheretima hawayana influences organic wastes decomposition, nitrogen mineralization and maize N recovery
Study Design	Skiba (1993)	Nitrification and denitrification as sources of nitric oxide and nitrous oxide in a sandy loam soil
Study Design	Murphy (2007)	Seasonal dynamics of carbon and nitrogen pools and fluxes under continuous arable and ley-arable rotations in a temperate environment
Study Design	Min (2016)	Global Warming Potential in an Intensive Vegetable Cropping System as Affected by Crop Rotation and Nitrogen Rate
Study Design	Zhang (2016)	Response of nitric and nitrous oxide fluxes to N fertilizer application in greenhouse vegetable cropping systems in southeast China
Study Design	King (2001)	Availability of nitrogen after fertilizer applications to cereals
Study Design	Curtin (1998)	Carbon dioxide emissions and transformation of soil carbon and nitrogen during wheat straw decomposition
Study Design	Song (2018)	Substrate-driven microbial response: A novel mechanism contributes significantly to temperature sensitivity of N2O emissions in upland arable soil
Study Design	Harris (1984)	A study of mole drainage with simplified cultivation for autumn-sown crops on a clay soil 2. Soil water regimes, water balances and nutrient loss in drain water, 1978–80
Study Design	Nguyen (2016)	Rice husk biochar and crop residue amendment in subtropical cropping soils: effect on biomass production, nitrogen use efficiency and greenhouse gas emissions
Study Design	Cao (2006)	Denitrification losses and N2O emissions from nitrogen fertilizer applied to a vegetable field
Study Design	Thangarajan (2018)	The potential value of biochar in the mitigation of gaseous emission of nitrogen.
Study Design	Viaene (2017)	Co-ensiling, co-composting and anaerobic co-digestion of vegetable crop residues: Product stability and effect on soil carbon and nitrogen dynamics
Study Design	Rozas (2001)	Denitrification in maize under no-tillage: Effect of nitrogen rate and application time
Study Design	Medeiros (2011)	Linking physical quality and CO2 emissions under long-term no-till and conventional-till in a subtropical soil in Brazil
Study Design	Saha (2019)	A slow release brown coal-urea fertiliser reduced gaseous N loss from soil and increased silver beet yield and N uptake.
Study Design	Ananyeva (2015)	Specific features of determination of the net production of nitrous oxide by soils
Study Design	Maris (2015)	Effect of irrigation, nitrogen application, and a nitrification inhibitor on nitrous oxide, carbon dioxide and methane emissions from an olive (Olea europaea L.) orchard.
Study Design	Khalil (2009)	Effects of urease and nitrification inhibitors added to urea on nitrous oxide emissions from a loess soil
Study Design	Aguilera (2015)	Greenhouse gas emissions from conventional and organic cropping systems in Spain. II. Fruit tree orchards
Study Design	Amkha (2009)	Controlled mineralizing acetaldehyde condensation urea (CM-CDU) fertilizer can reduce nitrate leaching and N2O emission from an Andisol with continuous cropped komatsuna (Brassica napa L.)
Study Design	Badagliacca (2017)	An assessment of factors controlling N2O and CO2 emissions from crop residues using different measurement approaches
Study Design	Balota (2004)	Long-term tillage and crop rotation effects on microbial biomass and C and N mineralization in a Brazilian Oxisol
Study Design	Benckiser (2013)	The nitrification inhibitor 3,4-dimethylpyrazole-phosphat (DMPP) - quantification and effects on soil metabolism
Study Design	Bhowmik (2016)	Greenhouse gas emissions and soil quality in long-term integrated and reduced tillage organic systems
Study Design	Burger (2002)	Soil nitrogen transformations in response to farming practices and the presence of roots
Study Design	Cayuela (2013)	Biochar and denitrification in soils: when, how much and why does biochar reduce N(2)O emissions?
Study Design	Couto (2013)	Microbiological and chemical attributes of a Hapludalf soil with swine manure fertilization
Study Design	Dempster (2012)	Decreased soil microbial biomass and nitrogen mineralisation with Eucalyptus biochar addition to a coarse textured soil
Study Design	Erhart (2016)	Humus, nitrogen and energy balances, and greenhouse gas emissions in a long-term field experiment with compost compared with mineral fertilisation
Study Design	Fernández-Luqueño (2010)	Emissions of carbon dioxide, methane and nitrous oxide from soil receiving urban wastewater for maize (Zea mays L.) cultivation
Study Design	Garcia-Ruiz (2012)	Soil mineral N retention and N(2) O emissions following combined application of (15) N-labelled fertiliser and weed residues.
Study Design	Iocoli (2019)	Use of biogas digestates obtained by anaerobic digestion and co-digestion as fertilizers: Characterization, soil biological activity and growth dynamic of Lactuca sativa L.
Study Design	Khalil (2009)	Gaseous nitrogen losses from a cambisol cropped to spring wheat with urea sizes and placement depths
Study Design	Kim (2011)	Suppression of NH3 and N2O emissions by massive urea intercalation in montmorillonite
Study Design	Lin (2015)	Effects of biochar application on greenhouse gas emissions, carbon sequestration and crop growth in coastal saline soil
Study Design	Mangalassery (2013)	The impact of conservation tillage on soil quality and potential for climate change mitigation
Study Design	Mangalassery (2015)	Impacts of zero tillage on soil enzyme activities, microbial characteristics and organic matter functional chemistry in temperate soils
Study Design	Marble (2012)	Effects of Fertilizer Placement on Trace Gas Emissions from Nursery Container Production
Study Design	Matheyarasu (2016)	Assessment of nitrogen losses through nitrous oxide from abattoir wastewater-irrigated soils
Study Design	Meyer (2017)	Microbial nitrogen mining affects spatio-temporal patterns of substrate-induced respiration during seven years of bare fallow
Study Design	Mueller (1998)	Turnover of carbon and nitrogen in a sandy loam soil following incorporation of chopped maize plants, barley straw and blue grass in the field
Study Design	Pampillon-Gonzalez (2017)	Greenhouse Gas Emissions and Growth of Wheat Cultivated in Soil Amended with Digestate from Biogas Production
Study Design	Shi (2016)	Effects of the Nitrification Inhibitor 3,4-Dimethylpyrazole Phosphate on Nitrification and Nitrifiers in Two Contrasting Agricultural Soils.
Study Design	Stange (2009)	Measuring and modelling seasonal variation of gross nitrification rates in response to long-term fertilisation
Study Design	Stȩpniewska (2004)	Effect of acetylene block on measurements of N2O emission from soils
Study Design	Stewart (2013)	Co-generated fast pyrolysis biochar mitigates green-house gas emissions and increases carbon sequestration in temperate soils
Study Design	Wang (2012)	Alternate partial root-zone irrigation reduces bundle-sheath cell leakage to CO2 and enhances photosynthetic capacity in maize leaves.
Study Design	Yang (2006)	Effects of shading soybean plants on N2O emission from soil
Study Design	Zafiriou (2012)	Analysis of energy flow and greenhouse gas emissions in organic, integrated and conventional cultivation of white asparagus by PCA and HCA: cases in Greece
Study Design	Zandvakili (2017)	The Potential of Green Manure Mixtures to Provide Nutrients to a Subsequent Lettuce Crop
Study Design	Zandvakili (2019)	Biomass and nutrient concentration of lettuce grown with organic fertilizers
Study Design	ZHONG (2009)	Four years of free-air CO 2 enrichment enhance soil C concentrations in a Chinese wheat field
Study Design	Zhu (2013)	Iron: The Forgotten Driver of Nitrous Oxide Production in Agricultural Soil
Study Design	Zhu (2014)	Spatial oxygen distribution and nitrous oxide emissions from soil after manure application: a novel approach using planar optodes.
Study Design	Brown (2002)	Development and application of a mechanistic model to estimate emission of nitrous oxide from UK agriculture
Study Design	De Bruin (2010)	Soybean Photosynthetic Rate and Carbon Fixation at Early and Late Planting Dates
Study Design	Dong (2001)	H-2 oxidation, O-2 uptake and CO2 fixation in hydrogen treated soils
Study Design	Gómez-Muñoz (2016)	Management of tree pruning residues to improve soil organic carbon in olive groves
Study Design	Gutierrez (2017)	A two-stage DEA approach for quantifying and analysing the inefficiency of conventional and organic rain-fed cereals in Spain
Study Design	Kemmitt (2006)	pH regulation of carbon and nitrogen dynamics in two agricultural soils
Study Design	Kurganova (2010)	Effect of the temperature and moisture on the N2O emission from some arable soils
Study Design	Matysek (2019)	Impact of fertiliser, water table, and warming on celery yield and CO 2 and CH 4 emissions from fenland agricultural peat
Study Design	Nunes (2017)	Effects of supplement with sanitary landfill leachate in gas exchange of sunflower (Helianthus annuus L.) seedlings under drought stress.
Study Design	Pergola (2017)	A comprehensive Life Cycle Assessment (LCA) of three apricot orchard systems located in Metapontino area (Southern Italy)
Study Design	Reeling (2011)	Using carbon offsets to fund agricultural conservation practices in a working-lands setting
Study Design	Tasca (2017)	Environmental sustainability of agri-food supply chains: An LCA comparison between two alternative forms of production and distribution of endive in northern Italy
Study Design	Xu (2015)	Evaluations of CMIP5 simulations over cropland

## Sheet: Other languages
Language	Author (Year)	Title
Chinese	Hu (2017)	Characteristics of N2O and NOx Emissions from Purple Soil Under Different Fertilization Regimes
Chinese	Li (2014)	Effects of biochar and nitrification inhibitor incorporation on global warming potential of a vegetable field in Nanjing, China
Chinese	Wang (2017)	Impacts of Soil Water and Temperature Effects on CO2 Emissions in Winter Wheat Field under Gravel Mulching Condition
Portuguese	Pleguezuelo (2017)	Effect of different conservation agriculture techniques on soil respiration in almond orchards in the Mediterranean region (SE Spain)
Chinese	Hao (2015)	Effects of nitrogen fertilizer management on greenhouse gas emissions from maize field in black soil
Chinese	Qiang (2004)	[Effect of crop-residue incorporation on soil CO2 emission and soil microbial biomass].
Chinese	Zhou (2017)	Effect of Biochar on CH 4 and N 2 O Emissions from Lou Soil
Portuguese	Silva (2014)	SOIL CO2 EMISSION ASSOCIATED WITH LIMING IN AREA OF CONVERSION OF ORANGE FOR SUGAR CANE
Chinese	Chen (2009)	[Effects of management regime on soil respiration from agroecosystems].
Chinese	Fan (2016)	[Assessment of Gaseous Nitrogen (NH3 and N2O) Mitigation After the Application of a Range of New Nitrogen Fertilizers in Summer Maize Cultivation].
Chinese	Gao (2014)	Impact of reclaimed water drip irrigation with different nitrogen fertilizers on CO2 and N2O emissions in summer maize field
Chinese	Shangguan (2012)	The dynamics of soil respiration in a winter wheat field with plastic mulched- ridges and unmulched furrows
Chinese	Wei (2016)	Effects of nitrapyrin-nitrogen (N) fertilizer application rates on N utilization and N2O emission in summer maize field
Chinese	Sang (2015)	[Nitrogen Loss Through Different Ways in Cropland Under Conventional Fertilization: An In-situ Study of Summer Maize Season in the Middle and Lower Reaches of the Yangtze River].
Chinese	Yang (2016)	Impacts of organic and inorganic fertilizations on alfalfa yield, soil nitrate and greenhouse gas emissions
Chinese	Zhou (2017)	[Effect of Biochar on CH4 and N2O Emissions from Lou Soil].
Chinese	Zhou (2017)	Analysis on N application rates considering yield and N2O emission in potato production
Chinese	Antille (2018)	Evaluation of fertigation applied to furrow and overhead irrigated cotton grown in a black vertosol in southern Queensland, Australia
Chinese	Li (2015)	Effects of nitrogen application on soil greenhouse gas fluxes in a Eucalyptus plantation during the growing season
Chinese	Luo (2013)	Influence of residues and earthworms application on N2O emissions of winter wheat
Chinese	Huang (2019)	[Response of the Soil N2O Emission and Ammonia-oxidizing Microorganism Community to the Maize Straw Return with Reducing Fertilizer in Purple Soil].
Chinese	Yang (2016)	Comprehensive effects of the application of water and fertilizer amount on CO2 emission from soils of summer-maize field
Chinese	Wang (2016)	Influence of biochar on greenhouse gases emissions and physico-chemical properties of loess soil
Chinese	Duan (2014)	Emission of green house gases for spring maize on different fertilizer treatments
Chinese	Pan (2014)	Effects of conservation tillage on soil CO 2 and N 2 O emission during the following winter-wheat season
Portuguese	De Souza (2008)	Carbon stock and carbon dioxide emissions as affected by soil management systems in Southern Brazil
Chinese	Li (2014)	Effects of nitrogen application on soil greenhouse gas fluxes in eucalyptus plantations with different soil organic carbon content
Portuguese	Gonzatto (2013)	Ammonia volatilization and nitrous oxide emissions following soil application of pig slurry in corn
Chinese	Li (2008)	[Effects of different fertilization modes on soil ammonia volatilization and nitrous oxide emission].
Chinese	Zhang (2012)	Effects of different fertilizers on soil enzyme activities and CO 2 emission in dry-land of maize
Chinese	Yang (2016)	[Impacts of organic and inorganic fertilizations on alfalfa yield, soil nitrate and greenhouse gas emissions.]
Chinese	Hua (2014)	Impacts of fertilization regimes on soil heterotrophic respiration of purple soil
Chinese	Xie (2016)	Effects of short-time conservation tillage managements on greenhouse gases emissions from soybean-winter wheat rotation system
Chinese	Xue (2013)	DNDC model analysis of N2O fluxes in winter wheat/summer maize system with reclaimed water irrigation
Chinese	Yun (2016)	Effect of fertilization regime on soil N2O emission from upland field under wheat-maize rotation system
Chinese	Li (2015)	[Impact of Phosphogypsum Wastes on the Wheat Growth and CO2 Emissions and Evaluation of Economic-environmental Benefit].
Portuguese	Siqueira (2009)	Crop rotation under no-tillage in Tibagi (Paraná State, Brazil). II - CO2 and N2O emissions
Chinese	Luo (2018)	Effects of Plastic Film Mulching Patterns and Irrigation on Yield of Summer Maize and Greenhouse Gas Emissions Intensity of Field
Chinese	Li (2014)	[Effects of biochar and nitrification inhibitor incorporation on global warming potential of a vegetable field in Nanjing, China].
Chinese	Zhang (2012)	Fate and balance of bulk blending controlled release fertilizer nitrogen under continuous cropping of mustard.
Portuguese	Giacomini (2006)	Nitrous oxide emissions following pig slurry application in soil under no-tillage system
Chinese	Wang (2017)	Nitrogen fertilizers application combined with N conversion control additives reducing N2O emissions under summer maize-winter wheat cropping system
Chinese	Yu (2015)	Effects of plastic film mulching on soil CO 2 efflux and CO 2 concentration in an oasis cotton field
Chinese	Wang (2015)	Effects of dicyandiamide combined with nitrogen fertilizer on N2O emission and economic benefit in winter wheat and summer maize rotation system
Chinese	Hao (2017)	Effects of Long-term Organic Amendments on Soil N2O Emissions from Winter Wheat-maize Cropping Systems in the Guanzhong Plain
Chinese	Yu (2012)	N 2O emissions from vegetable farmland with purple soil and the main factors influencing these emissions
Chinese	Huang (2018)	Effect of Straw Residues in Combination with Reduced Fertilization Rate on Greenhouse Gas Emissions from a Vegetable Field
Portuguese	Siqueira (2009)	Crop rotation under no-tillage in Tibagi (Paraná State, Brazil). I - Soil carbon sequestration
Chinese	Tian (2017)	Response of Soil Respiration and Heterotrophic Respiration to Returning of Straw and Biochar in Rape-Maize Rotation Systems
Chinese	Zheng (2018)	Impact of fertilization on ammonia volatilization and N2O emissions in an open vegetable field.
Portuguese	Neto (2010)	Mineralization and denitrification of soil nitrogen under no-tillage system
Chinese	Liang (2017)	Effects of organic manure on soil organic carbon composition and COCO2 emission in tobacco planting field
Chinese	Jia (2018)	Effect of standing and shattered stalk residue mulching on soil respiration during growing-season of maize (Zea mays L.)
Chinese	Zhang (2017)	Effects of Biochar on Surface Albedo and Soil Respiration in Suburban Agricultural Soil
Portuguese	Ciampitti (2005)	Nitrous oxide emission during a soybean [Glycine max (L.) Merrill] culture: Inoculation and nitrogen fertilization effects
Portuguese	Aita (2006)	Decomposition of black oat straw and pig slurry in a soil under no-tillage
Chinese	Zhang (2012)	[Fate and balance of bulk blending controlled release fertilizer nitrogen under continuous cropping of mustard].
Chinese	Huang (2018)	Effects of combined application of various organic materials and chemical fertilizer on soil nitrogen formation and greenhouse gas emission under equal nitrogen rates from purple soil
Chinese	Wang (2015)	[Effects of dicyandiamide combined with nitrogen fertilizer on N2O emission and economic benefit in winter wheat and summer maize rotation system].
Chinese	Li (2018)	Effect of different irrigation and fertilization managements on N2O emissions and yeild in summer maize-winter wheat field
Chinese	Li (2007)	[CO2 flux and its correlation with soil temperature in winter wheat growth season under different tillage measures].
Chinese	Yu (2015)	[Effects of plastic film mulching on soil CO2 efflux and CO2 concentration in an oasis cotton field].
Chinese	Feng (2017)	[Effects of Plastic Film Mulching on Nitrous Oxide Emissions from a Vegetable Field].
Chinese	Yang (2017)	Effect of Application of Sewage Sludge Composts on Greenhouse Gas Emissions in Soil
French	Germon (1998)	Les émissions de protoxyde d'azote (N2O) sous culture de colza
Chinese	Jiang (2018)	Short-term effects of sewage sludge compost application on emissions of greenhouse gases from soil
Chinese	Zou (2017)	Characteristics of Biochar-mediated N 2 O Emissions from Soils of Different Surface Conditions
Chinese	Ji (2011)	Effect of timing of DCD application on nitrous oxide emission during wheat growing period
French	Germon (1998)	Nitrogen protoxide emissions on colza plots
Chinese	Ding (2017)	Effects of soil water condition on N2O emission and its sources in vegetable farmland of North China Plain
Chinese	Dong (2005)	Effects of organic manures on CO2 and CH4 fluxes of farmland
Chinese	Zhou (2011)	Effects of irrigation and compound fertilizer on yield of winter wheat and net ecosystem productivity of farmland
Chinese	Li (2015)	Impact of phosphogypsum wastes on the wheat growth and CO2 emissions and evanuation of economic-environmental benefit
Chinese	Nie (2019)	[Effect of Long-term Dairy Manure Amendment on N2O and NO Emissions from Summer Maize-Winter Wheat Cropping Systems].
Chinese	Ni (2019)	[Effects of Plastic Film Mulching and Nitrogen Fertilizer Application on N2O Emissions from a Vegetable Field].
Chinese	Li (2008)	The effect of wheat stubble treatment on the activities of microorganisms in the rhizosphere of summer maize (Zea mays L.)
Chinese	Cao (2006)	Use efficiency and fate of fertilizer N in tomato field of Nanjing suburb
Chinese	Ding (2013)	Effects of controlled release urea on greenhouse gases, NH 3 emissions and eluviation
Chinese	Du (2011)	Effects of applying controlled release fertilizers on N 2O emission from a lateritic red soil
Chinese	Feng (2017)	Effect of Film Mulching Patterns on Carbon Sequestration in Wheat-Maize Rotation System
Portuguese	Ferreira (2003)	Effects of tannery and coal mining residues on chemical and biological soil properties and on corn and soybean yields
Chinese	Han (2011)	Effects of water and nitrogen coupling on soil gaseous nitrogen emission under alternate irrigation & N placement
Chinese	Hu (2010)	[Influence of enhanced UV-B radiation and straw application on soil respiration in soybean field].
Chinese	Lan (2015)	Effects of different straw incorporation ways on N2O emission and soil physicochemical properties of brown soil
Chinese	Li (2016)	Effects of different organic wastes application on net greenhouse gas emission in farmland system
Chinese	Liu (2017)	Influences of different irrigation amounts on carbon sequestration in wheat-maize rotation system
Portuguese	Lopes (2009)	Growth analysis and gas exchanges in corn cultivated in no tillage and conventional cropping
Chinese	Qu (2016)	Impacts of straw biochar on emission of greenhouse gas in maize field
Portuguese	Segundo (2018)	Nitrous oxide emission associated with urea use the yellow melon crop
Turkish	Senyigit (2010)	The Effect of Different Irrigation Methods on Soil Carbon Dioxide Emission
Chinese	Shan (2018)	Emission of NH 3 and N 2 O from Spinach Field Treated with Different Fertilizers
Chinese	Shangguan (2007)	[Effects of nitrogen application rate on nitrate reductase activity, nitric oxide content and gas exchange in winter wheat leaves].
Chinese	Wu (2007)	Effects of conservation tillage on net carbon flux from farmland ecosystems
Chinese	Xiao (2015)	A study of FTIR spectrometry based on a long optical path on the emission rules of nitrous oxide from soil
Chinese	Yu (2018)	Responses of soil carbon emission and carbon balance of maize field to plastic film mulching pattern and row space
Chinese	Zhang (2005)	CO2, N2O and CH4 emission from dry-land wheat ecosystem in hilly area of central Sichuan Basin
Chinese	Zhang (2015)	[Effects of brackish water irrigation on soil enzyme activity, soil CO2 flux and organic matter decomposition].
Chinese	Zhang (2016)	Effects of irrigation methods on emissions of greenhouse gases from facilities soil
Chinese	Zhang (2017)	[Effect of Plastic Film Mulching on Methane Emission from a Vegetable Field].
Chinese	Zhao (2008)	[CH4 absorption and its affecting factors in a wheat field with conservation tillage].
Chinese	Zhao (2016)	Impacts of different farming managements on N2O emission and carbon footprint for maize from brown soil
Chinese	Zhou (2016)	Effects of green manure intercropping and straw mulching on winter rape rhizosphere soil organic carbon and soil respiration
Spanish	Corrales-González (2016)	Effect of nitrogen on photosynthetic parameters and yield of gerbera crop (gerbera jamesonii bolus ex hook. F.)
German	Deumelandt (2008)	Interaction of important agri-environmental indicators in sugarbeet cultivation systems
Chinese	Ma (2014)	Effects of biochar application on soil properties and greenhouse gas emission
Portuguese	Machado (2005)	Soil carbon and the mitigation of global climate change
Japanese	Minami (2005)	N cycle, N flow trends in Japan, and strategies for reducing N2O emission and NO-3 pollution
German	Rosemann (2013)	Calculations of Gaseous and Particulate Emissions from German Agriculture 1990-2011: Report on Methods and Data (RMD) Submission 2013
Chinese	Song (2004)	[The changes of the soil hydrothermal condition and the dynamics of C, N after the mire tillage].
Slovak	Siska, B.,Mindas, J.,Priwitzer, T.	[Greenhouse gass emissions from forestry production and agriculture in Slovakia during 1990-1998 period],Bilancia emisii sklenikovych plynov v sektore lesneho hospodarstva a polnohospodarstva na Slovensku v rokoch 1990-1998	1999
Korean	Kim, T.H., Dongguk University, Seoul, Republic of Korea,Yoon, S.Y., Dongguk University, Seoul, Republic of Korea	Analysis of Greenhouse Gas Emission associated with Clean Energy Agriculture System Development	2015
German	Osterburg, Bernhard,Roder, Norbert,Elsasser, Peter,Dieter, Matthias,Krug, Joachim	Analysis of selected international studies and documents with respect to cost and potentials of green hous gas mitigation and the build-up and conservation of carbon sinks in the German agriculture and forestry sector,Analyse ausgewÃ¤hlter internationaler Studien und Dokumente in Hinblick auf Kosten und Potentiale der Minderung von Treibhausgasemissionen sowie des Aufbaus und der Erhaltung von C-…	2009
Chinese	Wang Liwei, Chongqing Agricultural Environment Monitoring Station,Chongqing(China),Zhao Zhongjin, Chongqing Agricultural Environment Monitoring Station,Chongqing(China),Zeng Rong, Chongqing Agricultural Environment Monitoring Station,Chongqing(China)	Analysis on agriculture greenhouse gases reduction in Chongqing City,é‡åº†å¸‚å†œä¸šæ¸©å®¤æ°”ä½“å‡æŽ’æ½œåŠ›åˆ†æž	2012
Chinese	Gao Chunyu, Chinese Academy of Agricultural Sciences, Beijing(China), Institute of Agricultural Resources and Regional Planning,Wang Ligang, Chinese Academy of Agricultural Sciences, Beijing(China), Institute of Agricultural Resources and Regional Planning,Li Hu, Chinese Academy of Agricultural Sciences, Beijing(China), Institute of Agricultural Resources and Regional Planning	åŒºåŸŸå°ºåº¦å†œç”°N2OæŽ’æ”¾é‡ä¼°ç®—ç ”ç©¶è¿›å±•,Advances and prospects of n2o emission from cropland at regional scale	2011
German	Fuchs, C.,Jene, B.,Murschel, B.,Zeddies, J. (Hohenheim Univ., Stuttgart (Germany). Instituts uebergreifende Arbeitsgruppe des SFB 183 Umweltgerechte Nutzung von Agrarlandschaften)	Balancing greenhouse gases, CO2 and N2O, and reduction of emission of them in crop farms	1995
German	Grub, A.,Fuhrer, J. (Eidg. Forschungsanstalt fuer Agrikulturchemie und Umwelthygiene (FAC), Liebefeld-Bern (Switzerland))	Greenhouse gas emissions from Swiss agriculture	1995
German	Osterburg, Bernhard,Nieberg, Hiltrud,Ruter, Sebastian,Isermeyer, Folkhard,Haenel, Hans-Dieter,Hahne, Jochen,Krentler, Jan-Gerd,Paulsen, Hans Marten,Schuchardt, Frank,Schweinle, Jorg,Weiland, Peter	Monitoring, evaluation and mitigation of green house gas emissions of the German agricultural and food sector,Erfassung, Bewertung und Minderung von Treibhausgasemissionen des deutschen Agrar- und ErnÃ¤hrungssektors	2009
French	Hediger, W., Haute Ã©cole suisse d'agronomie (HESA), Zollikofen (Switzerland),Peter, S.,Hartmann, M.,Weber, M.,Lehmann, B.	Reduction of agricultural greenhouse gas emissions - the study THG 2020,Eviter les Ã©missions agricoles de gaz Ã effet de serre: Ã©tude GES 2020	2009
Polish	Czyz, E.,Jugowara, L.,Slawinski, C. (ed.),Polska Akademia Nauk, Lublin (Poland). Inst. Agrofizyki	The greenhouse gas and ammonia emission in agriculture,Emisja gazow cieplarnianych i amoniaku w rolnictwie	2007
French	Thiebeau , Pascal (INRA , Reims (France). UMR 0614 Fractionnement des AgroRessources et Environnement),LÃ´-Pelzer , Elise (INRA , Thiverval-Grignon (France). UMR 0211 Agronomie),Klumpp , Katja (INRA , Clermont-Ferrand (France). UR 0874 UnitÃ© de recherche sur l'EcosystÃ¨me Prairial ),Corson , Michael (INRA , Rennes (France). UMR 1069 Sol Agro et hydrosystÃ¨me Spatialisation),HÃ©nault , Catherine …	Legume management to improve energy efficiency and reduce greenhouse gas emissions at crop and farm scales,Conduite des lÃ©gumineuses pour amÃ©liorer lâ€™efficience Ã©nergÃ©tique et rÃ©duire les Ã©missions de gaz Ã effet de serre Ã lâ€™Ã©chelle de la culture et de lâ€™exploitation agricole	2010
Persian		Assessing Effect of Manure and Chemical Fertilizer on Net Primary Production, Soil Respiration and Carbon Budget in Winter Wheat (Triticum aestivum L.) Ecosystem under Mashhad Climatic Condition
Czech		Evaluation of organical fertilizers in relation to minimalization of air polution by greenhouse gases and amonia
Spanish		Rotação de culturas no sistema plantio direto em Tibagi (PR): II - Emissões de CO2 e N2O Crop rotation under no-tillage in Tibagi (Paraná State, Brazil): II - CO2 and N2O emissions
Persian		Evaluation of Tillage, Residue Management and Nitrogen Fertilizer Effects on CO2 Emission in Maize (Zea Mays L.) Cultivation
Chinese		Emission Characteristics of Greenhouse Gas from Maize Field of Black Soil Region Under Long-term Fertilization
Chinese		Characteristics of Greenhouse Gas Emissions from the Wheat Fields with Different Returning Methods of Maize Straws
Chinese	Song, CC; Wang, YY; Wang, YS; YAN, Bai-xing; XU, Xiao-feng; ZHANG, Jin-bo; YANG, Wen-yan;	Differences of soil respiration and CH4 flux between mire and arable soil

## Sheet: Relevant Review
Author	Title
Ãlvaro Fuentes, J., Consejo Superior de Investigaciones CientÃ­ficas, Zaragoza (EspaÃ±a). EstaciÃ³n Experimental de Aula Dei,Cantero MartÃ­nez, C., Universitat de Lleida (EspaÃ±a). Escola TÃ©cnica Superior d'Enginyeria AgrÃ ria	Short communication. Potential to mitigate anthropogenic CO2 emissions by tillage reduction in dryland soils of Spain,ComunicaciÃ³n corta. Potencial de mitigaciÃ³n de emisiones de CO2 de origen antropogÃ©nico mediante la reducciÃ³n del laboreo en suelos de secano espaÃ±oles
	Conservation tillage impacts on soil, crop and the environment
	Greenhouse Gas (CO2 AND N2O) Emissions from Soils: A Review Emisión de Gases invernadero (CO2 y N2O) desde Suelos
	Biochar Impacts on Soil Physical Properties and Greenhouse Gas Emissions
Newell Price, JP; Harris, D; Taylor, M; Williams, JR; Anthony, SG; Duethmann, D; Gooday, RD; Lord, EI; Chambers, BJ; Chadwick, DR;	An inventory of mitigation methods and guide to their effects on diffuse water pollution, greenhouse gas emissions and ammonia emissions from agriculture
Lu, Yanyu; Huang, Yao; Zou, Jianwen; Zheng, Xunhua;	An inventory of N2O emissions from agriculture in China using precipitation-rectified emission factor and background emission
Hughes, David J; West, Jonathan S; Atkins, Simon D; Gladders, Peter; Jeger, Michael J; Fitt, Bruce DL;	Effects of disease control by fungicides on greenhouse gas emissions by UK arable crop production
Oleszczuk, R; Regina, K; Szajdak, L; Höper, H; Maryganova, V;	Impacts of agricultural utilization of peat soils on the greenhouse gas balance
Kelliher, FM; Cox, N; Van Der Weerden, TJ; De Klein, CAM; Luo, J; Cameron, KC; Di, HJ; Giltrap, D; Rys, G;	Statistical analysis of nitrous oxide emission factors from pastoral agriculture field trials conducted in New Zealand
Omonode (2017)	Achieving Lower Nitrogen Balance and Higher Nitrogen Recovery Efficiency Reduces Nitrous Oxide Emissions in North America's Maize Cropping Systems.
Bouwman (2002)	Emissions of N2O and NO from fertilized fields: Summary of available measurement data
Gabrielle (2006)	Modelling nitrous oxide emissions from cropland at the regional scale
Deng (2018)	Assessing Short-Term Impacts of Management Practices on N2O Emissions From Diverse Mediterranean Agricultural Ecosystems Using a Biogeochemical Model
Rees (2013)	Nitrous oxide emissions from European agriculture - an analysis of variability and drivers of emissions from field experiments
Kim (2017)	Determining optimum nitrogen input rate and optimum yield-scaled nitrous oxide emissions: Theory, field observations, usage, and limitations
Wang (2011)	Fertilizer-induced emission factors and background emissions of N2O from vegetable fields in China
Aertsens (2013)	Valuing the carbon sequestration potential for European agriculture
Scholz (2008)	Environmental aspects of energy crops - energy balance, emissions, and carbon sequestration
Fierro (2013)	Measurements of CO2 and N2O emissions in the agricultural field experiments of the MESCOSAGR project
Fernando (2018)	Environmental impact assessment of perennial crops cultivation on marginal soils in the Mediterranean Region
Thapa (2016)	Effect of Enhanced Efficiency Fertilizers on Nitrous Oxide Emissions and Crop Yields: A Meta-analysis
Cavigelli (2013)	Organic grain cropping systems to enhance ecosystem services
Eugster (2010)	Management effects on European cropland respiration
Gilbert (2011)	The influence of organic and inorganic fertiliser application rates on UK biomass crop sustainability
Guzman (2017)	Agroecosystem Net Primary Productivity and Carbon Footprint
Johnson (2017)	Row-Crop Production Practices Effects on Greenhouse Gas Emissions
Liu (2018)	Application and environmental effects of one-off fertilization technique in major cereal crops in China
Longbottom (2015)	Role of vineyard practices in generating and mitigating greenhouse gas emissions
Mandal (2016)	Application of Biochar Produced From Biowaste Materials for Environmental Protection and Sustainable Agriculture Production
Parton (2011)	Agriculture's role in cutting greenhouse gas emissions
Sánchez-Monedero (2015)	Strategies to transform organic residues from olive and wine industries: Greenhouse gas emissions and climate change
Thangarajan (2012)	Greenhouse gas emission from wastewater irrigated soils
West (2003)	Net carbon flux from agriculture: Carbon emissions, carbon sequestration, crop yield, and land-use change
Baez (2004)	N2O emissions from a field trial as influenced by N fertilisation and nitrification inhibitors
Brookes (2017)	Environmental impacts of genetically modified (GM) crop use 1996-2015: Impacts on pesticide use and carbon emissions.
Cavigelli (2012)	Cropland Management Contributions to Greenhouse Gas Flux: Central and Eastern US
Chadwick (2011)	Manure management: Implications for greenhouse gas emissions
Fahie (2001)	AGRICULTURAL WASTES
Gomiero (2011)	Environmental impact of different agricultural management practices: Conventional vs. Organic agriculture
Grasselly (2017)	Life cycle inventory assessment of carrot crops in France
Hobbs (2008)	The role of conservation agriculture in sustainable agriculture.
Post (2001)	Monitoring and verifying changes of organic carbon in soil
Scholz (2014)	Biochar Systems for Smallholders in Developing Countries: Leveraging Current Knowledge and Exploring Future Potential for Climate-Smart Agriculture
Stepniewski (2009)	Selected oxygen-dependent process-Response to soil management and tillage
Stevens (2009)	Diffuse Pollution Swapping in Arable Agricultural Systems
Willison (1995)	Farming, fertilizers and the greenhouse effect
Xie (2016)	Review of the Effects of Biochar Amendment on Soil Properties and Carbon Sequestration

## Sheet: Unobtainable
Author	Title
Thornton (1996)	Soil emissions of nitric oxide and nitrous oxide from injected anhydrous ammonium and urea
Gabrielle (1997)	Measuring and modelling the environmental impact of colza
Rochette (1999)	Soil surface carbon dioxide fluxes induced by spring, summer, and fall moldboard plowing in a sandy loam
Smart (2011)	N2O emissions and water management in California perennial crops
Savvas (2017)	Impact of organic practices on growth, yield, and greenhouse gas emissions by pea landraces
Du (2009)	Transformation of soil carbon and nitrogen as affected by different management measures in intensive agricultural systems
Di (2008)	Sources of nitrous oxide from N-15-labelled animal urine and urea fertiliser with and without a nitrification inhibitor, dicyandiamide (DCD)
Thornton (1996)	Soil emissions of nitric oxide and nitrous oxide from no-till corn
Javed (2009)	Impacts of different land uses on carbon fluxes from subtropical soils in central china: implications for carbon sequestration
Niewiadomska (2015)	THE EFFECT OF FERTILISATION OF SEWAGE SLUDGE ON SOIL ACTIVITY IN THE YEAR OF APPLICATION AND IN SUCCESSIVE YEARS FOLLOWING ITS INTRODUCTION IN MAIZE GROWN FOR GRAIN
Agnew (2010)	Greenhouse gas emissions measured 24 hours after surface and subsurface application of different manure types
Jamar (2010)	Effect of organic farming practices on five orchard soil bioindicators
Gao (2004)	N2O Flux and CH4 Uptake of Soil in Winter Wheat and Summer Maize Rotation System
Dao (1998)	Tillage and crop residue effects on carbon dioxide evolution and carbon storage in a Paleustoll
Hernanz (2016)	Estimation of CO2 emissions (1986-2014) with three tillage systems in a cereal rotation legume in semiarid environment
Lai (2002)	Mitigation strategies of nitrous oxide emission from agricultural soils
Gu (2010)	Greenhouse gas emission from soil under mulch and drip irrigation and its regulation mechanism
Maucieri (2017)	CO2 emissions and maize biomass production using digestate liquid fraction in two soil texture types
Rezaei (2015)	Strategies to mitigate greenhouse gas emissions in intensively managed vegetable cropping systems in subtropical Australia
Chang (1998)	Nitrous oxide emission from long-term manured soils
Bordoloi (2016)	Emission estimation of nitrous oxide (N2O) from a wheat cropping system under varying tillage practices and different levels of nitrogen fertiliser
Suddick (2011)	Discerning Agricultural Management Effects on Nitrous Oxide Emissions from Conventional and Alternative Cropping Systems: A California Case Study
Cochran (1981)	NITROUS-OXIDE EMISSIONS FROM A FALLOW FIELD FERTILIZED WITH ANHYDROUS AMMONIA
Coxa (2017)	Biochar and compost soil amendments affect soil carbon and greenhouse gas emissions
Gonzalez-Sanchez (2014)	Sustainable agriculture in carbon arithmetics
Hasegawa (2002)	Suppression of nitrous oxide from agricultural soil-water system by on-site sulfur denitrification
Mora (2005)	Nitrous oxide emissions from nitrogen conventionally fertilized and from ferti-irrigated fields
Picone (1997)	Effects of soil drying and rewetting on microbial biomass, soluble- organic carbon and inorganic nitrogen
Wang (2002)	The Effects of Inorganic N Inputs on CH4 Oxidation and N2O Emission by Soils
Fawcett (1996)	Weed management impact on the biotic component of agroecosystems
Joo (2012)	Emissions of ammonia and greenhouse gases (GHG) from anaerobically digested and undigested dairy manure
Lin (2015)	Integrated use of scanning open-path FTIR with multiple open-path and closed path analyzers to determine emission from field-scale inorganic fertilizer treatments
Yadav (2018)	Development of Universal Ultimate Total Green Chemistry and Eco-Agriculture for Sustainable Productivity
Lal, Rattan	[Agricultura de bajos insumos y emision de gases de invernadero],Low input agriculture and greenhouse gas emissions	1997
Swallow, Brent M.; van Noordwijk, Meine	Agriculture and climate change: Direct and indirect mitigation through tree and soil management	2015
Oenema, O.,Kuikman, P.J.	Monitoring greenhouse gas emissions from agriculture; identification of uncertainties	2000
Carlsson-Kanyama, A. (Stockholm Univ. (Sweden). Inst. foer Systemekologi)	Energy consumption and emissions of greenhouse gases in the life-cycle of potatoes, pork meat, rice and yellow peas. Methods, data and results from a study of some food consumed in Sweden. With arable land use and re-calculated consumption and emissions of greenhouse gases for carrots and tomatoes	1998
Cole, Vernon; Cerri, C; Minami, K; Mosier, A; Rosenberg, N; Sauerbeck, D; Dumanski, J; Duxbury, J; Freney, J; Gupta, R;	Agricultural options for mitigation of greenhouse gas emissions
Leick, B; Engels, C;	Effects of various nitrogen fertilisers on nitrous oxide emissions from arable soils
Van der Weerden, Antonius;	Nitrous oxide emission and methane production and consumption by arable agriculture
Alskaf, Kamal	Conservation agriculture for sustainable land use : the agronomic and environmental impacts of different tillage practices and plant residue retention : farmer uptake of reduced tillage in England

## Sheet: Supplemental
Author	Title
Roche (2017)	Fate and transport of fertiliser nitrogen under spring barley cultivation on contrasting soils
Pereira (2014)	Can biochar mitigate nitrogen losses in organic farming systems?
Garland (2011)	Direct Nitrous Oxide Emissions in California Vineyards as Affected by Conventional Management Practices
Vermeulen (2007)	Potential of controlled traffic farming with automatic guidance on an organic farm in the Netherlands
Waterhouse (2015)	Nitrogen and Irrigation Management to Reduce Nitrous Oxide Emissions in Corn Systems
Abdalla (2009)	Emissions of nitrous oxide from Irish arable soils: Effects of tillage and reduced N input
Franzluebbers (1998)	In situ and potential CO2 evolution from a Fluventic Ustochrept in southcentral Texas as affected by tillage and cropping intensity
Melland (2016)	Impacts of strategic tillage on soil erosion, nutrient loss in runoff and nitrous oxide emission
Winning (2015)	Greenhouse gas emissions from scottish arable agriculture and the potential for biochar to be used as an agricultural greenhouse gas mitigation option
Case (2013)	Biochar amendment and greenhouse gas emissions from agricultural soils
Baggs (2000)	Nitrous oxide emission from soils after incorporating crop residues
Fangueiro (2018)	Dataset on ammonia, nitrous oxide, methane, and carbon dioxide fluxes from two soils fertilized amended with treated and non-treated cattle slurry.
Wulf (2001)	Simultaneous measurement of NH3, N2O and CH4 to assess efficiency of trace gas emission abatement after slurry application
Smukler (2008)	Managing organic farmscapes for biodiversity and ecosystem function
