# Supplementary material for: Existing evidence on the impacts of within-field farmland management practices on the flux of greenhouse gases from arable cropland in temperate regions: a systematic map
Source: Environ Evid. 2022 Jun 23;11:24. doi: 10.1186/s13750-022-00275-x (PMC11378830; doi:10.1186/s13750-022-00275-x)
Supplement: Supplementary file 4 — Additional file 4. Systematic map. [file 13750_2022_275_MOESM4_ESM.xlsx]

## Sheet: Column Description
Column ID	NOTES
A	Article ID	Assign # as extracted (i.e. 1-600)
B	Study ID	If multiple studies within an article assign a letter (e.g., a, b, c)
C	Citation	Taylor et al. (2019)
D	Full citation	https://environmentalevidencejournal.biomedcentral.com/submission-guidelines/preparing-your-manuscript/systematic-review
E	Authors	Taylor JJ, Rytwinski T, Cooke SJ
F	Title	Article Title
G	Year	Article Year
H	Journal	Journal or Source
I	Pub Type*	Code
J	Email address	Corresponding Author
K	Supplementary articles	List any articles that contain the same data (e.g. thesis or report). Add citation for supplementary to Supplementary Tab
L	Study country	Country in which study takes place
M	Latitude	Decimal degrees
N	Longitude	Decimal degrees
O	Hemisphere	North or South
P	KPG zone*	Code; Koeppen - Geiger classification http://koeppen-geiger.vu-wien.ac.at/
Q	Site identifier	If multiple studies, indicate identifier for each (e.g. Site 1 and Site 2, long-term and short-term exp)
R	Soil texture classification *	Code
S	USDA Soil Order*	Code
T	FAO Soil Class	Code
U	Soil Comments	Free form
V	Field History Described	Y/N
W	Description of Field History	Free form
X	Intervention start (months)	Month during which the intervention began
Y	Intervention start (year)	Year during which the intervention began
Z	Last measure (month)	Month during which the last measurement was taken
AA	Last measure (year)	Year during which the last measurement was taken
AB	Months (first int -> last sampling)	Length of study period in months (from first intervention to last measure time point) - if months are not reported, assume 1 calender year = 12 months (e.g. 1996 to 1997 = 24 months)
AC	Intervention type	Code
AD	If multiple, list with codes	e.g., Tillage, Biochar, Chemical fertiliser
AE	Number of different treatments	Total number of farming practices investigated and reported, i.e. all combinations of interventions used (including the control if present)
AF	Different treatments detail	Description of the treatments investigated and reported
AG	Study design*	Code
AH	Experimental design*	Code
AI	Spatial replication	Numerical (total number of replicates for all treatment groups)
AJ	Temporal replication*	Yes (greater than 1 year before and greater than 1 year after)/no
AK	Measured outcome*	Code
AL	Sampling equipment*	Code
AM	Open/Closed	If included in chamber description
AN	Transparent/Opaque	If included in chamber description
AO	Quantification method	How the gas was analyzed (e.g. gas chromotograpy)
AP	Sampling equipment description	Description of tower set-up, including tower height, gap filling, etc. Description of mitigation measures for chamber equipment, e.g. presence of boardwalks, permanent collars, pressure equalisers, radiators, etc.
AQ	Comments	Any comments regarding the study
AR	Reviewer Initial	Initial

## Sheet: Code Legends
Publication Type
Article
Thesis
Conference Proceeding
Book
Book Chapter
Report
Other
KPG Climate Zone
Cfa
Cfb
Cfc
Csa
Csb
Soil Texture
Sand
Loamy sand
Sandy loam
Loam
Silt loam
Silt
Sandy clay loam
Clay loam
Silty clay loam
Sandy clay
Silty clay
Clay
NR
Unclear
USDA Soil Order
Alfisol
Andisol
Aridisol
Entisol
Gelisol
Histosol
Inceptisol
Mollisol
Oxisol
Spodosol
Ultisol
Vertisol
FAO Soil Class
Acrisols
Andosols
Arenosols
Cambisols
Chernozems
Ferralsols
Fluvisols
Gleysols
Greyzems
Gypsisols
Histosols
Kastanozems
Lithosols
Luvisols
Nitisols
Phaeozems
Planosols
Podzols
Podzoluvisols
Rankers
Regosols
Rendzinas
Solonchaks
Solonetz
Vertisols
Yermosols
Intervention Type
Amendments	Any material added to the soil to improve its physical or chemical properties
Crop rotation	Growing a series of dissimilar or different types of crops in the same area in sequenced seasons
Chemical fertilizer	Nitrogenous, phosphate, potassic
Tillage	Conventional, functional, conservation, no-till
Nitrification inhibitor	3,4-dimethylpyrazole phosphate {DMPP}, dicyandiamide {DCD}
Multiple-intervention	Different management regimes, >1 field level amendment
Biochar	Woody, plant-residue. A charcoal-like substance that’s made by burning organic material from agricultural and forestry wastes (also called biomass) in a controlled process called pyrolysis.
Cover crops	A specific plant that is grown primarily for the benefit of the soil rather than the crop yield. Eg., mulch, green manure, compost, crop residue.
Organic fertilizer	Manure, urea, paunch, digestate, sewage sludge
Irrigation	Intensity, design
Burning
Other
Grazing
Study Design
BA	Before/After
CI	Control/Impact
BACI	Before/After/Control/Impact
Experimental Design
see: https://www.sare.org/Learning-Center/Bulletins/How-to-Conduct-Research-on-Your-Farm-or-Ranch/Text-Version/Basics-of-Experimental-Design/Common-Research-Designs-for-Farmers
Randomized	The simplest experimental layout is a completely randomized design (Figure 3). This layout works best in tightly controlled situations and very uniform conditions. For this reason, the completely randomized design is not commonly used in field experiments. You can use it if you are working with a very uniform field, in a greenhouse or growth chamber, or if you have no idea about the variability i…
Split/strip plot	The split-plot design is for experiments that look at how different sets of treatments interact with each other. It is also used when one of the treatment factors needs more replication or when it is difficult to change the level of one of the factors. For example, in a cover crop study, it may be most convenient due to machinery limitations to plant cover crops in larger areas (the main plots) a…
Latin square	A Latin square is an n × n array filled with n different symbols, each occurring exactly once in each row and exactly once in each column.
Randomized Complete Block	The randomized complete block design is used to evaluate three or more treatments. As with the paired comparison, blocking and the orientation of plots helps to address the problem of field variability as described earlier (Figure 3). Each block contains a complete set of treatments, and the treatments are randomized within each block. Four to six replications of a “complete block” are sufficient…
Paired design	As the name implies, the paired comparison is used to compare the effect of two different treatments assigned randomly within blocks. Each block contains two plots—one plot of each treatment—and blocks are replicated four to six times across the field. Typically, plots run the length of the field and are one or two tractor widths in order to facilitate management. Figure 4 shows the layout for a …
Purposive	Selected intentionally based on desired characteristics
NR
Unclear
Measured Outcome
CH4
N2O
CO2
CH4, N2O
CH4, N2O, CO2
N2O, CO2
CH4, CO2
Sampling Equipment
Static chamber	Closed chamber without air flow, mostly operated manually with subsequent analysis at a laboratory gas chromatograph
Dynamic chambers	Open chamber with ambient air brought in, in situ automated system based on a closed loop gas flow connected to an Infrared Gas Analyser
Eddy flux covariance tower	In situ infrared gas analyzer
Both static and dynamic	Different types of samplers used in the experiment

## Sheet: Data Extraction
Article ID	Study ID	Citation	Full citation	Authors	Title	Year	Journal	Publication Type*	Corresponding author email address	Supplementary articles	Study country	Lat	Long	Hemisphere	KPG zone*	Site Identifier	Soil texture classification *	USDA Soil Order*	FAO Soil Class	Soil Comments	Field History Described	Description of Field History	Intervention start (month)	Intervention start (year)	Last measure (month)	Last measure (year)	Months (first int -> last sampling)	Intervention type	If multiple, list with codes	Number of different treatments	Different treatments detail	Study design*	Experimental design*	Spatial replication	Temporal replication*	Measured outcome*	Sampling equipment*	Open/Closed	Transparent/Opaque	Sampling equipment description	Quantification method	Comments	Reviewer Initial
1	a	Abdalla (2007)	Abdalla MF. The Contribution of Nitrous Oxide Emissions from Irish Agriculture To Global Warming. University of Dublin. 2007.	Abdalla MF	The Contribution of Nitrous Oxide Emissions from Irish Agriculture To Global Warming	2007	University of Dublin	Thesis	NR	Abdalla M, Jones M, Ambus P, Williams M. Emissions of nitrous oxide from Irish arable soils: effects of tillage and reduced N input. Nutrient Cycling in Agroecosystems. 2010 Jan;86(1):53-65.	Ireland	52.8423	-6.92732	N	Cfb	Ch3.1	Sandy loam	NR	NR	The soil is classified as a free draining sandy loam derived from fluvial glacial gravels, with a low soil moisture holding capacity, a pH of 7 and a mean organic carbon and nitrogen content at 15 cm of 22.4 and 2.3 g/kg dry soil respectively.	No	NR	September	2003	August	2004	12	Multiple-intervention	Tillage, Chemical fertiliser	4	Conventional tillage where inversion ploughing to a depth of 22 cm was carried out in March five weeks prior to planting, and reduced tillage to a depth of 15 cm which was carried out in September of the year before. The treatments were fertilized conventional plot, unfertilized conventional plots, fertilized reduced tillage plots, and unfertilized reduced tillage plot. Fertilizer was calcium amm…	CI	Split/strip plot	2	Yes	N2O	Static chamber	NR	Opaque	In each plot three N2O chambers were established along the diagonal as illustrated in Figure 3.1, one chamber in each plot being designated as a control (unfertilized). Chambers consisted of two parts: a 52 x 52 x 15 cm high square collar inserted permanently in the soil over which a 50 x 50 x 30 cm high lid with a plastic septum could be sealed in place for gas sample collection (Figure 2.2). Li…	Samples were taken using a 60 ml gas-tight syringe after flushing o f the syringe to ensure adequate mixing of air within the chamber. All 60 ml of the sample was then injected into a 3ml gas-tight vial with a vent needle inserted into the top, and stored until analysis. Gas samples were measured within one month of collection at the Ris0 Research Centre in Denmark using a gas chromatograph (Shim…	Sampling equipment description and quantification method was taken from Chapter 2 of thesis, as this study was Chapter 3. Start and end dates for interventions are unclear "conventional tillage where inversion ploughing to a depth of 22cm was carried out in March five weeks prior to planting, and reduced tillage to a depth of 15cm which was carried out in September of the year before." Exact date…	JR
1	b	Abdalla (2007)	Abdalla MF. The Contribution of Nitrous Oxide Emissions from Irish Agriculture To Global Warming. University of Dublin. 2007.	Abdalla MF	The Contribution of Nitrous Oxide Emissions from Irish Agriculture To Global Warming	2007	University of Dublin	Thesis	NR	Abdalla M, Jones M, Ambus P, Williams M. Emissions of nitrous oxide from Irish arable soils: effects of tillage and reduced N input. Nutrient Cycling in Agroecosystems. 2010 Jan;86(1):53-65.	Ireland	52.8423	-6.92732	N	Cfb	Ch3.2	Sandy loam	NR	NR	The soil is classified as a free draining sandy loam derived from fluvial glacial gravels, with a low soil moisture holding capacity, a pH of 7 and a mean organic carbon and nitrogen content at 15 cm of 22.4 and 2.3 g/kg dry soil respectively.	No	NR	September	2004	July	2005	11	Multiple-intervention	Tillage, Chemical fertiliser	4	Conventional tillage where inversion ploughing to a depth of 22 cm was carried out in March five weeks prior to planting, and reduced tillage to a depth of 15 cm which was carried out in September of the year before. The treatments were fertilized conventional plot, unfertilized conventional plots, fertilized reduced tillage plots, and unfertilized reduced tillage plot. Fertilizer was calcium amm…	CI	Split/strip plot	2	Yes	N2O	Static chamber	NR	Opaque	In each plot three N2O chambers were established along the diagonal as illustrated in Figure 3.1, one chamber in each plot being designated as a control (unfertilized). Chambers consisted of two parts: a 52 x 52 x 15 cm high square collar inserted permanently in the soil over which a 50 x 50 x 30 cm high lid with a plastic septum could be sealed in place for gas sample collection (Figure 2.2). Li…	Samples were taken using a 60 ml gas-tight syringe after flushing o f the syringe to ensure adequate mixing of air within the chamber. All 60 ml of the sample was then injected into a 3ml gas-tight vial with a vent needle inserted into the top, and stored until analysis. Gas samples were measured within one month of collection at the Ris0 Research Centre in Denmark using a gas chromatograph (Shim…	Sampling equipment description and quantification method was taken from Chapter 2 of thesis, as this study was Chapter 3. Start and end dates for interventions are unclear "conventional tillage where inversion ploughing to a depth of 22cm was carried out in March five weeks prior to planting, and reduced tillage to a depth of 15cm which was carried out in September of the year before." Exact date…	JR
1	c	Abdalla (2007)	Abdalla MF. The Contribution of Nitrous Oxide Emissions from Irish Agriculture To Global Warming. University of Dublin. 2007.	Abdalla MF	The Contribution of Nitrous Oxide Emissions from Irish Agriculture To Global Warming	2007	University of Dublin	Thesis	NR	Abdalla M, Jones M, Ambus P, Williams M. Emissions of nitrous oxide from Irish arable soils: effects of tillage and reduced N input. Nutrient Cycling in Agroecosystems. 2010 Jan;86(1):53-65.	Ireland	52.8423	-6.92732	N	Cfb	Ch4.1	Sandy loam	NR	NR	The soil is classified as a sandy loam to loamy soil with a pH of 7 and a mean organic carbon and nitrogen content at 15 cm of 19.4 and 1.9 g/kg dry soil respectively.	No	NR	April	2004	August	2004	5	Multiple-intervention	Tillage, Chemical fertiliser	6	The experimental area was divided in to two blocks containing six randomized main plots, three conventional (C) and three reduced (L) tillage. Each main plot was divided into two subplots containing different fertilizer treatments (Ni = high N, N 2 = medium N and N3 = 0 N). In 2004, three rates of N-fertilization (Ni = 140, N2 = 70 and N3 = 0 kg N ha-1) were applied once on 27th of April 2004, wh…	CI	Randomized Complete Block	4	No	N2O	Static chamber	NR	Opaque	Nitrous oxide fluxes were measured from 24 chambers as described in Chapter 2.	Samples were taken using a 60 ml gas-tight syringe after flushing o f the syringe to ensure adequate mixing of air within the chamber. All 60 ml of the sample was then injected into a 3ml gas-tight vial with a vent needle inserted into the top, and stored until analysis. Gas samples were measured within one month of collection at the Ris0 Research Centre in Denmark using a gas chromatograph (Shim…	NA	JR
1	d	Abdalla (2007)	Abdalla MF. The Contribution of Nitrous Oxide Emissions from Irish Agriculture To Global Warming. University of Dublin. 2007.	Abdalla MF	The Contribution of Nitrous Oxide Emissions from Irish Agriculture To Global Warming	2007	University of Dublin	Thesis	NR	Abdalla M, Jones M, Ambus P, Williams M. Emissions of nitrous oxide from Irish arable soils: effects of tillage and reduced N input. Nutrient Cycling in Agroecosystems. 2010 Jan;86(1):53-65.	Ireland	52.8423	-6.92732	N	Cfb	Ch4.2	Sandy loam	NR	NR	The soil is classified as a sandy loam to loamy soil with a pH of 7 and a mean organic carbon and nitrogen content at 15 cm of 19.4 and 1.9 g/kg dry soil respectively.	No	NR	April	2005	August	2005	5	Multiple-intervention	Tillage, Chemical fertiliser	6	The experimental area was divided in to two blocks containing six randomized main plots, three conventional (C) and three reduced (L) tillage. Each main plot was divided into two subplots containing different fertilizer treatments (Ni = high N, N 2 = medium N and N3 = 0 N). In 2004, three rates of N-fertilization (Ni = 140, N2 = 70 and N3 = 0 kg N ha-1) were applied once on 27th of April 2004, wh…	CI	Randomized Complete Block	4	No	N2O	Static chamber	NR	Opaque	Nitrous oxide fluxes were measured from 24 chambers as described in Chapter 2.	Samples were taken using a 60 ml gas-tight syringe after flushing o f the syringe to ensure adequate mixing of air within the chamber. All 60 ml of the sample was then injected into a 3ml gas-tight vial with a vent needle inserted into the top, and stored until analysis. Gas samples were measured within one month of collection at the Ris0 Research Centre in Denmark using a gas chromatograph (Shim…	NA	JR
2		Abdalla (2012)	Abdalla M, Rueangritsarakul K, Jones M, Osborne B, Helmy M, Roth B, Burke J, Nolan P, Smith P, Williams M. How Effective is Reduced Tillage–Cover Crop Management in Reducing N2O Fluxes from Arable Crop Soils? Water Air Soil Pollution. 2012: 223; 5155-5174	Abdalla M, Rueangritsarakul K, Jones M, Osborne B, Helmy M, Roth B, Burke J, Nolan P, Smith P, Williams M.	How Effective is Reduced Tillage–Cover Crop Management in Reducing N2O Fluxes from Arable Crop Soils?	2012	Water Air Soil Pollution	Article	abdallm@tcd.ie	N/A	Ireland	52.8559	-6.91203	N	Cfb	N/A	Sandy loam	NR	NR	Sandy loam with a pH of 7, bulk density of 1.2 g cm^-3 and organic C and N content at 10 cm depth of 16 and 1.95 g/kg, respectively.	Yes	The field trial was originally set up in 2003 to investigate the efficacy of reduced tillage and reduced N application on reducing N2O emissions from the soil (Abdalla et al. 2010a). In 2005, a mustard cover crop was sown on the reduced tillage treatments. Before, the implementation of reduced tillage in 2003 the field had been under spring barley cultivation for three consecutive years. From 199…	NR	2003	October	2008	70	Multiple-intervention	Tillage, Chemical fertiliser	6	Tillage regimes; conventional tillage (CT), which involved inverting the soil to a depth of 22 cm using a moldboard plough, was carried out in March 5 weeks prior to planting, and a reduced tillage/mustard cover crop combination (RT–CC), where a chisel plough was used to disrupt the soil to a depth of approximately 10–15 cm each September following the barley harvest. The treatments included two …	CI	Randomized Complete Block	4	No	N2O	Static chamber	NR	NR	Gas samples were analysed for N2O using a gas chromatograph (Perkin Elmer Clarus 500 Gas Chromatograph) fitted with an electron capture detector. A full description of chamber design and N2O gas collection can be found in Abdalla et al. (2009).	Gas chromatography; (PerkinElmer Clarus 500 Gas Chromatograph).	NA	CRA
3		Abdalla (2014)	Abdalla M, Hastings A, Helmy M, Prescher A, Osborne B, Lanigan G, Forristal D, Killi D, Maratha P, Williams M, Rueangritsarakul K, Smith P, Nolan P, Jones MB. Assessing the combined use of reduced tillage and cover crops for mitigating greenhouse gas emissions from arable ecosystem. Geoderma. 2014: 9(20); 223-225	Abdalla M, Hastings A, Helmy M, Prescher A, Osborne B, Lanigan G, Forristal D, Killi D, Maratha P, Williams M, Rueangritsarakul K, Smith P, Nolan P, Jones MB.	Assessing the combined use of reduced tillage and cover crops for mitigating greenhouse gas emissions from arable ecosystem	2014	Geoderma	Article	mabdalla@abdn.ac.uk	N/A	Ireland	52.8559	-6.91203	N	Cfb	N/A	Sandy loam	NR	NR	Free draining sandy loam eutric cambisol derived from fluvial glacial gravels with low soil moisture holding capacity (40%),with a pH of 7.3 and a mean organic carbon and nitrogen content at 15 cm of 19.4 and 1.9 g/kg dry soil, respectively.	Yes	Prior to the implementation of the experiment in 2007, the site was under spring barley cultivation for six consecutive years. From 1990 to 2000 it was under a rotation that included sugar beet, spring barley and oil seed rape.	NR	2007	September	2010	45	Tillage	N/A	2	Two different tillage regimes; conventional tillage (CT) and reduced tillage/mustard cover crop (RT–CC). With CT, the residue (≈3 tonnes ha−1) from the previous season's crop was left undisturbed over the autumn and winter period. Herbicide (glyphosate 3 l ha−1 of a 360 g product) was applied in January or early February to control over-wintering weeds and volunteer barley seedlings. The soil was…	CI	Paired design	1	No	CH4, N2O, CO2	NR	NR	NR	Measurements of soil-based CO2 emissions were carried out using an infra-red gas analyser (EGM 3) attached to a SRC-1 soil respiration chamber (both PP Systems, UK). Nitrous oxide and methane fluxes were measured following the methodology of Smith et al. (1995) using static steel chambers 14 cm high and 10 cm in diameter (1.4 L). Nitrous oxide and CH4 concentrations were measured using a gas chro…	CO2: infra-red gas analyser (EGM 3), CH4 and N2O: gas chromatograph (Varian CP-3800; Varian, Mulgrave, Australia).	NA	CRA
4		Afreh (2018)	Afreh D, Zhang J, Guan D, Liu K, Song Z, Zheng C, Deng A, Feng X, Zhang X, Wu Y, Huang Q, Zhang W. Long-term fertilization on nitrogen use efficiency and greenhouse gas emissions in a double maize cropping system in subtropical China. Soil & Tillage Research. 2018: 180; 259-267.	Afreh D, Zhang J, Guan D, Liu K, Song Z, Zheng C, Deng A, Feng X, Zhang X, Wu Y, Huang Q, Zhang W	Long-term fertilization on nitrogen use efficiency and greenhouse gas emissions in a double maize cropping system in subtropical China	2018	Soil & Tillage Research	Article	danafreh@yahoo.co.uk	N/A	China	28.6167	116.433	N	Cfa	N/A	NR	NR	NR	Soil was mainly formed by quaternary clay and had the following initial chemical properties in 1986: pH 6.0, organic C 9.39 g kg−1, total N 0.98 g kg−1, total P 0.42 g kg−1, total K 1.07 g kg−1, hydrolyzable N 60.3 mg kg−1, available P 12.9 mg kg−1, and available K 102 mg kg−1.	No	NR	May	2015	October	2016	18	Multiple-intervention	Chemical fertiliser, Organic fertiliser	5	5 treatments; 1) no fertilizer (CK), 2) organic manure (OM), 3) Nitrogen (N), 4) Nitrogen, Phosphorus, and Potassium (NPK), and 5) NPK plus OM (NPKM)).	CI	Split/strip plot	3	No	CH4, N2O	Static chamber	Closed	NR	The N2O and CH4 gases were measured using the static closed chamber method (Hutchinson and Livingston, 1993). A rectangular chamber base made from Polyvinyl chloride (PVC) (30 cm long; 15 cm wide; 10 cm high) was fitted, in between the rows of maize and at the center of each plot, into the soil at a depth of 10 cm. The base troughs were filled with water to prevent air exchange between the gas ch…	Gas chromatography (Agilent 7890 A, U.S.A.) equipped with an electron capture detector (ECD) to detect N2O and a flame ionization detector (FID) for CH4.	NA	CRA
5	a	Aita (2014)	Aita C, Gonzatto R, Miola ECC, dos Santos DB, Rochette P, Angers DA, Chantigny MH, Pujol SB, Giacomini DA, Giacomini SJ. Injection of Dicyandiamide-Treated Pig Slurry Reduced Ammonia Volatilization without Enhancing Soil Nitrous Oxide Emissions from No-Till Corn in Southern Brazil. Journal of Environmental Quality. 2014: 43; 789-800	Aita C, Gonzatto R, Miola ECC, dos Santos DB, Rochette P, Angers DA, Chantigny MH, Pujol SB, Giacomini DA, Giacomini SJ.	Injection of Dicyandiamide-Treated Pig Slurry Reduced Ammonia Volatilization without Enhancing Soil Nitrous Oxide Emissions from No-Till Corn in Southern Brazil	2014	Journal of Environmental Quality	Article	celsoaita@gmail.com	N/A	Brazil	-29.7203	-53.7053	S	Cfa	Site 1	NR	NR	NR	Typic Paleudult with 103 g kg-1 clay and 687 g kg-1 sand in the top 10 cm.	Yes	Before the experiment, the site had been under a NT winter/ summer (oat/corn) crop rotation for 12 yr.	August	2011	NR	2013	29	Multiple-intervention	Organic fertiliser, Nitrification inhibitor	6	The addition of the nitrification inhibitor dicyandiamide (DCD) to PS just before its incorporation or injection into the soil has shown potential for reducing N2O emissions, which was tested using the following treatments; (i) control, (ii) surface broadcast of pig slurry (PSs), (iii) PSs + DCD, (iv) injected PS (PSi), (v) PSi + DCD, and (vi) surface application of urea (urea). At Site 1, Agrota…	CI	Randomized Complete Block	4	No	N2O	NR	NR	Opaque	Insulated, fan-mixed, non–flow-through, non–steady-state chambers (40 cm length, 35 cm width, and 20 cm height). One galvanized steel base per plot was placed adjacent to a maize row and inserted into the soil (5 cm). With PS injection (PSi and PSi + DCD), the bases were centered on the injection furrow and included the same amounts of PS as the broadcast treatment. The bases were left in place f…	Gas chromatograph (GC-2014, Shimadzu Corp.).	No soil class; Sampling date after harvest but unclear.	CRA
5	b	Aita (2014)	Aita C, Gonzatto R, Miola ECC, dos Santos DB, Rochette P, Angers DA, Chantigny MH, Pujol SB, Giacomini DA, Giacomini SJ. Injection of Dicyandiamide-Treated Pig Slurry Reduced Ammonia Volatilization without Enhancing Soil Nitrous Oxide Emissions from No-Till Corn in Southern Brazil. Journal of Environmental Quality. 2014: 43; 789-800	Aita C, Gonzatto R, Miola ECC, dos Santos DB, Rochette P, Angers DA, Chantigny MH, Pujol SB, Giacomini DA, Giacomini SJ.	Injection of Dicyandiamide-Treated Pig Slurry Reduced Ammonia Volatilization without Enhancing Soil Nitrous Oxide Emissions from No-Till Corn in Southern Brazil	2014	Journal of Environmental Quality	Article	celsoaita@gmail.com	N/A	Brazil	-29.7269	-53.7247	S	Cfa	Site 2	NR	NR	NR	Typic Paleudult with 192 g kg-1 clay and 443 g kg-1 sand in the top 10 cm.	Yes	For 5 yr before the experiment, the soil had been left uncultivated and under natural vegetation, which was dominated by South African lovegrass (Eragrostis plana Nees).	December	2011	NR	2013	25	Multiple-intervention	Organic fertiliser, Nitrification inhibitor	6	The addition of the nitrification inhibitor dicyandiamide (DCD) to PS just before its incorporation or injection into the soil has shown potential for reducing N2O emissions, which was tested using the following treatments; (i) control, (ii) surface broadcast of pig slurry (PSs), (iii) PSs + DCD, (iv) injected PS (PSi), (v) PSi + DCD, and (vi) surface application of urea (urea). At Site 2, DCD al…	CI	Randomized Complete Block	4	No	N2O	NR	NR	Opaque	Insulated, fan-mixed, non–flow-through, non–steady-state chambers (40 cm length, 35 cm width, and 20 cm height). One galvanized steel base per plot was placed adjacent to a maize row and inserted into the soil (5 cm). With PS injection (PSi and PSi + DCD), the bases were centered on the injection furrow and included the same amounts of PS as the broadcast treatment. The bases were left in place f…	Gas chromatograph (GC-2014, Shimadzu Corp.).	No soil class; Sampling date after harvest but unclear.	CRA
6		Aita (2015)	Aita C, Schirmann J, Pujol B, Giacomini SJ, Rochette P, Angers DA, Chantigny MH, Gonzatto R, Giacomini DA, Doneda A. Reducing nitrous oxide emissions from a maize-wheat sequence by decreasing soil nitrate concentration: effects of split application of pig slurry and dicyandiamide. European Journal of Soil Science. 2015: 66; 359-368.	Aita C, Schirmann J, Pujol B, Giacomini SJ, Rochette P, Angers DA, Chantigny MH, Gonzatto R, Giacomini DA, Doneda A.	Reducing nitrous oxide emissions from a maize-wheat sequence by decreasing soil nitrate concentration: effects of split application of pig slurry and dicyandiamide	2015	European Journal of Soil Science	Article	celsoaita@gmail.com	N/A	Brazil	-29.7203	-53.7053	S	Cfa	N/A	Loam	NR	Acrisols	Haplic Acrisol (Alumic, Rhodic) with 19.2% clay and 44.3% sand in the top 10 cm.	Yes	For 5 years prior to the experiment, the soil had been left uncultivated and under natural vegetation, which was dominated by African grass (Eragrostis plana L.).	November	2010	November	2011	13	Multiple-intervention	Organic fertiliser, Nitrification inhibitor	6	Treatments were applied to the same plots for both maize (12 November 2010) and wheat (1 June 2011) phases and included: (i) a no-N control; (ii) Pig slurry (PS) as a single pre-plant application (PSsi); (iii) PS as a single pre-plant application+ nitrification inhibitor dicyandiamide (DCD) (PSsi+DCD); (iv) PS split into two applications (one third at pre-planting and two thirds surface-broadcast…	CI	Randomized Complete Block	4	No	N2O	NR	NR	NR	Using insulated, fan-mixed, non-flow-through non-steady-state chambers (40 cm length, 35 cm width and 20 cm height). Prior to treatment application, one galvanized steel base (40 × 35 cm2) per plot was placed adjacent to a maize row and inserted into the soil (5 cm).	Chromatograph (GC-2014, Shimadzu Corp., Kyoto, Japan) equipped with an electron capture detector.	NA	CRA
7		Aita (2018)	Aita C, Tonetto F, Gonzatto R, Pujol SB, Schirmann J, Depoi JdS, Mezzalira AP, Hochscheid M, Zirbes E, Giacomini SJ. Nitrous Oxide Emissions in a Wheat/Corn Succession Combining Dairy Slurry and Urea as Nitrogen Sources. Revista Brasileira de Ciencia do Solo. 2018: 42; e0170138	Aita C, Tonetto F, Gonzatto R, Pujol SB, Schirmann J, Depoi JdS, Mezzalira AP, Hochscheid M, Zirbes E, Giacomini SJ.	Nitrous Oxide Emissions in a Wheat/Corn Succession Combining Dairy Slurry and Urea as Nitrogen Sources	2018	Revista Brasileira de Ciencia do Solo	Article	celsoaita@gmail.com	N/A	Brazil	-29.7139	-53.7069	S	Cfa	N/A	NR	NR	Arenosols	Argissolo Vermelho Distrófico arênico - Hapludalf (Santos et al., 2013; Soil Survey Staff, 1999).	Yes	The area was left fallow for one year prior to the start of the experiment, and in the two years before the fallow period, cultivated with no-tillage soybean [Glicine max (L.) Merr.] in summer and ryegrass (Lolium multiflorum L.) in winter.	June	2015	May	2016	12	Multiple-intervention	Organic fertiliser, Nitrification inhibitor	6	Fertilization treatments applied at sowing consisted of: T1 = no fertilization (Control); T2 = surface-broadcast urea-N (Urea-N); T3 = surface-broadcast DS (DSs); T4 = surface-broadcast DS with DCD (DSs + DCD); T5 = shallow-injected DS (DSi); and T6 = shallow-injected DS with DCD (DSi + DCD). All DS treatments were accompanied by posterior urea side-dressing, to complement the crop N demand. The …	CI	Randomized Complete Block	4	No	N2O	Static chamber	NR	Opaque	Nitrous oxide emissions were evaluated using static chambers, as described by Aita et al. (2014): Insulated, fan-mixed, non–flow-through, non–steady-state chambers (40 cm length, 35 cm width, and 20 cm height). One galvanized steel base per plot was placed adjacent to a maize row and inserted into the soil (5 cm). With PS injection (PSi and PSi + DCD), the bases were centered on the injection fur…	Gas chromatograph (GC-2014, Shimadzu Corp.).	Definition of sampling equipment from Aita (2014)	CRA
8		Akbolat (2009)	Akbolat D, Evrendilek F, Coskan A, Ekinci K. Quantifying soil respiration in response to short-term tillage practices: a case study in southern Turkey. Acta Agriculturae Scandinavica. 2009: 59(1); 50-56.	Akbolat D, Evrendilek F, Coskan A, Ekinci K.	Quantifying soil respiration in response to short-term tillage practices: a case study in southern Turkey	2009	Acta Agriculturae Scandinavica	Article	fevrendilek@yahoo.com	N/A	Turkey	37.75	30.55	N	Csa	N/A	Loam	NR	NR	The main soil properties of the experimental site for the depth of 0-30 cm were as follows: 33.9% sand, 22.3% clay, 1.7% soil organic matter.	No	NR	October	2006	November	2006	2	Tillage	N/A	5	Four tillage treatments of moldboard plow (PT), rotary tiller (RT), chisel plow (CT), and heavy disk harrow (DT) were applied and compared in terms of their soil CO2 effluxes with one another and no-tillage (NT) practice as the control treatment in the field experiment.	CI	Randomized Complete Block	3	No	CO2	NR	NR	NR	Soil respiration was measured using a CFX-2 soil CO2 flux system (PP Systems, Hitchin, UK) consisting of integral CO2 analyser and H2O sensor, soil respiration chamber, and soil temperature probe (Blanke, 1996; Sainju et al., 2006). A soil CO2 flux chamber of 21 cm in diameter and 12 cm in height was installed 1.5 cm deep.	CO2 flux chamber.	NA	CRA
9		Akbolat (2012)	Akbolat D, Senyigit U. Short-Term Effect of Different Irrigation Water Levels on Soil Carbon Dioxide (CO2) Emission. Fresnius Environmental Bulletin. 2012: 21(12a); 3869-3873.	Akbolat D, Senyigit U.	Short-Term Effect of Different Irrigation Water Levels on Soil Carbon Dioxide (CO2) Emission	2012	Fresnius Environmental Bulletin	Article	davutakbolat@sdu.edu.tr, OR davut_akbolat@yahoo.com; both are listed	N/A	Turkey	37.8397	30.5339	N	Csa	N/A	Clay loam	NR	NR	The soils within the research area are clay loam soils having a stable infiltration rate of 12 mm/h, no salinity and ground water problem, and a low and mid alkaline character.	No	NR	NR	2010	NR	2010	12	Irrigation	N/A	3	The study includes irrigation treatments with the three different water levels (S1, S2 and S3). Irrigation was performed using the drip irrigation method twice a week. Accordingly, irrigation water was applied in a way that the daily open water surface evaporation values measured in Class A evaporation pan at irrigation interval cumulatively provide 25% (S1), 50% (S2), and 100% (S3). The total am…	CI	Randomized Complete Block	3	No	CO2	NR	NR	NR	The system has a CO2 measurement range of 0-2000 ppm, an accuracy of 1%, a temperature range of 0-45 °C, and the number of stored records of the system is 1000. The system operates on the basis of differences between CO2 values in the chamber and normal atmosphere.	Soil carbon dioxide (CO2) emission was measured using (Model No EGM-4 PP SYSTEM, Haverhill UK) Soil CO2 efflux measurement system (control interface module with integral analyzer, equipped with humidity (H2O) sensor, CFX-2 soil respiration chamber and soil/air temperature probe).	NA	CRA
10		Akbolat (2014)	Akbolat D, Kucukalbay M. Influence of Seed Bed Preparation Methods in Chickpea Cultivation on Soil Carbon Dioxide (CO2) Emissions. Polish Journal of Environmental Studies. 2014: 23(4); 1101-1106	Akbolat D, Kucukalbay M	Influence of Seed Bed Preparation Methods in Chickpea Cultivation on Soil Carbon Dioxide (CO2) Emissions	2014	Polish Journal of Environmental Studies	Article	davutakbolat@sdu.edu.tr	N/A	Turkey	38.4	29.3833	N	Csa	N/A	Clay	NR	NR	Soil texture of the study area is of clay (C) class consisting of 42.28% clay, 28.06% silt, and 29.66% sand, with an organic matter content of 2.12%.	No	NR	April	2013	June	2013	3	Tillage	N/A	3	Conventional tillage is described as deep tillage with moldboard plow in autumn followed by a secondary seedbed preparation with cultivators in the spring before planting. Reduced tillage is defined as chisel plowing in spring followed by secondary tillage with cultivator and seeding. The direct seeding method was applied with a seeder mounted on a rigid tine cultivator in this study.	CI	Randomized Complete Block	3	No	CO2	NR	NR	NR	In-situ soil respiration was measured using a CFX-2 soil CO2 flux system (PP Systems, Hitchin, UK) consisting of integral CO2 analyzer and H2 O sensor, soil respiration chamber, and soil temperature probe.	CO2 flux system (PP Systems, Hitchin, UK).	NA	CRA
11		Akbolat (2016)	Akbolat D, Barut ZB, Turgut MM, Çelik I. Soil CO2 emissions under conventional and conservational tillage methods in soybean cultivation in Cukurova plain of Turkey. Scientific Papers Series A. Agronomy. 2016: 59; 15-20.	Akbolat D, Barut ZB, Turgut MM, Çelik I.	Soil CO2 emissions under conventional and conservational tillage methods in soybean cultivation in Cukurova plain of Turkey	2016	Scientific Papers Series A Agronomy	Article	davutakbolat@sdu.edu.tr	N/A	Turkey	37.0631	35.3367	N	Csa	N/A	Clay	NR	NR	The soil texture of the study area is clay (C) class consisting of 50% clay, 33 % silt and 17% sand with an organic matter content of 0.9% (Barut et al., 2012).	No	NR	June	2010	Unclear	Unclear	Unclear	Tillage	N/A	4	Chisel tillage = Stubble burning, Chisel tillage one pass (tillage depth 35 cm), disc harrow two pass (depth of 15 cm) followed by scraper two pass (depth of 5 cm), plus Single single-seed pneumatic planter (seeding depth of 5 cm). Disc Tillage = Stubble chopping, Heavy disc harrow, two pass (tillage depth of 18 cm, tillage width of 200 cm) followed by scrapper, two pass (tillage depth of 5 cm, t…	CI	Randomized Complete Block	3	No	CO2	NR	NR	NR	In-situ soil respiration was measured using a CFX-2 soil CO2 flux system (PP Systems, Hitchin, UK) consisting of an integral CO2 analyzer and H2 O sensor, soil respiration chamber, and soil temperature probe (Akbolat et al., 2009). A soil CO2 emission chamber was installed 1.5 cm deep into the randomly selected locations for the plots, and thus was isolated from the outer atmosphere.	Measurements of soil net CO2 emissions in mmol m-2 s-1 based on concentration differences between air entering and leaving the chamber and the flow rate under normal soil atmosphere exchanges, with an accuracy better than 1% and 2% for CO2 and H2O concentrations, respectively. The measurements were taken 0, 1, 4, 5, 7, 8, 11, 13, 19, 22, 30, 37, and 55 days after tillage. First the measurements o…	End date for this experiment is unclear, as they have two potential start dates (June 3 and July 26th, 2010) though it reads as 1 overall experiment. End dates could possibly be July or September following the 55-day period in which they took measurements.	JR
12	a	Akiyama (2002)	Akiyama H, Tsuruta H. Effect of Chemical Fertilizer form on N2O, NO, and NO2 Fluxes from Andisol Fields. Nutrient Cycling in Agroecosystems. 2002: 63(2-3); 219-230.	Akiyama H, Tsuruta H.	Effect of Chemical Fertilizer form on N2O, NO, and NO2 Fluxes from Andisol Fields	2002	Nutrient Cycling in Agroecosystems	Article	ahiroko@affrc.go.jp	N/A	Japan	36	140.1	N	Cfa	First Cultivation	NR	Andisol	NR	Soil type was Andisol, which is formed by the weathering of volcanic ash under well-drained conditions.	No	NR	June	1997	September	1997	4	Chemical fertiliser	N/A	4	1) A controlled-release fertilizer made from Urea coated with polyolefin resin, 2) A controlled-release fertilizer made from calcium nitrate coated in polyolefin resin, 3) Calcium nitrate, and 4) No nitrogen.	CI	Randomized Complete Block	2	No	N2O	NR	NR	NR	Fluxes were measured using an automated flux monitoring system (Akiyama et al., 2000).	Gas chromatograph (GC) equipped with an electron capture detector (ECD) (GC-14B; Shimadzu Corp., Japan) at 345 ˚C, controlled by Chromatpac (CR-7A; Shimadzu Corp., Japan) and a program controller (PRG 12A; Shimadzu Corp., Japan).	NA	CRA
12	b	Akiyama (2002)	Akiyama H, Tsuruta H. Effect of Chemical Fertilizer form on N2O, NO, and NO2 Fluxes from Andisol Fields. Nutrient Cycling in Agroecosystems. 2002: 63(2-3); 219-230.	Akiyama H, Tsuruta H.	Effect of Chemical Fertilizer form on N2O, NO, and NO2 Fluxes from Andisol Fields	2002	Nutrient Cycling in Agroecosystems	Article	ahiroko@affrc.go.jp	N/A	Japan	36	140.1	N	Cfa	Second Cultivation	NR	Andisol	NR	Soil type was Andisol, which is formed by the weathering of volcanic ash under well-drained conditions.	No	NR	September	1997	November	1997	3	Chemical fertiliser	N/A	3	1) A controlled-release fertilizer made from Urea coated with polyolefin resin, 1) A controlled-release fertilizer made from calcium nitrate coated in polyolefin resin, and 3) Calcium nitrate.	CI	Randomized Complete Block	2	No	N2O	NR	NR	NR	Fluxes were measured using an automated flux monitoring system (Akiyama et al., 2000).	gas chromatograph (GC) equipped with an electron capture detector (ECD) (GC-14B; Shimadzu Corp., Japan) at 345 ˚C, controlled by Chromatpac (CR-7A; Shimadzu Corp., Japan) and a program controller (PRG 12A; Shimadzu Corp., Japan).	NA	CRA
12	c	Akiyama (2002)	Akiyama H, Tsuruta H. Effect of Chemical Fertilizer form on N2O, NO, and NO2 Fluxes from Andisol Fields. Nutrient Cycling in Agroecosystems. 2002: 63(2-3); 219-230.	Akiyama H, Tsuruta H.	Effect of Chemical Fertilizer form on N2O, NO, and NO2 Fluxes from Andisol Fields	2002	Nutrient Cycling in Agroecosystems	Article	ahiroko@affrc.go.jp	N/A	Japan	36	140.1	N	Cfa	Third Cultivation	NR	Andisol	NR	Soil type was Andisol, which is formed by the weathering of volcanic ash under well-drained conditions.	No	NR	November	1997	April	1998	6	Chemical fertiliser	N/A	1	Ammonium phosphate.	CI	Split/strip plot	6	No	N2O	NR	NR	NR	Fluxes were measured using an automated flux monitoring system (Akiyama et al., 2000).	gas chromatograph (GC) equipped with an electron capture detector (ECD) (GC-14B; Shimadzu Corp., Japan) at 345 ˚C, controlled by Chromatpac (CR-7A; Shimadzu Corp., Japan) and a program controller (PRG 12A; Shimadzu Corp., Japan).	Number of replications inferred from other studies.	CRA
13	a	Akiyama (2003)	Akiyama H, Tsuruta H. Effect of Organic Matter Application on N2O, NO, and NO2 Fluxes from an Andisol Field. Global Biogeochemical Cycles. 2003: 17(4).	Akiyama H, Tsuruta H.	Effect of Organic Matter Application on N2O, NO, and NO2 Fluxes from an Andisol Field. Global Biogeochemical Cycles	2003	Global Biogeochemical Cycles	Article	ahiroko@affrc.go.jp	N/A	Japan	36.0833	139.95	N	Cfa	Experiment 1	NR	Andisol	NR	Soil type was Andisol, which is formed by the weathering of volcanic ash under well-drained conditions.	No	NR	May	1999	May	2000	12	Multiple-intervention	Organic fertliser, Chemical fertiliser	3	Oilcake (the machine-dried residue of rape seed from which the oil had been squeezed), Cattle manure, and Urea.	CI	Randomized Complete Block	2	No	N2O	NR	Closed	NR	Automated flux monitoring system [Akiyama et al., 2000]. The system used six closed polycarbonate chambers, each with a cross-sectional area of 8100 cm2 and a height of 45 cm. For the flux measurement, the lid of each chamber was closed automatically for 30 min, and the air inside was drawn to the analysis room through a 10-m-long Teflon tube.	Gas chromatograph (GC) equipped with an electron capture detector (GC-14B; Shimadzu Corp., Kyoto, Japan).	NA	CRA
13	b	Akiyama (2003)	Akiyama H, Tsuruta H. Effect of Organic Matter Application on N2O, NO, and NO2 Fluxes from an Andisol Field. Global Biogeochemical Cycles. 2003: 17(4).	Akiyama H, Tsuruta H.	Effect of Organic Matter Application on N2O, NO, and NO2 Fluxes from an Andisol Field. Global Biogeochemical Cycles	2003	Global Biogeochemical Cycles	Article	ahiroko@affrc.go.jp	N/A	Japan	36.0833	139.95	N	Cfa	Experiment 2	NR	Andisol	NR	Soil type was Andisol, which is formed by the weathering of volcanic ash under well-drained conditions.	No	NR	May	2000	September	2000	5	Multiple-intervention	Organic fertliser, Chemical fertiliser	3	Fishmeal (powdered and machine dried), dried cattle excreta (collected from a shed housing young cattle), and urea.	CI	Randomized Complete Block	2	No	N2O	NR	Closed	NR	Automated flux monitoring system [Akiyama et al., 2000]. The system used six closed polycarbonate chambers, each with a cross-sectional area of 8100 cm2 and a height of 45 cm. For the flux measurement, the lid of each chamber was closed automatically for 30 min, and the air inside was drawn to the analysis room through a 10-m-long Teflon tube.	Gas chromatograph (GC) equipped with an electron capture detector (GC-14B; Shimadzu Corp., Kyoto, Japan).	NA	CRA
14		Akiyama (2003)	Akiyama H, Tsuruta H. Nitrous Oxide, Nitric Oxide, and Nitrogen Dioxide Fluxes from Soils after Manure and Urea Application. Journal of Environmental Quality. 2003: 32(2); 423-431.	Akiyama H, Tsuruta H	Nitrous Oxide, Nitric Oxide, and Nitrogen Dioxide Fluxes from Soils after Manure and Urea Application	2003	Journal of Environmental Quality	Article	ahiroko@affrc.go.jp	N/A	Japan	36.0833	139.95	N	Cfa	N/A	NR	Andisol	NR	Soil type was Andisol, which is formed by the weathering of volcanic ash under well-drained conditions.	No	NR	June	1998	May	1999	12	Multiple-intervention	Organic fertiliser, Chemical fertiliser	3	1) Poultry manure, 2) swine manure, and 3) urea.	CI	Randomized Complete Block	2	No	N2O	NR	Closed	NR	Automated flux monitoring system [Akiyama et al., 2000]. The system used six closed polycarbonate chambers, each with a cross-sectional area of 8100 cm2 and a height of 45 cm.	Gas chromatograph (GC) equipped with an electron capture detector (GC-14B; Shimadzu Corp., Kyoto, Japan).	NA	CRA
15		Akiyama (2013)	Akiyama H, Morimoto S, Hayatsu M, Hayakawa A, Sudo S, Yagi K. Nitrification, ammonia-oxidizing communities, and N2O and CH4 fluxes in an imperfectly drained agricultural field fertilized with coated urea with and without dicyandiamide. Biology and Fertility of Soils. 2013: 49(2); 213-223.	Akiyama H, Morimoto S, Hayatsu M, Hayakawa A, Sudo S, Yagi K	Nitrification, ammonia-oxidizing communities, and N2O and CH4 fluxes in an imperfectly drained agricultural field fertilized with coated urea with and without dicyandiamide	2013	Biology and Fertility of Soils	Article	ahiroko@affrc.go.jp	N/A	Japan	36.0167	140.117	N	Cfa	N/A	Sandy clay loam	NR	NR	The soil type of the experimental field was grey lowland soil (Fluvisols in FAO/UNESCO soil classification system). The particle size distribution was as follows: sand, 50.2 %; silt, 23.2 %; and clay, 26.6 % (sandy clay loam in the USDA classification system).	Yes	The field had been converted from a rice paddy to an upland field and used for the cultivation of upland crops (e.g., soybean) for 6 years; it was left fallow for a year before the experiment.	June	2008	March	2009	10	Multiple-intervention	Chemical fertiliser, nitrification inhibitor	4	1) Control, 2) Urea, 3) Urea coated with polyolefin, 4) Urea coated with nitrification inhibitor dicyandiamide and polyolefin.	CI	Randomized Complete Block	3	No	CH4, N2O	NR	NR	NR	The plots that received N were monitored using an automated gas sampling system (Akiyama et al. 2009), whereas the control plots were monitored manually. The system comprised six polycarbonate chambers connected to gas sampling units. Each chamber had a cross-sectional area of 8,100 cm2 (90×90 cm) and a height of 45 cm. Gas flux from the control plots was manually sampled using cylindrical closed…	Gas chromatograph; The concentrations of N2O and CH4 were analyzed using a GC-2014 gas chromatograph (Shimadzu, Kyoto, Japan) with a HS-2B headspace autosampler (Shimadzu).	Control plots measured emissions using distinct methods.	CRA
16	a	Akiyama (2015)	Akiyama H, Uchida Y, Tago K, Hoshino YT, Shimomura Y, Wang Y, Hayatsu M. Effect of dicyandiamide and polymer coated urea applications on N2O, NO and CH4 fluxes from Andosol and Fluvisol fields. Soil Science and Plant Nutrition. 2015: 61; 541-551.	Akiyama H, Uchida Y, Tago K, Hoshino YT, Shimomura Y, Wang Y, Hayatsu M	ffect of dicyandiamide and polymer coated urea applications on N2O, NO and CH4 fluxes from Andosol and Fluvisol fields	2015	Soil Science and Plant Nutrition	Article	ahiroko@affrc.go.jp	N/A	Japan	36.0167	140.117	N	Cfa	Experiment 1	Loam	NR	NR	The fields were filled with one of two soil types: an Andosol (a volcanic ash soil) and a Fluvisol (a gray lowland soil). Andosol pH = 5.9, CEC = 27.7, AEC# = 0.10, Total C = 33.1, Total N = 3.2, Sand % = 37, Silt % = 45, Clay % = 18, Dry bulk density = 0.61, Saturated hydraulic conductivity = 3.2 × 10–5. Fluvisol = pH = 5.7, CEC = 21.6, AEC# = 0.13, Total C = 17.7, Total N = 1.5, Sand % = 34, Si…	No	NR	May	2011	September	2011	5	Multiple-intervention	Chemical fertiliser, Nitrification inhibitor	2	(1) Urea with nitrification inhibitor dicyandiamide (DCD). DCD concentration was equal to 10% of total N. (2) Urea. A chemical N fertilizer was used for comparison.	CI	Randomized Complete Block	3	No	CH4, N2O	NR	Closed	NR	N2O, NO and CH4 fluxes were measured every 4 h (six times a day) with an automated flux monitoring system (Akiyama et al. 2000). The system used six closed polycarbonate chambers, each with a cross-sectional area of 8100 cm2 and a height of 45 cm. For the flux measurement, the lid of each chamber was automatically closed for 30 min, and the air inside was drawn to the analysis room through a 10-m…	The gas sample was immediately analyzed after sampling. The concentration of N2O was determined with a gas chromatograph (GC) equipped with an electron capture detector (GC-14B; Shimadzu Corp., Kyoto, Japan). The concentration of CH4 was determined using a gas chromatograph (GC) equipped with a flame ionization detector (GC-14B; Shimadzu Corp.).	NA	JR
16	b	Akiyama (2015)	Akiyama H, Uchida Y, Tago K, Hoshino YT, Shimomura Y, Wang Y, Hayatsu M. Effect of dicyandiamide and polymer coated urea applications on N2O, NO and CH4 fluxes from Andosol and Fluvisol fields. Soil Science and Plant Nutrition. 2015: 61; 541-551.	Akiyama H, Uchida Y, Tago K, Hoshino YT, Shimomura Y, Wang Y, Hayatsu M	ffect of dicyandiamide and polymer coated urea applications on N2O, NO and CH4 fluxes from Andosol and Fluvisol fields	2015	Soil Science and Plant Nutrition	Article	ahiroko@affrc.go.jp	N/A	Japan	36.0167	140.117	N	Cfa	Experiment 2	Clay loam	NR	NR	The fields were filled with one of two soil types: an Andosol (a volcanic ash soil) and a Fluvisol (a gray lowland soil). Andosol pH = 5.9, CEC = 27.7, AEC# = 0.10, Total C = 33.1, Total N = 3.2, Sand % = 37, Silt % = 45, Clay % = 18, Dry bulk density = 0.61, Saturated hydraulic conductivity = 3.2 × 10–5. Fluvisol = pH = 5.7, CEC = 21.6, AEC# = 0.13, Total C = 17.7, Total N = 1.5, Sand % = 34, Si…	No	NR	September	2011	March	2012	7	Chemical fertiliser	N/A	2	(1) Polymer-coated urea (CU). The urea used in this treatment was 30-d type polymer-coated urea (urea coated with polyolefin) that releases 80% of its N within 30 d. (2) Urea. A chemical N fertilizer was used for comparison, as in experiment 1.	CI	Randomized Complete Block	3	No	CH4, N2O	NR	Closed	NR	N2O, NO and CH4 fluxes were measured every 4 h (six times a day) with an automated flux monitoring system (Akiyama et al. 2000). The system used six closed polycarbonate chambers, each with a cross-sectional area of 8100 cm2 and a height of 45 cm. For the flux measurement, the lid of each chamber was automatically closed for 30 min, and the air inside was drawn to the analysis room through a 10-m…	The gas sample was immediately analyzed after sampling. The concentration of N2O was determined with a gas chromatograph (GC) equipped with an electron capture detector (GC-14B; Shimadzu Corp., Kyoto, Japan). The concentration of CH4 was determined using a gas chromatograph (GC) equipped with a flame ionization detector (GC-14B; Shimadzu Corp.).	NA	JR
17	a	Alluvione (2010)	Alluvione F, Bertora C, Zavattaro L, Grigani C. Nitrous Oxide and Carbon Dioxide Emissions Following Green Manure and Compost Fertilization in Corn.	Alluvione F, Bertora C, Zavattaro L, Grigani C	Nitrous Oxide and Carbon Dioxide Emissions Following Green Manure and Compost Fertilization in Corn	2010	Soil Science Society of America Journal	Article	francesco.alluvione@unito.it	N/A	Italy	44.8836	7.68611	N	Cfa	Year 1 (2007)	Silt loam	NR	NR	Silt loam alluvial soil that is scarcely weathered (a Typic Udifluvent).	No	NR	June	2007	August	2007	3	Multiple-intervention	Cover crops, organic fertiliser	4	1) Compost from a mixture of park, garden, and urban waste, 2) A winter leguminous green manure, and 3) Urea.	CI	Randomized Complete Block	3	No	N2O, CO2	NR	Closed	NR	Non-steady-state closed chamber technique (Livingston and Hutchinson, 1995) to measure emissions. In each plot, three stainless steel anchors, inserted 5 cm into the soil, were set in the inter-row of three non-adjacent rows a week before pre-fertilization measurements started. They were removed for tillage and reinserted immediately after seeding, where they remained until the growing season end…	Infrared gas analyzer; Internal chamber gas concentrations were measured using an Innova 412 photo-acoustic infrared gas analyzer (LumaSense Technologies A/S, Ballerup, Denmark) recirculating the gas sample through two Tefl on tubes (each 12.5 m long) attached to two sampling ports installed atop the chamber.	Years divided into separate sub extractions.	CRA
17	b	Alluvione (2010)	Alluvione F, Bertora C, Zavattaro L, Grigani C. Nitrous Oxide and Carbon Dioxide Emissions Following Green Manure and Compost Fertilization in Corn.	Alluvione F, Bertora C, Zavattaro L, Grigani C	Nitrous Oxide and Carbon Dioxide Emissions Following Green Manure and Compost Fertilization in Corn	2010	Soil Science Society of America Journal	Article	francesco.alluvione@unito.it	N/A	Italy	44.8836	7.68611	N	Cfa	Year 2 (2008)	Silt loam	NR	NR	Silt loam alluvial soil that is scarcely weathered (a Typic Udifluvent).	No	NR	May	2008	July	2008	3	Multiple-intervention	Cover crops, organic fertiliser	4	1) Compost from a mixture of park, garden, and urban waste, 2) A winter leguminous green manure, and 3) Urea.	CI	Randomized Complete Block	3	No	N2O, CO2	NR	Closed	NR	Non-steady-state closed chamber technique (Livingston and Hutchinson, 1995) to measure emissions. In each plot, three stainless steel anchors, inserted 5 cm into the soil, were set in the interrow of three nonadjacent rows a week before pre-fertilization measurements started. They were removed for tillage and reinserted immediately aft er seeding, where they remained until the growing season ende…	Infrared gas analyzer; Internal chamber gas concentrations were measured using an Innova 412 photo-acoustic infrared gas analyzer (LumaSense Technologies A/S, Ballerup, Denmark) recirculating the gas sample through two Tefl on tubes (each 12.5 m long) attached to two sampling ports installed atop the chamber.	NA	CRA
18		Alvarez (1995)	Alvarez R, Santanatoglia OJ, Daniel PE, Garcia R. Respiration and Specific Activity of Soil Mircobial Biomass Under Conventional and Reduced Tillage. Área de Informação da Sede-Artigo em periódico indexado (ALICE). 1995	Alvarez R, Santanatoglia OJ, Daniel PE, Garcia R	Respiration and Specific Activity of Soil Mircobial Biomass Under Conventional and Reduced Tillage	1995	Área de Informação da Sede-Artigo em periódico indexado	Article	NR	N/A	Argentina	-34.1333	-60.5833	S	Cfa	N/A	Silt loam	NR	NR	Typic Argiudoll, Pergamino series. Main characteristics in the 0-15cm layer were: sand 14%. silt 66%, clay 20%, organic carbon 2.11%, pH 6.0.	Yes	The parcel had been under agricultural use for 10 years.	July	1989	June	1990	12	Tillage	N/A	2	1) Reduced tillage 2) Conventional tillage.	CI	Randomized Complete Block	4	No	CO2	NR	NR	NR	Inverted box method; Steel cylinders (15cm height, and 8 cm diameter) were buried at 5 cm depth and inverted box method. Covered with polyethylene and an aluminum foil. Cylinders were set up in the soil 3 days during each determination.	Disposed into respirometers and titrated against HCl and phenolphthalein.	NA	CRA
19		Alvarez (1996)	Alvarez R, Santanatoglia OJ, García R. Plant and microbial contribution to soil respiration under zero and disk tillage. European Journal of Soil Biology. 1996: 32; 173-177.	Alvarez R, Santanatoglia OJ, García R.	Plant and microbial contribution to soil respiration under zero and disk tillage	1996	European Journal of Soil Biology	Article	NR	N/A	Argentina	-33.9333	-60.5667	S	Cfa	N/A	Silty clay	NR	NR	The experiment was performed at the Pergamino Experimental Station-INTA on an eroded phase of a Typic Argiudoll Pergamino series, which is frequent in the area. The soil was a silty clay in the upper 15 cm with 41% of clay, 40% of silt, 1.27% of organic carbon, 191 ug C g-1 soil microbial biomass (fumigation-incubation) and pH in water (1:2.5) 6.	Yes	The plot had been cropped under corn, wheat and soybean during the last 15 years using a harrow disk for tilling. The A horizon had lost about 15 cm due to erosion and the soil organic carbon concentration was depleted to 60% of its initial level. Soybean was the previous crop (harvested in May 1992).	July	1992	June	1993	12	Tillage	N/A	2	Zero tillage and disk tillage. In the disk tillage treatment, soil was tilled with a harrow disk to a depth of 8-10 cm, twice.	CI	Randomized Complete Block	3	No	CO2	NR	NR	NR	Respirometers were steel cylinders of 8 cm in diameter and 15 cm height that were pushed 5 cm into the soil and left 2 days in the field during each determination. These respirometers trapped C-CO2 evolved from plant roots, decomposition of crops residues and mineralization of organic matter. In July and January after tilling, another 8 cylinders of 8 cm in diameter and 40 cm in height were insta…	The C-CO2 evolved from the soil was trapped in 5-15 ml NaOH N contained in vials of 12 cm2 of basal area inside the respirometers. The difference in the quantities of C-CO2 trapped between short and long respirometers was considered as roots C-CO2 production.	NA	JR
20	a	Álvaro-Fuentes (2007)	Álvaro-Fuentes J, Cantero-Martínez C, López MV, Arrúe JL. Soil carbon dioxide fluxes following tillage in semiarid Mediterranean agroecosystems. Soil & Tillage Research. 2007: 96; 331-341.	Álvaro-Fuentes J, Cantero-Martínez C, López MV, Arrúe JL	Soil carbon dioxide fluxes following tillage in semiarid Mediterranean agroecosystems	2007	Soil & Tillage Research	Article	jalvaro.fuentes@gmail.com	N/A	Spain	41.8333	-1.28333	N	Cfb	Selvanera	Loam	NR	NR	Soil classification = Fluventic Xerocrept, sand = 36.5%, silt = 46.4%, clay = 17.1%.	Yes	The Selvanera and Agramunt experimental sites, established in 1987 and 1990, respectively, were located in the Lleida province at dryland farms managed by the Agronomy Group of the University of Lleida.	July	2003	March	2005	21	Tillage	N/A	3	The CT treatment consisted of a deep subsoil tillage to a depth of 40 cm. The ST consisted of subsoil tillage to a depth of 25 cm. The subsoiler consisted of three 4 cm wide shanks spaced 35 cm apart.	CI	Randomized Complete Block	3	No	CO2	Dynamic chambers	NR	NR	Soil CO2 flux was measured using a dynamic chamber system (model CFX-1, PPSystems, Hertfordshire, London) connected to an infrared gas analyzer (model EGM-4, PPSystems). The chamber had a cylindrical diameter of 21 cm, covering a soil surface of 346 cm2. Flow rate was adjusted to 900 mL/min. Each plot was divided into two regions and a measurement per region was taken each time. The chamber was i…	Soil CO2 flux was measured using a dynamic chamber system (model CFX-1, PPSystems, Hertfordshire, London) connected to an infrared gas analyzer (model EGM-4, PPSystems).	NA	JR
20	b	Álvaro-Fuentes (2007)	Álvaro-Fuentes J, Cantero-Martínez C, López MV, Arrúe JL. Soil carbon dioxide fluxes following tillage in semiarid Mediterranean agroecosystems. Soil & Tillage Research. 2007: 96; 331-341.	Álvaro-Fuentes J, Cantero-Martínez C, López MV, Arrúe JL	Soil carbon dioxide fluxes following tillage in semiarid Mediterranean agroecosystems	2007	Soil & Tillage Research	Article	jalvaro.fuentes@gmail.com	N/A	Spain	41.8	-1.11666	N	Cfb	Agramunt	Silt loam	NR	NR	Soil classification = Typic Xerofluvent, sand = 30.1%, silt = 51.9%, clay = 17.9%.	Yes	The Selvanera and Agramunt experimental sites, established in 1987 and 1990, respectively, were located in the Lleida province at dryland farms managed by the Agronomy Group of the University of Lleida.	November	2003	March	2005	17	Tillage	N/A	4	In Agramunt (AG), four tillage treatments were compared: conventional tillage (CT), subsoil tillage (ST), reduced tillage (RT) and no-tillage (NT). The CT treatment consisted of a mouldboard ploughing operation to a depth of 25–30 cm. The mouldboard plough consisted of three bottoms of 0.50 m width. The ST treatment consisted of a subsoiler pass to a depth of 25 cm. The subsoiler had the same cha…	CI	Randomized Complete Block	3	No	CO2	Dynamic chambers	NR	NR	Soil CO2 flux was measured using a dynamic chamber system (model CFX-1, PPSystems, Hertfordshire, London) connected to an infrared gas analyzer (model EGM-4, PPSystems). The chamber had a cylindrical diameter of 21 cm, covering a soil surface of 346 cm2. Flow rate was adjusted to 900 mL/min. Each plot was divided into two regions and a measurement per region was taken each time. The chamber was i…	Soil CO2 flux was measured using a dynamic chamber system (model CFX-1, PPSystems, Hertfordshire, London) connected to an infrared gas analyzer (model EGM-4, PPSystems).	NA	JR
20	c	Álvaro-Fuentes (2007)	Álvaro-Fuentes J, Cantero-Martínez C, López MV, Arrúe JL. Soil carbon dioxide fluxes following tillage in semiarid Mediterranean agroecosystems. Soil & Tillage Research. 2007: 96; 331-341.	Álvaro-Fuentes J, Cantero-Martínez C, López MV, Arrúe JL	Soil carbon dioxide fluxes following tillage in semiarid Mediterranean agroecosystems	2007	Soil & Tillage Research	Article	jalvaro.fuentes@gmail.com	N/A	Spain	41.7333	-0.766667	N	Cfb	Peñaflor (PN-CC)	Loam	NR	NR	Soil classification = Xerollic Calciorthid, sand = 32.4%, silt = 45.5%, clay = 22.2%.	Yes	The third experimental site, Penaflor, was established in 1989 at the dryland research farm of the Estacion Experimental Aula Dei (Consejo Superior de Investigaciones Cientıficas) in the Zaragoza province	November	2003	March	2005	17	Tillage	N/A	3	In Peñaflor (PN), three tillage treatments (CT, RT and NT) were compared under both the traditional cereal–fallow rotation (PNCF) and under continuous cropping (PN-CC) with barley. In the CC system, the CT treatment consisted of mouldboard ploughing to a depth of 30–40 cm in November as primary tillage. The mouldboard plough had the same characteristics as that used at AG. The RT treatment was im…	CI	Randomized Complete Block	4	No	CO2	Dynamic chambers	NR	NR	Soil CO2 flux was measured using a dynamic chamber system (model CFX-1, PPSystems, Hertfordshire, London) connected to an infrared gas analyzer (model EGM-4, PPSystems). The chamber had a cylindrical diameter of 21 cm, covering a soil surface of 346 cm2. Flow rate was adjusted to 900 mL/min. Each plot was divided into two regions and a measurement per region was taken each time. The chamber was i…	Soil CO2 flux was measured using a dynamic chamber system (model CFX-1, PPSystems, Hertfordshire, London) connected to an infrared gas analyzer (model EGM-4, PPSystems).	NA	JR
20	d	Álvaro-Fuentes (2007)	Álvaro-Fuentes J, Cantero-Martínez C, López MV, Arrúe JL. Soil carbon dioxide fluxes following tillage in semiarid Mediterranean agroecosystems. Soil & Tillage Research. 2007: 96; 331-341.	Álvaro-Fuentes J, Cantero-Martínez C, López MV, Arrúe JL	Soil carbon dioxide fluxes following tillage in semiarid Mediterranean agroecosystems	2007	Soil & Tillage Research	Article	jalvaro.fuentes@gmail.com	N/A	Spain	41.7333	-0.766667	N	Cfb	Peñaflor (PN-CF)	Loam	NR	NR	Soil classification = Xerollic Calciorthid, sand = 32.4%, silt = 45.5%, clay = 22.2%.	Yes	The third experimental site, Penaflor, was established in 1989 at the dryland research farm of the Estacion Experimental Aula Dei (Consejo Superior de Investigaciones Cientıficas) in the Zaragoza province	March	2003	March	2005	26	Tillage	N/A	3	In Peñaflor (PN), three tillage treatments (CT, RT and NT) were compared under both the traditional cereal–fallow rotation (PNCF).	CI	Randomized Complete Block	4	No	CO2	Dynamic chambers	NR	NR	Soil CO2 flux was measured using a dynamic chamber system (model CFX-1, PPSystems, Hertfordshire, London) connected to an infrared gas analyzer (model EGM-4, PPSystems). The chamber had a cylindrical diameter of 21 cm, covering a soil surface of 346 cm2. Flow rate was adjusted to 900 mL/min. Each plot was divided into two regions and a measurement per region was taken each time. The chamber was i…	Soil CO2 flux was measured using a dynamic chamber system (model CFX-1, PPSystems, Hertfordshire, London) connected to an infrared gas analyzer (model EGM-4, PPSystems).	NA	JR
21	a	Alvaro-Fuentes (2016)	Alvaro-Fuentes J, Arrue JL, Cantero-Martinez C, Isla R, Plaza-Bonilla D, Quilez D. Fertilization Scenarios in Sprinkler-Irrigated Corn under Mediterranean Conditions: Effects on Greenhouse Gas Emissions. Soil Science Society of America Journal. 2016: 80(3); 662-671.	Alvaro-Fuentes J, Arrue JL, Cantero-Martinez C, Isla R, Plaza-Bonilla D, Quilez D	Fertilization Scenarios in Sprinkler-Irrigated Corn under Mediterranean Conditions: Effects on Greenhouse Gas Emissions	2016	Soil Science Society of America Journal	Article	jorgeaf@eead.csic.es	N/A	Spain	42.0297	-0.589164	N	Cfb	Exp 1	Silty clay loam	NR	NR	Typic Xerofluvent; lower clay content.	Yes	The field had been cropped with corn during the 4 yr previous to this study.	April	2011	October	2011	7	Chemical fertiliser	N/A	4	Combination of two soil mineral N levels at planting; low and high, and two fertilizer rates; unfertilized and fertilized with 300 kg N ha^-1	CI	Split/strip plot	4	No	CH4, N2O, CO2	NR	NR	NR	315-mm-diameter polyvinyl chloride collar was inserted 5 cm into the soil. 20-cm-tall vented closed chambers attached to the collars similar to those described by Holland et al. (1999). The time elapsed between the insertion of the collars and the first sampling was at least 1 week to avoid any alteration in soil gas emissions. At each sampling date, 17 mL of gas was removed from inside each cham…	Gas chromatography; Agilent 7890A gas chromatography system equipped with electron-capture (ECD) and flame-ionization (FID) + methanizer detectors.	NA	CRA
21	b	Alvaro-Fuentes (2016)	Alvaro-Fuentes J, Arrue JL, Cantero-Martinez C, Isla R, Plaza-Bonilla D, Quilez D. Fertilization Scenarios in Sprinkler-Irrigated Corn under Mediterranean Conditions: Effects on Greenhouse Gas Emissions. Soil Science Society of America Journal. 2016: 80(3); 662-671.	Alvaro-Fuentes J, Arrue JL, Cantero-Martinez C, Isla R, Plaza-Bonilla D, Quilez D	Fertilization Scenarios in Sprinkler-Irrigated Corn under Mediterranean Conditions: Effects on Greenhouse Gas Emissions	2016	Soil Science Society of America Journal	Article	jorgeaf@eead.csic.es	N/A	Spain	42.0297	-0.589164	N	Cfb	Exp 2	Silt loam	NR	NR	Typic Xerofluvent; higher clay content.	Yes	The field had been cropped with corn during the 4 yr previous to this study.	April	2012	October	2012	7	Chemical fertiliser	N/A	4	Combination of two soil mineral N levels at planting; low and high, and two fertilizer rates; unfertilized and fertilized with 300 kg N ha^-1.	CI	Split/strip plot	4	No	CH4, N2O, CO2	NR	NR	NR	315-mm-diameter polyvinyl chloride collar was inserted 5 cm into the soil. 20-cm-tall vented closed chambers attached to the collars similar to those described by Holland et al. (1999). The time elapsed between the insertion of the collars and the first sampling was at least 1 week to avoid any alteration in soil gas emissions. At each sampling date, 17 mL of gas was removed from inside each cham…	Gas chromatography; Agilent 7890A gas chromatography system equipped with electron-capture (ECD) and flame-ionization (FID) + methanizer detectors.	NA	CRA
22	a	Alvaro-Fuentes (2018)	Alvaro-Fuentes J, Plaza-Bonilla D, Arrue JL, Cantero-Martinez C. Pig slurry incorporation with tillage does not reduce short-term soil CO2 fluxes. Soil Tillage & Research. 2018: 179; 82-85.	Alvaro-Fuentes J, Plaza-Bonilla D, Arrue JL, Cantero-Martinez C	Pig slurry incorporation with tillage does not reduce short-term soil CO2 fluxes	2018	Soil Tillage & Research	Article	jorgeaf@eead.csic.es	N/A	Spain	41.9033	-0.504163	N	Cfb	2012	NR	NR	NR	Typic Calcixerept	No	NR	November	2012	November	2012	1	Multiple-intervention	Tillage, Chemical fertiliser, Organic fertiliser	10	Two different tillage systems, conventional tillage (CT, consisting in two passes of chisel ploughing to 20 cm depth) and no-tillage (NT), together with different nitrogen fertilization strategies: three N fertilization doses (0, 75 and 150 kg N ha−1) and two types of fertilizer products (MF, mineral N, and, PS, organic N with pig slurry).	CI	Split/strip plot	3	No	CO2	NR	Open	NR	The chamber had a cylindrical diameter of 21 cm, covering a soil surface of 346 cm2, and it was directly inserted 2 cm deep in the soil to prevent gas leak to the atmosphere. The air flow rate of the chamber was adjusted to 900 mL/min.	Infrared gas analyzer; Soil CO2 flux was measured with an open chamber system (model CFX-1, PPSystems, Hertfordshire, London) connected to an infrared gas analyser (model EGM-4, PPSystems, Hertfordshire, London).	Same study but in two separate years.	CRA
22	b	Alvaro-Fuentes (2018)	Alvaro-Fuentes J, Plaza-Bonilla D, Arrue JL, Cantero-Martinez C. Pig slurry incorporation with tillage does not reduce short-term soil CO2 fluxes. Soil Tillage & Research. 2018: 179; 82-85.	Alvaro-Fuentes J, Plaza-Bonilla D, Arrue JL, Cantero-Martinez C	Pig slurry incorporation with tillage does not reduce short-term soil CO2 fluxes	2018	Soil Tillage & Research	Article	jorgeaf@eead.csic.es	N/A	Spain	41.9033	-0.504163	N	Cfb	2013	NR	NR	NR	Typic Calcixerept	No	NR	November	2013	November	2013	1	Multiple-intervention	Tillage, Chemical fertiliser, Organic fertiliser	10	Two different tillage systems, conventional tillage (CT, consisting in two passes of chisel ploughing to 20 cm depth) and no-tillage (NT), together with different nitrogen fertilization strategies: three N fertilization doses (0, 75 and 150 kg N ha−1) and two types of fertilizer products (MF, mineral N, and, PS, organic N with pig slurry).	CI	Split/strip plot	3	No	CO2	NR	Open	NR	The chamber had a cylindrical diameter of 21 cm, covering a soil surface of 346 cm2, and it was directly inserted 2 cm deep in the soil to prevent gas leak to the atmosphere. The air flow rate of the chamber was adjusted to 900 mL/min.	Infrared gas analyzer; Soil CO2 flux was measured with an open chamber system (model CFX-1, PPSystems, Hertfordshire, London) connected to an infrared gas analyser (model EGM-4, PPSystems, Hertfordshire, London).	NA	CRA
23	a	Alvaro-Fuentes et al. (2008)	Alvaro-Fuentes J, Lopez MV, Arrue JL, Cantero-Martinez C. Management Effects on Soil Carbon Dioxide Fluxes under Semiarid Mediterranean Conditions. Soil Water Manage Conserv. 2008; 72:194-200	Alvaro-Fuentes J, Lopez MV, Arrue JL, Cantero-Martinez C	Management Effects on Soil Carbon Dioxide Fluxes under Semiarid Mediterranean Conditions	2008	Soil and Water Management and Conservation	Article	jalvaro.fuentes@gmail.com	N/A	Spain	41.8333	1.28333	N	Cfb	Selvanara	NR	NR	NR	Fluventic Xerocept	No	NR	November	2002	June	2005	32	Tillage	N/A	4	Conventional tillage (CT), subsoil tillage (ST), reduced tillage (RT), and no-till (NT). The CT treatment consisted of deep subsoil tillage to a depth of 40 cm in August followed by a pass with a field cultivator to a depth of 15 cm in October before sowing. The ST treatment consisted of subsoil tillage to a depth of 25 cm in August followed by a pass with a field cultivator to a depth of 15 cm i…	CI	Randomized Complete Block	3	No	CO2	Static chamber	Open	NR	Three measurements per plot were taken using an open-chamber system (Model CFX-1, PP Systems, Hitchin, UK) connected to an infrared gas analyzer (Model EGM-4, PP Systems). This system was based on the chamber designed by Rayment and Jarvis (1997), which was developed to ensure that atmospheric pressure fluctuations were transferred through to the soil surface.	Infrared gas analyzer (Model EGM-4, PP Systems).	Three different sites.	JJT
23	b	Alvaro-Fuentes et al. (2008)	Alvaro-Fuentes J, Lopez MV, Arrue JL, Cantero-Martinez C. Management Effects on Soil Carbon Dioxide Fluxes under Semiarid Mediterranean Conditions. Soil Water Manage Conserv. 2008; 72:194-200	Alvaro-Fuentes J, Lopez MV, Arrue JL, Cantero-Martinez C	Management Effects on Soil Carbon Dioxide Fluxes under Semiarid Mediterranean Conditions	2008	Soil and Water Management and Conservation	Article	jalvaro.fuentes@gmail.com	N/A	Spain	41.8	1.11666	N	Cfb	Agramunt	NR	NR	NR	Typic Xerofluvent	No	NR	November	2002	June	2005	32	Tillage	N/A	3	The CT treatment consisted of a moldboard plowing operation to a depth of 25 to 30 cm in October followed by a pass with a field cultivator to a depth of 15 cm. The moldboard plow consisted of three bottoms of 0.50-m width. The ST treatment consisted of subsoil tillage to a depth of 25 cm in October followed by a field cultivator to 15-cm depth. The RT treatment was implemented with one or two pa…	CI	Randomized Complete Block	4	No	CO2	Static chamber	Open	NR	Three measurements per plot were taken using an open-chamber system (Model CFX-1, PP Systems, Hitchin, UK) connected to an infrared gas analyzer (Model EGM-4, PP Systems). This system was based on the chamber designed by Rayment and Jarvis (1997), which was developed to ensure that atmospheric pressure fluctuations were transferred through to the soil surface.	Infrared gas analyzer (Model EGM-4, PP Systems).	Three different sites.	JJT
23	c	Alvaro-Fuentes et al. (2008)	Alvaro-Fuentes J, Lopez MV, Arrue JL, Cantero-Martinez C. Management Effects on Soil Carbon Dioxide Fluxes under Semiarid Mediterranean Conditions. Soil Water Manage Conserv. 2008; 72:194-200	Alvaro-Fuentes J, Lopez MV, Arrue JL, Cantero-Martinez C	Management Effects on Soil Carbon Dioxide Fluxes under Semiarid Mediterranean Conditions	2008	Soil and Water Management and Conservation	Article	jalvaro.fuentes@gmail.com	N/A	Spain	41.7333	-0.766667	N	Cfb	Penaflor (PN-CC)	NR	NR	NR	Xerollic Calciorthid	No	NR	November	2002	June	2005	32	Tillage	N/A	3	CT treatment consisted of moldboard plowing to a depth of 30 to 40 cm in November as primary tillage. The moldboard plow had the same characteristics as that used at the AG site. The RT treatment was implemented also in November by chisel plowing to a depth of 25 to 30 cm. The chisel plow consisted of five rigid shanks spaced 20 cm apart and a shank width of 5 cm. In the CT and RT plots, primary …	CI	Randomized Complete Block	3	No	CO2	Static chamber	Open	NR	Three measurements per plot were taken using an open-chamber system (Model CFX-1, PP Systems, Hitchin, UK) connected to an infrared gas analyzer (Model EGM-4, PP Systems). This system was based on the chamber designed by Rayment and Jarvis (1997), which was developed to ensure that atmospheric pressure fluctuations were transferred through to the soil surface.	Infrared gas analyzer (Model EGM-4, PP Systems).	Three different sites.	JJT
23	d	Alvaro-Fuentes et al. (2008)	Alvaro-Fuentes J, Lopez MV, Arrue JL, Cantero-Martinez C. Management Effects on Soil Carbon Dioxide Fluxes under Semiarid Mediterranean Conditions. Soil Water Manage Conserv. 2008; 72:194-200	Alvaro-Fuentes J, Lopez MV, Arrue JL, Cantero-Martinez C	Management Effects on Soil Carbon Dioxide Fluxes under Semiarid Mediterranean Conditions	2008	Soil and Water Management and Conservation	Article	jalvaro.fuentes@gmail.com	N/A	Spain	41.7333	-0.766667	N	Cfb	Penaflor (PN-CF1)	NR	NR	NR	Xerollic Calciorthid	No	NR	November	2002	June	2005	32	Tillage	N/A	3	In the PN-CF rotation, however, primary tillage was implemented in March every other year during the fallow phase of the rotation and secondary till- age in May with a cultivator pass to a depth of 15 to 20 cm. In both PN-CC and PN-CF, moldboard plowing in the CT plots was followed by a pass with a tractor-mounted scrubber consisting of a metal beam passed through the soil surface to break down l…	CI	Randomized Complete Block	3	No	CO2	Static chamber	Open	NR	Three measurements per plot were taken using an open-chamber system (Model CFX-1, PP Systems, Hitchin, UK) connected to an infrared gas analyzer (Model EGM-4, PP Systems). This system was based on the chamber designed by Rayment and Jarvis (1997), which was developed to ensure that atmospheric pressure fluctuations were transferred through to the soil surface.	Infrared gas analyzer (Model EGM-4, PP Systems).	Three different sites.	JJT
23	e	Alvaro-Fuentes et al. (2008)	Alvaro-Fuentes J, Lopez MV, Arrue JL, Cantero-Martinez C. Management Effects on Soil Carbon Dioxide Fluxes under Semiarid Mediterranean Conditions. Soil Water Manage Conserv. 2008; 72:194-200	Alvaro-Fuentes J, Lopez MV, Arrue JL, Cantero-Martinez C	Management Effects on Soil Carbon Dioxide Fluxes under Semiarid Mediterranean Conditions	2008	Soil and Water Management and Conservation	Article	jalvaro.fuentes@gmail.com	N/A	Spain	41.7333	-0.766667	N	Cfb	Penaflor (PN-CF2)	NR	NR	NR	Xerollic Calciorthid	No	NR	November	2002	June	2005	32	Tillage	N/A	3	In the PN-CF rotation, however, primary tillage was implemented in March every other year during the fallow phase of the rotation and secondary till- age in May with a cultivator pass to a depth of 15 to 20 cm. In both PN-CC and PN-CF, moldboard plowing in the CT plots was followed by a pass with a tractor-mounted scrubber consisting of a metal beam passed through the soil surface to break down l…	CI	Randomized Complete Block	3	No	CO2	Static chamber	Open	NR	Three measurements per plot were taken using an open-chamber system (Model CFX-1, PP Systems, Hitchin, UK) connected to an infrared gas analyzer (Model EGM-4, PP Systems). This system was based on the chamber designed by Rayment and Jarvis (1997), which was developed to ensure that atmospheric pressure fluctuations were transferred through to the soil surface.	Infrared gas analyzer (Model EGM-4, PP Systems).	Three different sites.	JJT
24		Ambus (2001)	Ambus P, Jensen JM, Priemé A, Pilegaard K, Kjøller A. Assessment of CH4 and N2O fluxes in a Danish beech (Fagus sylvatica) forest and an adjacent N-fertilised barley (Hordeum vulgare) field: effects of sewage sludge amendments. Nutrient Cycling in Agroecosystems. 2001: 60; 15-21.	Ambus P, Jensen JM, Priemé A, Pilegaard K, Kjøller A	Assessment of CH4 and N2O fluxes in a Danish beech (Fagus sylvatica) forest and an adjacent N-fertilised barley (Hordeum vulgare) field: effects of sewage sludge amendments	2001	Nutrient Cycling in Agroecosystems	Article	per.ambus@risoe.dk	N/A	Denmark	55.4902	11.6853	N	Cfb	N/A	Sandy loam	NR	NR	The characteristics of the top 0-15 cm soil had a bulk density of 1.39 g cc-1, 2.36% total C, 0.23% total N and a pH of 7.90.	Yes	We examined an agricultural field managed by conventional agriculture. The field had been sown to winter oilseed rape in the previous autumn, and this oilseed rape was ploughed under and the soil fertilized with 6 g slurry-N m−2+4.5 g NH4NO3-N m−2 seven days prior to the sewage treatment and sowing.	April	1998	March	1999	12	Organic fertiliser	N/A	2	280 g sewage sludge dry matter m-1 containing 20.8% total C, 2.9% total N and 3.0% total P. Four unamended plots served as controls (snow sludge).	CI	Paired design	4	No	N2O, CO2	Dynamic chambers	NR	NR	Soil CO2 and NO emissions were measured by means of dynamic chambers. The chambers were made of Teflon, covered an area of 28 cm × 28 cm, had a volume of 12 L, and was placed on stainless steel frames previously inserted into the soil to a depth of 5 cm. Four frames were placed in each of a sludge and a control plot. The two chambers in each plot were moved between the frames to give a better spa…	Carbon dioxide concentrations were measured with an ADC- 7000 (Analytical Development Corporation) analyser and NO concentrations with an AC31M nitrogen oxide analyser (Environment S.A.).	NA	JR
25		Angst (2014)	Angst TE, Six J, Reay DS, Sohi SP. Impact of pine chip biochar on trace greenhouse gas emissions and soil nutrient dynamics in an annual ryegrass system in California. Agriculture, Ecosystems and Environment. 2014: 191; 17-26.	Angst TE, Six J, Reay DS, Sohi SP	Impact of pine chip biochar on trace greenhouse gas emissions and soil nutrient dynamics in an annual ryegrass system in California	2014	Agriculture, Ecosystems and Environment	Article	teri.angst@ed-alumni.net	N/A	USA	38.2667	-122.8	N	Csb	N/A	Sandy loam	NR	NR	USDA NRCS classification Blucher series fine sandy loam soil (Thermic Fluvaquentic Haploxerolls).	No	NR	July	2011	May	2012	11	Multiple-intervention	Biochar, Organic fertiliser	3	The field site included three treatments (n = 4): the control which received only manure (as described above), the low application biochar (LB) plots which received manure and 5.7 t ha−1 biochar (thoroughly mixed into the manure as it was applied to the field) in late July, and the high application biochar (HB) plots which received manure and 18.8 t ha−1 biochar in early July, immediately followi…	CI	Randomized Complete Block	4	No	CH4, N2O	NR	Closed	Opaque	Gas samples were collected from vented-closed-flux chambers modeled after Hutchinson and Mosier (1981). Collars were constructed of 20.3 cm diameter polyvinylchloride (PVC) rings with a height of 15 cm which were inserted into the ground to a depth of ca. 9–12 cm. Heights of the collars above the surface of the soil were measured immediately after collar placement and periodically thereafter to a…	Gas chromatography; Gas analysis was performed using a Shimadzu GC-2014 Gas Chromatograph (Nakagyo-ku, Japan) equipped with an electron capture device (ECD) and a flame ionization detector (FID) with methanizer.	NA	CRA
26	a	Antille (2017)	Antille DL. Effect of fertigation on crop and soil established to cotton (Gossypium hirsutum L.) under furrow and overhead irrigation. 2017.	Antille DL.	Effect of fertigation on crop and soil established to cotton (Gossypium hirsutum L.) under furrow and overhead irrigation	2017	N/A	Conference Proceeding	d.l.antille@gmail.com	N/A	Australia	-27.4799	151.622	S	Cfa	Furrow	Clay	Vertisol	Vertisols	The soil at the sites is described in Isbell (2002) as a Black Vertisol. 9.6 +/- 0.58 % sand, 18.7 +/- 1.15 % silt, 71.7 +/- 1.53 % clay. Field capacity = 40.4 +/- 3.11. Soil bulk density = 1040 +/- 85. Soil pH = 8.4 +/- 0.01. Electrical conductivity = 0.22 +/- 0.001. Soil organic carbon = 1.57 +/- 0.020. Total N in soil = 0.11 +/- 0.040. Soil extractable P = 61.5 +/- 19.09.	No	NR	February	2014	March	2016	27	Chemical fertiliser	N/A	2	The fertilizer used for fertigation was urea ammonium nitrate (UAN, 30% N, solution) applied in crop at a rate of 135 L ha 1 (≈40 kg ha 1 N) at both sites. Fertigation was applied on 6 February 2014 (first season), 25 January (second season), and 18 February (third season), respectively. These strips were separated by a buffer strip of equal dimensions, which prevented cross contamination of the …	CI	Split/strip plot	2	No	N2O	Static chamber	NR	Opaque	Four cylindrical chambers (dimensions: 200 mm headspace, 120 mm radius) were placed at the centerline of the interrow in both the fertigated and non-fertigated crops of the furrow and overhead systems, respectively (Figure 1). Gas samples were taken the day before and the day of irrigation or fertigation, and subsequently, at days 1 through to 5, and 7, 15, 21 and 30 following irrigation or ferti…	Chambers were closed for periods of 60 minutes and 20 mL gas samples taken at 20 minute intervals after enclosure, and subsequently analyzed by gas chromatography. Flux rate calculations were estimated from the linear increase in gas concentration for the 60 minute enclosure time. Emissions are reported as daily and sum of fluxes over the measuring 30 day period.	NA	JR
26	b	Antille (2017)	Antille DL. Effect of fertigation on crop and soil established to cotton (Gossypium hirsutum L.) under furrow and overhead irrigation.	Antille DL.	Effect of fertigation on crop and soil established to cotton (Gossypium hirsutum L.) under furrow and overhead irrigation	2017	N/A	Conference Proceeding	d.l.antille@gmail.com	N/A	Australia	-27.4631	151.59	S	Cfa	Overhead	Clay	Vertisol	Vertisols	The soil at the sites is described in Isbell (2002) as a Black Vertisol. 11 +/- 0.70 % sand, 22 +/- 2 % silt, 67 +/- 2.08 % clay. Field capacity = 38.7 +/- 1.53. Soil bulk density = 1020 +/- 8. Soil pH = 8.2 +/- 0.07. Electrical conductivity = 0.34 +/- 0.008. Soil organic carbon = 2.07 +/- 0.08. Total N in soil = 0.18 +/- 0.010. Soil extractable P = 21 +/- 8.79.	No	NR	January	2014	February	2015	14	Chemical fertiliser	N/A	2	The fertilizer used for fertigation was urea ammonium nitrate (UAN, 30% N, solution) applied in crop at a rate of 135 L ha 1 (≈40 kg ha 1 N) at both sites. Fertigation was applied on 6 February 2014 (first season), 25 January (second season), and 18 February (third season), respectively. These strips were separated by a buffer strip of equal dimensions, which prevented cross contamination of the …	CI	Split/strip plot	2	No	N2O	Static chamber	NR	Opaque	Four cylindrical chambers (dimensions: 200 mm headspace, 120 mm radius) were placed at the centerline of the interrow in both the fertigated and non-fertigated crops of the furrow and overhead systems, respectively (Figure 1). Gas samples were taken the day before and the day of irrigation or fertigation, and subsequently, at days 1 through to 5, and 7, 15, 21 and 30 following irrigation or ferti…	Chambers were closed for periods of 60 minutes and 20 mL gas samples taken at 20 minute intervals after enclosure, and subsequently analyzed by gas chromatography. Flux rate calculations were estimated from the linear increase in gas concentration for the 60 minute enclosure time. Emissions are reported as daily and sum of fluxes over the measuring 30 day period.	NA	JR
27	a	Arah (1991)	JRM Arah, Smith KA, Crichton IJ, Li HS. Nitrous oxide production and denitrification in Scottish arable soils. Journal of Soil Science. 1991: 42; 351-367.	JRM Arah, Smith KA, Crichton IJ, Li HS	Nitrous oxide production and denitrification in Scottish arable soils	1991	Journal of Soil Science	Article	NR	N/A	United Kingdom	55.8606	-3.20611	N	Cfb	Bush House	Sandy loam	NR	NR	Soil series is Darvel. 66.5% sand, 23.7% silt, and 9.8% clay. Organic matter = 3.3% and pH is 5.9.	No	NR	NR	1986	November	1986	Unclear	Multiple-intervention	Chemical fertiliser, Other	4	This experimental plot was divided into eight sub-plots, half of which were compacted by tractor wheels after sowing to investigate the effect on aeration and denitrification. Fertilizer was applied as ammonium nitrate at two rates (100 kg N ha-' and 160 kg N ha-').	CI	Unclear	Unclear	No	N2O	NR	Closed	NR	Sixteen chambers, 70 cm square, were constructed in two parts: a sheet steel frame 15 cm deep permanently installed to a depth of about 5 cm, and a lid which could be clamped onto the frame to form an airtight seal. Flanged extension sections (‘chimneys’) some 30 cm high could be inserted between the lid and the frame to accommodate the crop as it grew. Each lid was equipped with a sampling port …	Samples for gas chromatographic analysis were extracted at regular intervals (usually 0, 30, 60 and 120 min) after closure of the lid. N2O flux was calculated from the initial rate at which the concentration in the chamber increased.	Dates and experimental design (replications, type of design) are vague.	JR
27	b	Arah (1991)	JRM Arah, Smith KA, Crichton IJ, Li HS. Nitrous oxide production and denitrification in Scottish arable soils. Journal of Soil Science. 1991: 42; 351-367.	JRM Arah, Smith KA, Crichton IJ, Li HS	Nitrous oxide production and denitrification in Scottish arable soils	1991	Journal of Soil Science	Article	NR	N/A	United Kingdom	55.8606	-3.20611	N	Cfb	Croft Field	Sandy loam	NR	NR	Soil series is Alluvium (unclassified alluvial deposit). 59.9% sand, 28.1% silt, and 12% clay. Organic matter = 4.6% and pH is 6.0.	Yes	Equipment was installed on an area of bare unfertilized soil adjacent to a potato crop.	NR	1988	November	1988	Unclear	Chemical fertiliser	N/A	2	Fertilizer was later applied as calcium nitrate at 0 kg N ha-' and 100 kg N ha-'.	CI	Unclear	Unclear	No	N2O	NR	Closed	NR	Sixteen chambers, 70 cm square, were constructed in two parts: a sheet steel frame 15 cm deep permanently installed to a depth of about 5 cm, and a lid which could be clamped onto the frame to form an airtight seal. Flanged extension sections (‘chimneys’) some 30 cm high could be inserted between the lid and the frame to accommodate the crop as it grew. Each lid was equipped with a sampling port …	Samples for gas chromatographic analysis were extracted at regular intervals (usually 0, 30, 60 and 120 min) after closure of the lid. N2O flux was calculated from the initial rate at which the concentration in the chamber increased.	Dates and experimental design (replications, type of design) are vague.	JR
27	c	Arah (1991)	JRM Arah, Smith KA, Crichton IJ, Li HS. Nitrous oxide production and denitrification in Scottish arable soils. Journal of Soil Science. 1991: 42; 351-367.	JRM Arah, Smith KA, Crichton IJ, Li HS	Nitrous oxide production and denitrification in Scottish arable soils	1991	Journal of Soil Science	Article	NR	N/A	United Kingdom	55.8606	-3.20611	N	Cfb	Glencorse Mains	Loam	NR	NR	Soil series is Winton. 43% sand, 33% silt, and 24% clay. Organic matter = 4.8-6.0% and pH is 6.2-6.7.	No	NR	NR	1987	December	1987	Unclear	Multiple-intervention	Cover cropss, Chemical fertiliser	4	Fertilizer was applied as ammonium nitrate to duplicate plots at rates of 0, 75 and 150 kg N ha-', and there was an additional treatment involving incorporation of 300 kg N ha-' as organic N from a leguminous green manure (forage peas) in September 1987.	CI	Unclear	Unclear	No	N2O	NR	Closed	NR	Sixteen chambers, 70 cm square, were constructed in two parts: a sheet steel frame 15 cm deep permanently installed to a depth of about 5 cm, and a lid which could be clamped onto the frame to form an airtight seal. Flanged extension sections (‘chimneys’) some 30 cm high could be inserted between the lid and the frame to accommodate the crop as it grew. Each lid was equipped with a sampling port …	Samples for gas chromatographic analysis were extracted at regular intervals (usually 0, 30, 60 and 120 min) after closure of the lid. N2O flux was calculated from the initial rate at which the concentration in the chamber increased.	Dates and experimental design (replications, type of design) are vague.	JR
27	d	Arah (1991)	JRM Arah, Smith KA, Crichton IJ, Li HS. Nitrous oxide production and denitrification in Scottish arable soils. Journal of Soil Science. 1991: 42; 351-367.	JRM Arah, Smith KA, Crichton IJ, Li HS	Nitrous oxide production and denitrification in Scottish arable soils	1991	Journal of Soil Science	Article	NR	N/A	United Kingdom	55.8606	-3.20611	N	Cfb	South Road 1	Loam	NR	NR	Soil series is Macmerry. 49.5% sand, 35.2% silt, and 15.2% clay. Organic matter = 4.4% and pH is 6.6.	Yes	This is the site of a long-term tillage experiment with two main blocks (Pidgeon, 1980; Smith et al., 1984, 1988; Ball et al, 1988, 1989). One block is located predominantly on the Macmerry soil series, the other is a Winton/Macmerry complex. Investigations on the latter block were located on areas of Winton soil. During the period of this study the crop was winter barley.	October	1985	August	1986	11	Multiple-intervention	Tillage, Chemical fertiliser	4	Most of the work reported here took place on plots under two tillage treatments (long-term direct drilling and conventional ploughing) and two spring N-application rates, which we termed Low N and High N. All plots received 60 kg N ha-1 at the end of October and 50 kg N ha-1 in mid-March; in early April the Low N plots received an additional 100 kg N ha-’ and the High N plots received 175 kg N ha…	CI	Unclear	Unclear	No	N2O	NR	Closed	NR	Sixteen chambers, 70 cm square, were constructed in two parts: a sheet steel frame 15 cm deep permanently installed to a depth of about 5 cm, and a lid which could be clamped onto the frame to form an airtight seal. Flanged extension sections (‘chimneys’) some 30 cm high could be inserted between the lid and the frame to accommodate the crop as it grew. Each lid was equipped with a sampling port …	Samples for gas chromatographic analysis were extracted at regular intervals (usually 0, 30, 60 and 120 min) after closure of the lid. N2O flux was calculated from the initial rate at which the concentration in the chamber increased.	Dates and experimental design (replications, type of design) are vague.	JR
27	e	Arah (1991)	JRM Arah, Smith KA, Crichton IJ, Li HS. Nitrous oxide production and denitrification in Scottish arable soils. Journal of Soil Science. 1991: 42; 351-367.	JRM Arah, Smith KA, Crichton IJ, Li HS	Nitrous oxide production and denitrification in Scottish arable soils	1991	Journal of Soil Science	Article	NR	N/A	United Kingdom	55.8606	-3.20611	N	Cfb	South Road 2	Loam	NR	NR	Soil series is Winton. 47.5% sand, 35.3% silt, and 17.4% clay. Organic matter = 3.3% and pH is 6.5.	Yes	This is the site of a long-term tillage experiment with two main blocks (Pidgeon, 1980; Smith et al., 1984, 1988; Ball et al, 1988, 1989). One block is located predominantly on the Macmerry soil series, the other is a Winton/Macmerry complex. Investigations on the latter block were located on areas of Winton soil. During the period of this study the crop was winter barley.	October	1985	August	1986	11	Multiple-intervention	Tillage, Chemical fertiliser	4	Most of the work reported here took place on plots under two tillage treatments (long-term direct drilling and conventional ploughing) and two spring N-application rates, which we termed Low N and High N. All plots received 60 kg N ha-1 at the end of October and 50 kg N ha-1 in mid-March; in early April the Low N plots received an additional 100 kg N ha-’ and the High N plots received 175 kg N ha…	CI	Unclear	Unclear	No	N2O	NR	Closed	NR	Sixteen chambers, 70 cm square, were constructed in two parts: a sheet steel frame 15 cm deep permanently installed to a depth of about 5 cm, and a lid which could be clamped onto the frame to form an airtight seal. Flanged extension sections (‘chimneys’) some 30 cm high could be inserted between the lid and the frame to accommodate the crop as it grew. Each lid was equipped with a sampling port …	Samples for gas chromatographic analysis were extracted at regular intervals (usually 0, 30, 60 and 120 min) after closure of the lid. N2O flux was calculated from the initial rate at which the concentration in the chamber increased.	Dates and experimental design (replications, type of design) are vague.	JR
28		Arcara (1999)	Arcara PG, Gamba C, Bidini D, Marchetti R. The effect of urea and pig slurry fertilization on denitrification, direct nitrous oxide emission, volatile fatty acids, water-soluble carbon and anthrone-reactive carbon in maize-cropped soil from the Po plain (Modena, Italy). Biology & Fertility of Soils. 1999: 29; 270-276.	Arcara PG, Gamba C, Bidini D, Marchetti R	The effect of urea and pig slurry fertilization on denitrification, direct nitrous oxide emission, volatile fatty acids, water-soluble carbon and anthrone-reactive carbon in maize-cropped soil from the Po plain (Modena, Italy)	1999	Biology and Fertility of Soils	Article	arcara@data.it	N/A	Italy	44.7879	11.0233	N	Cfa	N/A	Silty clay	NR	NR	Maize-cropped silty clay soil, classified as Vertic Ustochrept. The main characteristics of the soil are: pH 7.6, organic matter 2.37%, total N 0.165%, bulk density 1.33 mg m2 –3.	No	NR	May	1994	May	1995	13	Multiple-intervention	Organic fertiliser, Chemical fertiliser	4	No fertilization (NF); fertilization with 225 kg N ha2 –1 pig slurry (Ps); fertilization with 225 kg N ha2 –1 pig slurry and 225 kg N ha2 –1 as urea (PsU); fertilization with 225 kg N ha2 –1 as urea (U).	CI	Randomized Complete Block	3	No	N2O, CO2	NR	NR	NR	Carried out by inserting steel cylinders (40 cm diameter) into the top 10 cm of the soil and covering them for 2 h with a Plexiglas top containing a perforable septum for gas sampling.	N2O was analysed with an electron-capture detector corrected to a Poropak Q column (177–149 mm mesh size) and CO2 with a thermal conductivity detector attached to the same column.	NA	CRA
29		Aslam (2000)	Aslam T, Choudhary MA, Saggar S. Influence of land-use management on CO2 emissions from a silt loam soil in New Zealand. Agriculture, Ecosystems and Environment. 2000: 77; 257-262.	Aslam T, Choudhary MA, Saggar S	Influence of land-use management on CO2 emissions from a silt loam soil in New Zealand	2000	Agriculture, Ecosystems and Environment	Article	saggars@landcare.cri.nz	N/A	New Zealand	-44.3833	169.633	S	Cfb	N/A	Silt loam	NR	Luvisols	Ohakea silt loam soil (Typic andoaqualf) classified as Gleyic luvisol (FAO), where permanent pasture land was converted to a double-crop rotation using plow and no-tillage.	No	NR	November	1996	October	1997	12	Tillage	N/A	3	Permanent pasture (PP), plow tillage (PT) and no-tillage (NT). The PT involved mouldboard ploughing at 20 cm depth followed by rolling, and two passes of a power harrow for seedbed preparation. In the NT, there was no cultivation and weeds were controlled by using 4 l ha−1 of glyphosate herbicide spray.	CI	Randomized Complete Block	4	No	CO2	Static chamber	NR	NR	Static chambers (110mm diameter, 135mm high) in each plot, with one blank as control, after cutting above-ground vegetation to 10mm height. Vials containing 20 ml 1M NaOH were placed within the chambers and sealed with air-tight screw cap lids. After 24 h, the vials of NaOH were removed.	Titration; The total CO2 absorbed was measured by titration of aliquots (2 ml) of alkali against 0.1M HCl to determine the residual alkali, after first precipitating carbonates by the addition of 10 ml 10% BaCl2; phenolphthalein was used as an indicator (Anderson, 1982).	Additional experiment: To examine the impact of tillage on CO2 emissions within hours after the tillage operation, another experiment was conducted at the same site and treatments. At the time of land preparation for planting the fodder maize on 28th October 1997, static chambers to trap CO2 were installed in all of the plots	CRA
30		Badagliacca (2018)	Badagliacca G, Benitez E, Amato G, Badalucco L, Giambalvo D, Laudicina VA, Ruisi P. Long-term effects of contrasting tillage on soil organic carbon, nitrous oxide and ammonia emissions in a Mediterranean Vertisol under different crop sequences. Science of the Total Environment. 2018: 619-620; 19-27.	Badagliacca G, Benitez E, Amato G, Badalucco L, Giambalvo D, Laudicina VA, Ruisi P	Long-term effects of contrasting tillage on soil organic carbon, nitrous oxide and ammonia emissions in a Mediterranean Vertisol under different crop sequences	2018	Science of the Total Environment	Article	vitoarmando.laudicina@unipa.it	N/A	Italy	37.5	13.5167	N	Csa	N/A	NR	Vertisol	NR	Chromic Haploxerert (Vertisol).	Yes	The experiment was set up in fall 1991 as a strip-plot design with two replications, where three soil tillage systems (conventional, reduced, and no tillage) acted as vertical treatments and three crop sequences (wheat–wheat, wheat–faba bean, and wheat–berseem clover) as horizontal ones.	December	2013	June	2015	19	Tillage	N/A	2	The experimental factors tested here were tillage system (conventional tillage, CT, and no tillage, NT) and crop sequence (continuous wheat, WW, and wheat after faba bean, FW). Conventional tillage consisted of one moldboard plowing to a depth of 30 cm in the summer, followed by one or two shallow harrowing (0–15 cm) operations before planting. No tillage consisted of sowing by direct drilling.	CI	Split/strip plot	2	No	N2O	NR	Closed	Opaque	closed chamber technique (Hutchinson and Mosier, 1981; Baker et al., 2003). Three polyvinyl chloride opaque chambers, with a diameter of 31.5 cm and height of 30.0 cm, were placed in each plot. The chambers were fitted in a polyvinyl chloride frame inserted into the soil to a depth of 5 cm in order to minimize the later diffusion of gases and avoid the soil disturbance.	N2O in the gas samples were determined by GC-ECD (TRACE-GC, Thermo Scientific, Milan, Italy) as described below for the denitrifying enzyme activity (detection limit b 50 ppb).	NA	CRA
31		Badagliacca (2018)	Badagliacca G, Benítez E, Amato G, Badalucco L, Giambalvo D, Laudicina VA, Ruisi P. Long-term no-tillage application increases soil organic carbon, nitrous oxide emissions and faba bean (Vicia faba L.) yields under rain-fed Mediterranean conditions. Science of the Total Environment. 2018. 639:350-359.	Badagliacca G, Benítez E, Amato G, Badalucco L, Giambalvo D, Laudicina VA, Ruisi P.	Long-term no-tillage application increases soil organic carbon, nitrous oxide emissions and faba bean (Vicia faba L.) yields under rain-fed Mediterranean conditions	2018	Science of the Total Environment	Article	vitoarmando.laudicina@unipa.it	N/A	Italy	37.5	13.5167	N	Csa	N/A	NR	Vertisol	NR	Chromic Haploxerert (Vertisol).	No	NR	December	2013	April	2015	17	Tillage	N/A	3	The experimental factor tested was tillage system: CT vs NT.	CI	Split/strip plot	2	No	N2O	NR	Closed	Opaque	Closed chamber technique (Hutchinson and Mosier, 1981; Baker et al., 2003). Three polyvinyl chloride opaque chambers, with a diameter of 31.5 cm and height of 30.0 cm, were placed in each plot. The chambers were fitted in a polyvinyl chloride frame inserted into the soil to a depth of 5 cm in order to minimize the later diffusion of gases and avoid the soil disturbance.	N2O in the gas samples were determined by GC-ECD (TRACE-GC, Thermo Scientific, Milan, Italy) as described below for the denitrifying enzyme activity (detection limit b 50 ppb).	NA	JJT
32	a	Baggs (1997)	Baggs EM. Nitrous oxide from incorporated crop residues and green manures. University of Edinburgh. 1997	Baggs EM	Nitrous oxide from incorporated crop residues and green manures	1997	University of Edinburgh	Thesis	NR	Baggs EM, Rees RM, Smith KA, Vinten AJ. Nitrous oxide emission from soils after incorporating crop residues. Soil use and management. 2000 Jun;16(2):82-7.	United Kingdom	56.1833	-3.15	N	Cfb	Mackies field	Loamy sand	NR	Cambisols	The soils at both trials were freely drained loamy sands, of the Hexpath series.	No	NR	October	1994	December	1994	3	Multiple-intervention	Tillage, Cover cropss, Organic fertiliser	12	Presence and absence of crop residues, presence and absence of paper mill waste, and three different cultivation treatments; deep mouldboard ploughing (350 mm depth), conventional mouldboard ploughing (150 mm depth) and rotary tillage with a power harrow (incorporation to a maximum depth of 50 mm).	CI	Split/strip plot	3	No	N2O	NR	Closed	NR	Gas samples for N2O analysis were taken from manual closed ﬂux chambers (0.2m height×0.4m diameter).	Gas samples were analysed for N2O in a Hewlett Packard 5890 gas chromatograph (GC) fitted with an electron capture detector.	NA	CRA
32	b	Baggs (1997)	Baggs EM. Nitrous oxide from incorporated crop residues and green manures. University of Edinburgh. 1997	Baggs EM	Nitrous oxide from incorporated crop residues and green manures	1997	University of Edinburgh	Thesis	NR	Baggs EM, Rees RM, Smith KA, Vinten AJ. Nitrous oxide emission from soils after incorporating crop residues. Soil use and management. 2000 Jun;16(2):82-7.	United Kingdom	56.1833	-3.15	N	Cfb	Dipper field	Loamy sand	NR	Cambisols	The soils at both trials were freely drained loamy sands, of the Hexpath series.	No	NR	December	1994	January	1995	2	Multiple-intervention	Tillage, Cover cropss, Organic fertiliser	12	Presence and absence of crop residues, presence and absence of paper mill waste, three different cultivation treatments; deep mouldboard ploughing (350 mm depth), conventional mouldboard ploughing (150 mm depth) and rotary tillage with a power harrow (incorporation to a maximum depth of 50 mm).	CI	Split/strip plot	3	No	N2O	NR	Closed	NR	Gas samples for N2O analysis were taken from manual closed ﬂux chambers (0.2m height×0.4m diameter).	Gas samples were analysed for N2O in a Hewlett Packard 5890 gas chromatograph (GC) fitted with an electron capture detector.	NA	CRA
33	a	Baggs (2000)	Baggs EM, Watson CA, Rees RM. The fate of nitrogen from incorporated cover crop and green manure residues. Nutrient Cycling in Agroecosystems. 2000: 56; 153-163.	Baggs EM, Watson CA, Rees RM.	The fate of nitrogen from incorporated cover crop and green manure residues	2000	Nutrient Cycling in Agroecosystems	Article	e.baggs@wye.ac.uk	N/A	United Kingdom	57.6469	-3.37028	N	Cfb	Woodside1	Sandy loam	NR	NR	The soil is a sandy loam/loamy sand of the Boyndie Series and Association, with a loss on ignition of 6% and total N content of 0.14%.	Yes	This Unit has been organically farmed since 1990. The 6 year crop rotation at the site consists of a 3 year grass and white clover ley, spring cereal, potatoes and an undersown spring cereal. Further details of the farming system are given in Watson and Atkinson (1995). A winter cover crops trial was established at this site in August 1992, following harvest of the first spring cereal after ley. …	August	1992	September	1993	14	Cover crops	N/A	10	Crops of grazing rye (Secale cereale cv. Humbolt at 250 kg ha-1), forage rape (Brassica napus var. oleifera cv. Emerald at 8 kg ha-1), winter peas (Pisum sativum cv. Froidure at 250 kg ha-1), Italian ryegrass (Lolium multiflorum cv. Atalja at 35 kg ha-1), winter barley (Hordeum sativum, cv. Manitou at 250 kg ha-1), winter wheat (Triticum aestivum cv. Mercia at 250 kg ha-1), white mustard (Sinapis…	CI	Randomized Complete Block	4	No	N2O	NR	NR	NR	Emissions of N2O were measured by a chamber method (Smith et al., 1995) in the bare ground, grazing rye, forage rape, winter peas, winter barley, winter wheat and mustard treatments following incorporation of these cover crops and sowing of the oats in April 1993.	Duplicate gas samples (5 ml) were obtained from the chambers using gastight glass syringes. These gas samples were analysed for their N2O content in a Hewlett Packard 5890 gas chromatograph, fitted with an electron capture detector	NA	JR
33	b	Baggs (2000)	Baggs EM, Watson CA, Rees RM. The fate of nitrogen from incorporated cover crop and green manure residues. Nutrient Cycling in Agroecosystems. 2000: 56; 153-163.	Baggs EM, Watson CA, Rees RM.	The fate of nitrogen from incorporated cover crop and green manure residues	2000	Nutrient Cycling in Agroecosystems	Article	e.baggs@wye.ac.uk	N/A	United Kingdom	57.6469	-3.37028	N	Cfb	Woodside2	Sandy loam	NR	NR	The soil is a sandy loam/loamy sand of the Boyndie Series and Association, with a loss on ignition of 6% and total N content of 0.14%.	Yes	This Unit has been organically farmed since 1990. The 6 year crop rotation at the site consists of a 3 year grass and white clover ley, spring cereal, potatoes and an undersown spring cereal. Further details of the farming system are given in Watson and Atkinson (1995). A winter cover crops trial was established at this site in August 1992, following harvest of the first spring cereal after ley. …	April	1993	September	1994	18	Cover crops	N/A	10	The following crops were sown in April 1993 in a replicated four block design; red clover (Trifolium pratense cv. Essex Broad Red at 15 kg ha-1); white clover (Trifolium repens cv. Kent Wild White at 5 kg ha-1); birdsfoot trefoil (Lotus corniculatus at 75 kg ha-1); black medick (Medicago lupulina at 75 kg ha-1); forage peas (Pisum sativum cv. Magnus at 250 kg ha-1); oats (Avena sativa, cv. Dula a…	CI	Randomized Complete Block	4	No	N2O	NR	NR	NR	Emissions of N2O were measured by a chamber method (Smith et al., 1995) in the bare ground, grazing rye, forage rape, winter peas, winter barley, winter wheat and mustard treatments following incorporation of these cover crops and sowing of the oats in April 1993.	Duplicate gas samples (5 ml) were obtained from the chambers using gastight glass syringes. These gas samples were analysed for their N2O content in a Hewlett Packard 5890 gas chromatograph, fitted with an electron capture detector.	NA	JR
34	a	Baggs (2002)	Baggs EM, Rees RM, Castle K, Scott A, Smith KA, Vinten AJA. Nitrous oxide release from soils receiving N-rich crop residues ans paper mill sludge in eastern Scotland. Agriculture, Ecosystems and Environment. 2002: 90; 109-123.	Baggs EM, Rees RM, Castle K, Scott A, Smith KA, Vinten AJA	Nitrous oxide release from soils receiving N-rich crop residues ans paper mill sludge in eastern Scotland	2002	Agriculture, Ecosystems and Environment	Article	e.baggs@ic.ac.uk	N/A	United Kingdom	56.2167	-3.08333	N	Cfb	Mackie's Field	NR	NR	Cambisols	The soils were of the Hexpath series (sandy loam or loamy sand) classiﬁed as a Cambisol (FAO classiﬁcation).	Yes	Previously been double cropped with iceberg lettuce (Lactuca sativa var. saladin); a long history of intensive vegetable cropping, and had been cropped with leafy vegetable crops in six of the previous 10 seasons.	October	1994	December	1994	3	Multiple-intervention	Tillage, Cover cropss, Organic fertiliser	12	12 treatments (2 residue treatments x 2 paper mill sludge applications rates x 3 tillage types); Paper mill sludge (PMS) was applied, using a manure spreader, at two rates (0 and 44.4tDMha−1; W0 and W2 treatments, respectively, following the notation used in Vinten et al., 1998) x deep mouldboard ploughing (35cm depth; DP), conventional mouldboard ploughing (15cm depth; CP) and light rotary tilla…	CI	Split/strip plot	3	No	N2O	NR	Closed	NR	Emissions of N2O were measured in the field using closed flux chambers (cover boxes) installed on each plot. These chambers were 0.2 m lengths of polypropylene piping (0.4 m diameter) fitted with a 45 mm wide outward-facing polyvinylchloride flange at one end (Smith K.A. et al, 1995).	Gas samples were analysed for N2O in a Hewlett Packard 5890 gas chromatograph (GC) fitted with an electron capture detector.	NA	CRA
34	b	Baggs (2002)	Baggs EM, Rees RM, Castle K, Scott A, Smith KA, Vinten AJA. Nitrous oxide release from soils receiving N-rich crop residues ans paper mill sludge in eastern Scotland. Agriculture, Ecosystems and Environment. 2002: 90; 109-123.	Baggs EM, Rees RM, Castle K, Scott A, Smith KA, Vinten AJA	Nitrous oxide release from soils receiving N-rich crop residues ans paper mill sludge in eastern Scotland	2002	Agriculture, Ecosystems and Environment	Article	e.baggs@ic.ac.uk	N/A	United Kingdom	56.2167	-3.08333	N	Cfb	Dipper Field	NR	NR	Cambisols	The soils were of the Hexpath series (sandy loam or loamy sand) classiﬁed as a Cambisol (FAO classiﬁcation).	Yes	Had been cropped with calabrese (Brassica oleracea italica var. cymosa); a long history of intensive vegetable cropping, and had been cropped with leafy vegetable crops in six of the previous 10 seasons.	December	1994	January	1995	2	Multiple-intervention	Tillage, Cover crops, Organic fertiliser	12	12 treatments (2 residue treatments x 2 paper mill sludge applications rates x 3 tillage types); Paper mill sludge (PMS) was applied, using a manure spreader, at two rates (0 and 44.4tDMha−1; W0 and W2 treatments, respectively, following the notation used in Vinten et al., 1998) x deep mouldboard ploughing (35cm depth; DP), conventional mouldboard ploughing (15cm depth; CP) and light rotary tilla…	CI	Split/strip plot	3	No	N2O	NR	Closed	NR	Emissions of N2O were measured in the field using closed flux chambers (cover boxes) installed on each plot. These chambers were 0.2 m lengths of polypropylene piping (0.4 m diameter) fitted with a 45 mm wide outward-facing polyvinylchloride flange at one end (Smith K.A. et al, 1995).	Gas samples were analysed for N2O in a Hewlett Packard 5890 gas chromatograph (GC) fitted with an electron capture detector.	NA	CRA
35	a	Baggs et al. (2003)	Baggs EM, Stevenson M, Pihlatie M, Regar A, Cook H, Cadisch G. Nitrous oxide emissions following application of residues and fertiliser under zero and conventional tillage. Plant and Soil. 2003, 1;254(2):361-70.	Baggs EM, Stevenson M, Pihlatie M, Regar A, Cook H, Cadisch G	Nitrous oxide emissions following application of residues and fertiliser under zero and conventional tillage	2003	Plant and Soil	Article	e.baggs@ic.ac.uk	N/A	United Kingdom	51.4988	-0.17492	N	Cfb	Experiment 1	Silt loam	NR	NR	Silt loam soil (sand 17%, silt 68%, clay 15%, organic C 1.9%, pH 5.8, bulk density 1.23 g cm−3), of the Coombe series classified as a Cambisol (FAO classification).	Yes	The site had previously been under cereal cultivation for 8 years.	May	1999	August	1999	4	Multiple-intervention	Tillage, Cover crops, Chemical fertiliser	4	Two main plots that were conventionally (CT) and zero tilled (ZT), and each of these was further divided into four sub- plots, to which NH4NO3 was applied at two rates to two subplots each. This resulted in four treatments (Table 1), each replicated eight times. Plots were 6 × 15 m in size. Four uncultivated control plots (two zero-tillage (ZTcontrol) and two conventional tillage (CT control)) we…	CI	Split/strip plot	8	No	N2O	Static chamber	Closed	NR	Gas samples for N2O analysis were taken from closed flux chambers (0.2 m height by 0.3 m diameter), using gas-tight syringes, as described by Smith et al. (1995). Two chambers per subplot were inserted to a soil depth of 50 mm and remained in situ following cultivation of the experiment.	Pye Unicam gas chromatograph fitted with an electron capture detector.	NA	JJT
35	b	Baggs et al. (2003)	Baggs EM, Stevenson M, Pihlatie M, Regar A, Cook H, Cadisch G. Nitrous oxide emissions following application of residues and fertiliser under zero and conventional tillage. Plant and Soil. 2003, 1;254(2):361-70.	Baggs EM, Stevenson M, Pihlatie M, Regar A, Cook H, Cadisch G	Nitrous oxide emissions following application of residues and fertiliser under zero and conventional tillage	2003	Plant and Soil	Article	e.baggs@ic.ac.uk	N/A	United Kingdom	51.4988	-0.17492	N	Cfb	Experiment 2	Silt loam	NR	NR	Silt loam soil (sand 17%, silt 68%, clay 15%, organic C 1.9%, pH 5.8, bulk density 1.23 g cm−3), of the Coombe series classified as a Cambisol (FAO classification).	Yes	The site had previously been under cereal cultivation for 8 years.	May	2000	August	2000	4	Multiple-intervention	Tillage, Cover crops, Chemical fertiliser	8	In October 1999, over wintering green manures of field bean (Vicia faba) or rye (Secale cereale) were sown on the same experiment. Treatments applied are shown in Table 1. The beans (5.3 t ha−1 total above-ground biomass) or rye (3.9 t ha−1 total above-ground biomass) were cut on 15 May 2000 and were incorporated in the CT treatments and surface mulched in the ZT treatments on 22 May, as in 1999.…	CI	Split/strip plot	4	No	N2O, CO2	Static chamber	Closed	NR	Gas samples for N2O analysis were taken from closed flux chambers (0.2 m height by 0.3 m diameter), using gas-tight syringes, as described by Smith et al. (1995). Two chambers per subplot were inserted to a soil depth of 50 mm and remained in situ following cultivation of the experiment.	N2O: Pye Unicam gas chromatograph fitted with an electron cap-ture detector; CO2: Infra Red Gas Analyser (ADC 225-MK3).	NA	JJT
36	a	Ball (1999)	Ball BC, Parker JP, Scott A. Soil and residue management effects on cropping conditions and nitrous oxide fuxes under controlled trafic in Scotland 2. Nitrous oxide, soil N status and weather. Soil Tillage & Research. 1999: 53; 191-201.	Ball BC, Parker JP, Scott A	Soil and residue management effects on cropping conditions and nitrous oxide fluxes under controlled trafic in Scotland 2. Nitrous oxide, soil N status and weather	1999	Soil Tillage & Research	Article	b.ball@ed.sac.ac.uk	N/A	United Kingdom	55.85	-3.6	N	Cfb	Boghall	Sandy loam	NR	Cambisols	Macmerry series (Cambisol in FAS Classifiction) imperfectly drained brown forest soils.	Yes	The first site at Boghall, 10 km south of Edinburgh, contained spring and winter barley from spring 1995 to summer 1996.	April	1995	May	1996	13	Tillage	N/A	5	Treatments were applied to soil which had been mouldboard ploughed the previous day, incorporating the chopped residues of the previous cereal crop. Treatments were (1) zero compaction, (2) light compaction (target depth of 10 cm) using a heavy roller, (3) heavy compaction (target depth of 25 cm) using a ladenmtractor and (4) heavy compaction with the soil subsequently loosened to 10 cm depth wit…	CI	Randomized Complete Block	1	No	N2O	NR	Closed	NR	One manually closed chamber was installed on every plot shortly after sowing and on some plots after final harvest. These chambers (Clayton et al., 1994) were 0.2 m tall polypropylene cylinders of diameter 0.4 m and were pushed into the soil to a depth of 5 cm to provide a head space of 0.02 m3 on enclosure with an aluminium lid. Automatic chambers were also used to provide more regular measureme…	Nitrous oxide was measured using a Pye Unicam 4500 gas chromatograph fitted with a 63Ni electron capture detector at 360˚C.	NA	CRA
36	b	Ball (1999)	Ball BC, Parker JP, Scott A. Soil and residue management effects on cropping conditions and nitrous oxide fuxes under controlled trafic in Scotland 2. Nitrous oxide, soil N status and weather. Soil Tillage & Research. 1999: 53; 191-201.	Ball BC, Parker JP, Scott A	Soil and residue management effects on cropping conditions and nitrous oxide fluxes under controlled trafic in Scotland 2. Nitrous oxide, soil N status and weather	1999	Soil Tillage & Research	Article	b.ball@ed.sac.ac.uk	N/A	United Kingdom	56.0333	-2.7	N	Cfb	North Berwick	Loam	NR	Cambisols	Kilmarnock series (Gleyic Cambisol) imperfectly drained brown forest soils.	Yes	The second site, located 3 km south of North Berwick, contained winter oil-seed rape (Brassica spp. L.) from late summer 1996 to harvest 1997.	August	1996	September	1997	13	Tillage	N/A	4	Treatments were applied to soil which had been mouldboard ploughed the previous day, incorporating the chopped residues of the previous cereal crop. Treatments were (1) zero compaction, (2) light compaction (target depth of 10 cm) using a heavy roller, (3) heavy compaction (target depth of 25 cm) using a ladenmtractor and (4) heavy compaction with the soil subsequently loosened to 10 cm depth wit…	CI	Randomized Complete Block	1	No	N2O	NR	Closed	NR	One manually closed chamber was installed on every plot shortly after sowing and on some plots after final harvest. These chambers (Clayton et al., 1994) were 0.2 m tall polypropylene cylinders of diameter 0.4 m and were pushed into the soil to a depth of 5 cm to provide a head space of 0.02 m3 on enclosure with an aluminium lid. Automatic chambers were also used to provide more regular measureme…	Nitrous oxide was measured using a Pye Unicam 4500 gas chromatograph fitted with a 63Ni electron capture detector at 360˚C.	NA	CRA
37	a	Ball (1999)	Ball BC, Scott A, Parker JP. Field N2O, CO2 and CH4 fluxes in relation to tillage, compaction and soil quality in Scotland. Soil Tillage & Research. 1999: 53; 29-39.	Ball BC, Scott A, Parker JP	Field N2O, CO2 and CH4 fluxes in relation to tillage, compaction and soil quality in Scotland	1999	Soil Tillage & Research	Article	Tel.: 44-131-535-4392; fax: 44-131667-2601	N/A	United Kingdom	55.9	-2.9	N	Cfb	MacMerry	Loam	NR	Cambisols	Imperfectly drained loam of Macmerry series (Cambisol) in 1995.	No	NR	April	1995	May	1996	16	Multiple-intervention	Tillage, Cover crops	4	Treatments were (1) zero compaction, (2) light compaction (target depth of 100 mm) using a heavy roller (up to 1 Mg mÿ1), (3) heavy compaction (target depth of 250 mm) using a laden tractor (up to 4.2 Mg) and (4) heavy compaction and the soil subsequently loosened down to 100 mm depthwith a rotary cultivator.	CI	Randomized Complete Block	4	No	CH4, N2O, CO2	NR	Closed	NR	The manual chambers (Clayton et al., 1994) were 0.2 m-tall polypropylene cylinders of diameter 0.4 m, pushed into the soil to a depth of 50 mm giving a head space of 16 dm3 on enclosure with an aluminium lid.	Nitrous oxide was measured using a Pye Unicam 4500 gas chromatograph fitted with a 63Ni electron capture detector at 360˚C, using Pureshield Argon (BOC, Manchester) as carrier gas (35 ml/min). Separation was carried out on a 1 m column (55˚C) packed with HayeSep Q, 60±80 mesh (Haye Separations, Bandera, TX). Carbon dioxide was measured using a Hewlett Packard 5890 (Avondale, PA) gas chromatograph…	Other: compaction	CRA
37	b	Ball (1999)	Ball BC, Scott A, Parker JP. Field N2O, CO2 and CH4 fluxes in relation to tillage, compaction and soil quality in Scotland. Soil Tillage & Research. 1999: 53; 29-39.	Ball BC, Scott A, Parker JP	Field N2O, CO2 and CH4 fluxes in relation to tillage, compaction and soil quality in Scotland	1999	Soil Tillage & Research	Article	Tel.: 44-131-535-4392; fax: 44-131667-2601	N/A	United Kingdom	55.9	-2.9	N	Cfb	Winton	Clay loam	NR	Gleysols	Imperfectly drained clay loam of Winton series (Eutric Gleysol).	Yes	Tillage treatments were applied to a former 12 year-old grass sward and were either conventional mouldboard ploughing to 200 mm, deep mouldboard ploughing to 300 mm or no-tillage	April	1996	June	1996	3	Multiple-intervention	Tillage, Other	12	Tillage experiment was split-plot with prior sward composition (either grass or grass with clover) as the main blocks. The sub-treatments included timing of cultivation (either autumn or spring) and tillage. The split-plots were 12 m_x0002_10 m. The tillage treatments were applied to a former 12 year-old grass sward and were either conventional mouldboard ploughing to 200 mm, deep mouldboard plou…	CI	Split/strip plot	1	No	CH4, N2O, CO2	NR	Closed	NR	The manual chambers (Clayton et al., 1994) were 0.2 m-tall polypropylene cylinders of diameter 0.4 m, pushed into the soil to a depth of 50 mm giving a head space of 16 dm3 on enclosure with an aluminium lid. In order to assess the effects of no till, drill slits on N2O flux, small manual chambers (steel cylinders of diameter 73 mm) were pushed into the soil to a depth of 30 mm so as to either en…	Nitrous oxide was measured using a Pye Unicam 4500 gas chromatograph fitted with a 63Ni electron capture detector at 360˚C, using Pureshield Argon (BOC, Manchester) as carrier gas (35 ml/min). Separation was carried out on a 1 m column (55˚C) packed with HayeSep Q, 60±80 mesh (Haye Separations, Bandera, TX). Carbon dioxide was measured using a Hewlett Packard 5890 (Avondale, PA) gas chromatograph…	NA	CRA
38	a	Ball (2014)	Ball BC, Griffiths BS, Topp CFE, Wheatley R, Walker RL, Rees RM, Watson CA, Gordon H, Hallett PD, McKenzies BM, Nevison IM. Seasonal nitrous oxide emissions from field soils under reduced tillage, compost application or organic farming. Agriculture, Ecosystems and Environment. 2014: 189; 171-180.	Ball BC, Griffiths BS, Topp CFE, Wheatley R, Walker RL, Rees RM, Watson CA, Gordon H, Hallett PD, McKenzies BM, Nevison IM	Seasonal nitrous oxide emissions from field soils under reduced tillage, compost application or organic farming	2014	Agriculture, Ecosystems and Environment	Article	bruce.ball@sruc.ac.uk	N/A	United Kingdom	56.45	-3	N	Cfb	Mid Pilmore	Sandy loam	NR	Cambisols	Dystric-Fluvic Cambisol with a sandy loam texture and free drainage.	No	NR	April	2008	April	2010	25	Tillage	N/A	5	5 main plot treatments; no tillage, minimum tillage, normal plough, normal plough and compaction, deep plough.	CI	Split/strip plot	3	No	N2O	Static chamber	Closed	NR	Manual closed static chamber techniques, each covered 0.126 m2 of soil and were closed for 1 hr prior to sampling.	Gas chromatography (Agilent 7890A) using an electron capture detector.	NA	CRA
38	b	Ball (2014)	Ball BC, Griffiths BS, Topp CFE, Wheatley R, Walker RL, Rees RM, Watson CA, Gordon H, Hallett PD, McKenzies BM, Nevison IM. Seasonal nitrous oxide emissions from field soils under reduced tillage, compost application or organic farming. Agriculture, Ecosystems and Environment. 2014: 189; 171-180.	Ball BC, Griffiths BS, Topp CFE, Wheatley R, Walker RL, Rees RM, Watson CA, Gordon H, Hallett PD, McKenzies BM, Nevison IM	Seasonal nitrous oxide emissions from field soils under reduced tillage, compost application or organic farming	2014	Agriculture, Ecosystems and Environment	Article	bruce.ball@sruc.ac.uk	N/A	United Kingdom	56.45	-3	N	Cfb	Low Pilmore	Sandy loam	NR	Cambisols	Dystric-Fluvic Cambisol with a sandy loam texture and free drainage.	No	NR	January	2007	December	2008	24	Multiple-intervention	Tillage, Organic fertiliser, Chemical fertiliser	6	6 main plot treatments; Nitrogen and Potassium fertilizer at regular rates (control), 20 t/ha slurry, 40 t/ha slurry, 35 t/ha compost, 100 t/ha compost, 200 t/ha compost.	CI	Split/strip plot	NR	No	N2O	Static chamber	Closed	NR	Manual closed static chamber techniques, each covered 0.126 m2 of soil and were closed for 1 hr prior to sampling.	Gas chromatography (Agilent 7890A) using an electron capture detector.	NA	CRA
39		Bamminger (2017)	Bamminger C, Poll C, Marhan S. Offsetting global warming-induced elevated greenhouse gas emissions from an arable soil by biochar application. Global Change Biology. 2017: 24; e318-e334.	Bamminger C, Poll C, Marhan S	Offsetting global warming-induced elevated greenhouse gas emissions from an arable soil by biochar application	2017	Global Change Biology	Article	c_bamminger@yahoo.de	N/A	Germany	48.7147	8.81056	N	Cfb	N/A	Silt loam	NR	Luvisols	The arable soil is a loess-derived stagnic Luvisol with silty loam-texture (9% sand, 69% silt, and 22% clay), total C content of 11.4 g C/kg soil dry weight and pH 6.8.	Yes	The Biochar Hohenheim Climate Change experiment (BC-HoCC) was established in August 2013 (Bamminger et al., 2016) as part of an existing climate change experiment in a temperate agroecosystem (HoCC), where soil has been warmed since 2008 (Poll et al., 2013).	August	2013	November	2015	29	Biochar	N/A	2	In August 2013, biochar from Miscanthus 9 giganteus feedstock (slow-pyrolysis for 30 min at 850°C) was added to soil (BCTa: soil with biochar at ambient soil temperature, BCTe: soil with biochar at elevated soil temperature) at a rate of 30 t/ha and manually incorporated into 0– 20 cm soil depth together with spring barley litter from the previous growing season. Control plots (CtrlTa: control so…	CI	Split/strip plot	4	No	CH4, N2O, CO2	NR	Closed	NR	During the 2-year experimental period, greenhouse gas emissions (CO2, N2O and CH4) were measured weekly using closed chambers (Hutchinson & Livingston, 2002). Closed chambers were located between the crop rows, and had an inner volume of 4,850 cm³ covering an area of 270 cm² as described in Poll et al. (2013).	The concentrations of CO2, N2O and CH4 in the headspace samples were determined on an Agilent 7890 gas chromatograph (Agilent Technologies Inc., Santa Clara, CA, USA) equipped with a methanizer and FID for CO2 and CH4 and an ECD for N2O measurements.	NA	JR
40		Barton (2008)	Barton L, Kiese R, Gatter D, Butterbach-Bahl K, Buck R, Hinz C, Murphy DV. Nitrous oxide emissions from a cropped soil in a semi-arid climate. Global Change Biology. 2008: 14; 177-192.	Barton L, Kiese R, Gatter D, Butterbach-Bahl K, Buck R, Hinz C, Murphy DV	Nitrous oxide emissions from a cropped soil in a semi-arid climate	2008	Global Change Biology	Article	lbarton@cyllene.uwa.edu.au	N/A	Australia	-31.6	117.217	S	Csa	N/A	NR	NR	NR	Natric Haploxeralf.	Yes	The site was cleared of native vegetation (e.g. Eucalyptus salmonophloia, E. loxophleba,E. wandoo, E. salubris) between 1912 and 1930, and is located on flat to gently undulating land. Since clearing, the site has been planted to a variety of crops in rotation. The cropping history (and grain yield) of the site for the 5 years before this study was: 2000, lupin ( Lupinus angustifolius); 2001, whe…	June	2005	May	2006	12	Chemical fertiliser	N/A	2	Urea, and no fertilizer.	CI	Randomized Complete Block	3	No	N2O, CO2	NR	NR	NR	Chambers (500mm 500mm) were placed on metal bases inserted into the ground (100mm), and ﬁtted with a top that could be automatically opened and closed.	Gas chromatography; (SRI Instruments, SRI 8610C, Torrance, CA, USA) ﬁtted with a 63Ni electron capture detector for N2O analysis, an infra-red analyses (Licor, LI 820, St Joseph, MI, USA) for CO2 analyses, an automated sampling unit for collecting and distributing gas samples, and six chambers (one per treatment plot).	NA	CRA
41		Barton (2010)	Barton L, Murphy DV, Kiese R, Butterbach-Bahl K. Soil nitrous oxide and methane ﬂuxes are low from a bioenergy crop (canola) grown in a semi-arid climate. Global Change Biology Bioenergy. 2010: 2; 1-15.	Barton L, Murphy DV, Kiese R, Butterbach-Bahl K	Soil nitrous oxide and methane ﬂuxes are low from a bioenergy crop (canola) grown in a semi-arid climate.	2010	Global Change Biology Bioenergy	Article	louise.barton@uwa.edu.au	N/A	Australia	-31.6	117.217	S	Csa	N/A	Sand	NR	NR	Free-draining sand (0–120mm) overlying a poorly draining clay (Natric Haploxeralf and Typic Natrixeralf; USDA, 1992).	Yes	The site has been planted to a variety of cereal and grain-legume crops in rotation since the 1930s when the land was cleared for agricultural production, and in the 2 years before the present study was used to measure soil N2O fluxes from wheat (Barton et al., 2008). Livestock had been excluded from the site since December 2004 so as to avoid N from animal urine and dung. Crop residue from the p…	May	2007	May	2008	12	Chemical fertiliser	N/A	2	Urea or no fertilizer; Plots received either 75kgNha_x0002_1yr_x0002_1 as granular urea (‘1N’), or no N fertilizer (‘0N’).	CI	Randomized Complete Block	3	No	CH4, N2O, CO2	NR	NR	NR	Chambers (500mm500 mm; clear perspex) were placed on metal bases inserted into the ground (100mm), and ﬁtted with a top that could be automatically opened and closed.	Gas chromatography; (SRI Instruments, SRI 8610C, Torrance, CA, USA) ﬁtted with a 63Ni electron capture detector for N2O analyses, ﬂame ionization detector for CH4 analyses, an infra-red analyser (Li-Cor, LI820, Lincoln, NE, USA) for CO2 analyses, an automated sampling unit for collecting and distributing gas samples, and six chambers (one per treatment plot.	NA	CRA
42		Barton (2013)	Barton L, Murphy DV, Butterbach-Bahl K. Influence of crop rotation and liming on greenhouse gas emissions from a semi-arid soil. Agriculture, Ecosystems and Environment. 2013: 167; 23-32.	Barton L, Murphy DV, Butterbach-Bahl K	Influence of crop rotation and liming on greenhouse gas emissions from a semi-arid soil.	2013	Agriculture, Ecosystems and Environment	Article	louise.barton@uwa.edu.au	N/A	Australia	-30.8508	116.723	S	Csa	N/A	Sand	NR	NR	The soil at the experimental site consisted of free draining sand [Acidic Ferric Yellow-Orthic Tenosol using Australian soil classification (Isbell, 2002); Typic Quartzipsamment using soil taxonomy (USDA, 1992)] (Table 1), and was located on flat to gently undulating land.	Yes	The site was cleared of native vegetation between 1925 and 1930, and since clearing, has been planted to a variety of crops in rotation. The land-use history (and grain yield where applicable) of the site for the five years prior to this study was: 2004, pasture; 2005, wheat (Triticum aestivum, 1.5 t ha−1); 2006, lupin (Lupinus angustifolius, 1.5 t ha−1); 2007, wheat (1.5 t ha−1); 2008, wheat (cu…	June	2009	November	2010	18	Multiple-intervention	Crop rotation, Amendment	4	Two cropping rotations (lupin-wheat) and (wheat-wheat) by two liming treatments (0, 3.5 t ha−1). In 2009, plots were either planted to lupin (Lupinus angustifolius cv Mandelup) or wheat (Triticum aestivum cv Carnamah) on the 2 June. Lime sand (3.5 t ha−1, 93–95% neutralising value, www.aglime.com.au/liming-aglimespecs-dongara) common to the region was surface applied approximately 2.5 months (18 …	CI	Randomized Complete Block	3	No	CH4, N2O	NR	NR	NR	Fluxes were measured in each treatment plot using soil chambers (one per plot) connected to a fully automated system that enabled simultaneous determination of N2O and CH4 fluxes. Chambers (500 mm × 500 mm; clear perspex) were placed on metal bases inserted into the ground (100 mm) and fitted with a top that could be automatically opened and closed. Four bases were located in each treatment plot …	The field-based system consisted of a gas chromatograph (Texas Instruments, SRI 8610C) fitted with a 63Ni electron capture detector for N2O analyses, a flame ionisation detector for CH4 analyses, an automated sampling unit for collecting and distributing gas samples, and 12 chambers (one per treatment plot).	NA	JR
43		Bayabil (2016)	Bayabil HK, Stoof CR, Mason C, Richards BK, Steenhuis TS. Nitrous oxide and methane fluxes from smallholder farms: a scoping study in the Anjeni Watershed. Climate. 2016: 4; 62.	Bayabil HK, Stoof CR, Mason C, Richards BK, Steenhuis TS	Nitrous oxide and methane fluxes from smallholder farms: a scoping study in the Anjeni Watershed	2016	Climate	Article	tss1@cornell.edu	N/A	Ethiopia	10.6667	37.5167	N	Csb	N/A	NR	NR	NR	The soils of Anjeni have developed from the basalt and volcanic ash with major soils comprising Alisols, Nitisols, and Cambisols covering more than 80% of the watershed. The deep Alisols cover the bottom part of the watershed; moderately deep Nitisols cover the mid-transitional, gently sloping parts of the watershed, while the shallow Regosols and Leptosols cover the high, steepest part of the wa…	No	NR	June	2012	September	2013	16	Biochar	N/A	3	Three treatments were applied: barley without soil amendment (control), barley with charcoal amendment, lupine without soil amendment.	CI	Randomized Complete Block	8	No	N2O, CH4	Static chamber	NR	Opaque	During the installation of static chambers, we followed the same construction procedure for the static chambers as by [31,32]. Plastic buckets (19-L volume) were cut in half, and the top part was carefully installed wide end down (5 cm below ground) using a handheld hoe (Figure 2). A removable second plastic bucket (19-L volume) fitted with sampling and vent ports and rubber bottle septum (easily…	Gas samples were then shipped to the USA for laboratory analysis and were analyzed in the soil and water lab at Cornell University. Concentrations of N2O and CH4 in the samples were determined using Agilent Technologies (Santa Clara, CA, USA) 6890N gas chromatograph fitted with an ECD detector, and operated using a 44-slot Agilent headspace sampler.	NA	JR
44		Bayer (2013)	Bayer C, Gomes J, Vieira FCB, Zanatta JA, Piccolo MC, Dieckow J. Soil methane oxidation in a long-term no-tillage system in Southern Brazil. Semina: Ciências Agrárias. 2013: 34(4); 1695-1706.	Bayer C, Gomes J, Vieira FCB, Zanatta JA, Piccolo MC, Dieckow J	Soil methane oxidation in a long-term no-tillage system in Southern Brazil	2013	Semina: Scienca Agrerias	Article	cimelio.bayer@ufrgs.br; ju.gomes@gmail.com	N/A	Brazil	-30.1	-51.6833	S	Cfa	N/A	Sandy clay loam	NR	Acrisols	The soil was a sandy clay loam Acrisol (IUSS, 2006), containing 220 g kg-1 of clay, and was derived from granit.	Yes	The study was performed within the framework of a long-term experiment (19 years) at the Agronomic Experimental Station of the Federal University of Rio Grande do Sul (UFRGS; 30° 06’ S, 51° 41’ W; 45 m altitude above sea level) in Southern Brazil. In addition, this soil was physically degraded when the experiment was initiated in 1985. In 1969, the original grassland was converted into an annual …	April	2003	October	2004	18	Multiple-intervention	Tillage, Crop Rotation	4	NT and CT were evaluated in combination with two cropping systems under no N fertilization. The two cropping systems comprised (1) black oat (Avena strigosa Schreb.) as the winter cover-crop and maize (Zea mays L.) as the summer crop [O/M] and (2) vetch (Vigna sativa L.) as the winter cover-crop and maize as the summer crop [V/M].	CI	Split/strip plot	3	No	CH4	NR	Closed	NR	Air samples were obtained from PVC closed flux chambers (diameter, 0.25 m; height, 0.20 m), which were mounted on the aluminum bases (Gomes et al., 2009). The chamber and aluminum base were sealed with water.	Gas chromatography (GC-Shimadzu 14A).	NA	CRA
45	a	Bayer (2015)	Bayer C, Gomes J, Zanatta JA, Vieira FCB, Piccolo MC, Dieckow J, Six J. Soil nitrous oxide emissions as affected by long-term tillage, cropping systems and nitrogen fertilization in Southern Brazil. Soil Tillage & Research. 2015: 146; 213-222.	Bayer C, Gomes J, Zanatta JA, Vieira FCB, Piccolo MC, Dieckow J, Six J.	Soil nitrous oxide emissions as affected by long-term tillage, cropping systems and nitrogen fertilization in Southern Brazil	2015	Soil Tillage & Research	Article	cimelio.bayer@ufrgs.br	N/A	Brazil	-30.1	-51.6833	S	Cfa	1 year trial	NR	NR	Acrisols	FAO: Alumic Acrisol, USDA: Typic Paleudult.	Yes	The study was carried out in a long-term field experiment at the agronomic experimental station of the Federal University of Rio Grande do Sul near Eldorado do Sul Rio Grande do Sul State, Southern Brazil (30_x0004_060 S; 51_x0004_ 40 W, about 45 m altitude). Study was established in 1995.	October	2003	October	2004	12	Multiple-intervention	Chemical fertiliser, Crop Rotation, Tillage	4	Two tillage systems (conventional or no-tillage) and two cropping systems (black oat and maize or vetch and maize).	CI	Randomized Complete Block	3	No	N2O	Static chamber	Closed	NR	Closed flux chamber (0.25-m diameter x 0.20-m height) composed of a PVC-cylinder that was hermetically closed in the top. Each chamber was fitted with an aluminum-base (0.0346 m2), which was previously inserted up to 5 cm into the soil and was only removed for sowing and harvest.	Gas chromatography; (GC-Shimadzu 14A).	Cannot remove the treatment groups from the crop rotation types in the long term and especially not in the short term.	CRA
45	b	Bayer (2015)	Bayer C, Gomes J, Zanatta JA, Vieira FCB, Piccolo MC, Dieckow J, Six J. Soil nitrous oxide emissions as affected by long-term tillage, cropping systems and nitrogen fertilization in Southern Brazil. Soil Tillage & Research. 2015: 146; 213-222.	Bayer C, Gomes J, Zanatta JA, Vieira FCB, Piccolo MC, Dieckow J, Six J.	Soil nitrous oxide emissions as affected by long-term tillage, cropping systems and nitrogen fertilization in Southern Brazil	2015	Soil Tillage & Research	Article	cimelio.bayer@ufrgs.br	N/A	Brazil	-30.1	-51.6833	S	Cfa	short-term trial	NR	NR	Acrisols	FAO: Alumic Acrisol, USDA: Typic Paleudult.	Yes	The study was carried out in a long-term field experiment at the agronomic experimental station of the Federal University of Rio Grande do Sul near Eldorado do Sul Rio Grande do Sul State, Southern Brazil (30_x0004_060 S; 51_x0004_ 40 W, about 45 m altitude). Study was established in 1995	October	2004	November	2004	2	Multiple-intervention	Chemical fertiliser, Crop Rotation, Tillage	3	Control (oat/maize without addition of any fertilizer), urea-N (applied to oat/maize), and legume-residue-N with vetch biomass (applied to the vetch/maize before sowing).	CI	Randomized Complete Block	3	No	N2O	Static chamber	Closed	NR	Closed flux chamber (0.25-m diameter x 0.20-m height) composed of a PVC-cylinder that was hermetically closed in the top. Each chamber was fitted with an aluminum-base (0.0346 m2), which was previously inserted up to 5 cm into the soil and was only removed for sowing and harvest.	Gas chromatography; (GC-Shimadzu 14A).	NA	CRA
46		Beheydt (2008)	Beheydt D, Boeckx P, Ahmed HP, Cleemput OV. N2O emission from conventional and minimum-tilled soils. Biology & Fertility of Soils. 2008: 44(6); 863-873.	Beheydt D, Boeckx P, Ahmed HP, Cleemput OV	N2O emission from conventional and minimum-tilled soils	2008	Biology and Fertility of Soils	Article	Daan.Beheydt@vito.be	N/A	Belgium	50.6	3.53334	N	Cfb	N/A	NR	NR	NR	3 separate fields.	Yes	No major soil disruption (ploughing, disking, etc.) had occurred at the MT sites since 1992. After 10 years of fallow, the soils were reused since 2002 as cropland. The drained CT soil was ploughed and disked in spring. The two MT sites were part of a fallow-grain-maize rotation since 2002. The CT field was cropped with sugar beets in 2002 and maize in 2003.	NR	2002	November	2004	35	Multiple-intervention	Tillage, Crop system	3	Minimum tillage in oat field, minimum tillage in maize fields, conventional tillage in maize fields.	CI	Paired design	1	No	N2O	NR	Closed	NR	Closed boxes (rayon 7.5 cm; 11 cm height), boxes were pushed 5 cm into the soil.	Infrared gas analyser (Multi-Gas Monitor Type 1302, Brüel & Kjær, Denmark), equipped with optical filters for N2O, CO2, CH4 and water vapour analysis and connected to a CBISS Intelligent 6-channel sampler (CBISS, England).	NA	CRA
47	a	Bell (2015)	Bell MJ, Hinton N, Cloy JM, Topp CFE, Rees RM, Cardenas L, Scott T, Webster C, Ashton RW, Whitmore AP, Williams JR, Balshaw H, Paine F, Goulding KWT, Chadwick DR. Nitrous oxide emissions from fertilised UK arable soils: Fluxes, emission factors and mitigation. Agriculture, Ecosystems & Environment. 2015: 212(20); 134-147.	Bell MJ, Hinton N, Cloy JM, Topp CFE, Rees RM, Cardenas L, Scott T, Webster C, Ashton RW, Whitmore AP, Williams JR, Balshaw H, Paine F, Goulding KWT, Chadwick DR	Nitrous oxide emissions from fertilised UK arable soils: Fluxes, emission factors and mitigation	2015	Agriculture, Ecosystems & Environment	Article	madeleine.bell@sruc.ac.uk	N/A	United Kingdom	52.0333	-2.71666	N	Cfb	Rosemaund	Clay loam	NR	NR	NR	Yes	Cropping history (1 year before experiment) Winter oats Cropping history (2 years before experiment) Winter wheat.	October	2010	March	2012	18	Multiple-intervention	Chemical fertiliser, nitrification inhibitor	10	Five levels of ammonium nitrate fertilization, ammonium nitrate fertilizer applied in more frequent smaller doses, ammonium nitrate with nitrification inhibitor, urea, and Urea with a nitrification inhibitor.	CI	Randomized Complete Block	3	No	N2O	Static chamber	Closed	Opaque	Square opaque polypropylene chambers (400 mm x 400mm x 400 mm, soil surface area coverage of 0.16 m^2).	Gas chromatography; Agilent 7890A Gas Chromatograph fitted with an electron capture detector.	NA	CRA
47	b	Bell (2015)	Bell MJ, Hinton N, Cloy JM, Topp CFE, Rees RM, Cardenas L, Scott T, Webster C, Ashton RW, Whitmore AP, Williams JR, Balshaw H, Paine F, Goulding KWT, Chadwick DR. Nitrous oxide emissions from fertilised UK arable soils: Fluxes, emission factors and mitigation. Agriculture, Ecosystems & Environment. 2015: 212(20); 134-147.	Bell MJ, Hinton N, Cloy JM, Topp CFE, Rees RM, Cardenas L, Scott T, Webster C, Ashton RW, Whitmore AP, Williams JR, Balshaw H, Paine F, Goulding KWT, Chadwick DR	Nitrous oxide emissions from fertilised UK arable soils: Fluxes, emission factors and mitigation	2015	Agriculture, Ecosystems & Environment	Article	madeleine.bell@sruc.ac.uk	N/A	United Kingdom	52.0333	-0.516661	N	Cfb	Woburn	Loamy sand	NR	NR	NR	Yes	Cropping history (1 year before experiment) Winter beans Cropping history (2 years before experiment) Winter wheat.	October	2010	March	2012	18	Multiple-intervention	Chemical fertiliser, nitrification inhibitor	10	Five levels of ammonium nitrate fertilization, ammonium nitrate fertilizer applied in more frequent smaller doses, ammonium nitrate with nitrification inhibitor, urea, and Urea with a nitrification inhibitor.	CI	Randomized Complete Block	3	No	N2O	Static chamber	Closed	Opaque	Square opaque polypropylene chambers (400 mm x 400mm x 400 mm, soil surface area coverage of 0.16 m^2).	Gas chromatography; Agilent 7890A Gas Chromatograph fitted with an electron capture detector.	NA	CRA
47	c	Bell (2015)	Bell MJ, Hinton N, Cloy JM, Topp CFE, Rees RM, Cardenas L, Scott T, Webster C, Ashton RW, Whitmore AP, Williams JR, Balshaw H, Paine F, Goulding KWT, Chadwick DR. Nitrous oxide emissions from fertilised UK arable soils: Fluxes, emission factors and mitigation. Agriculture, Ecosystems & Environment. 2015: 212(20); 134-147.	Bell MJ, Hinton N, Cloy JM, Topp CFE, Rees RM, Cardenas L, Scott T, Webster C, Ashton RW, Whitmore AP, Williams JR, Balshaw H, Paine F, Goulding KWT, Chadwick DR	Nitrous oxide emissions from fertilised UK arable soils: Fluxes, emission factors and mitigation	2015	Agriculture, Ecosystems & Environment	Article	madeleine.bell@sruc.ac.uk	N/A	United Kingdom	55.9167	-2.76666	N	Cfb	Gilchriston	Sandy clay loam	NR	NR	NR	Yes	Cropping history (1 year before experiment) Spring barley Cropping history (2 years before experiment) Winter wheat.	March	2011	April	2012	13	Multiple-intervention	Chemical fertiliser, nitrification inhibitor	10	Five levels of ammonium nitrate fertilization, ammonium nitrate fertilizer applied in more frequent smaller doses, ammonium nitrate with nitrification inhibitor, urea, and Urea with a nitrification inhibitor.	CI	Randomized Complete Block	3	No	N2O	Static chamber	Closed	Opaque	Circular opaque polypropylene chambers with aluminum lids (400 mm diameter, 300 mm height, soil surface area coverage of approximately 0.126 m2).	Gas chromatography; Agilent 7890A Gas Chromatograph fitted with an electron capture detector.	NA	CRA
48	a	Bell (2016)	Bell MJ, Hinton NJ, Cloy JM, Topp CFE, Rees RM, Williams JR, Misselbrook TH, Chadwick DR. How do emission rates and emission factors for nitrous oxide and ammonia vary with manure type and time of application in a Scottish farmland? Geoderma. 2016: 264; 81-93.	Bell MJ, Hinton NJ, Cloy JM, Topp CFE, Rees RM, Williams JR, Misselbrook TH, Chadwick DR	How do emission rates and emission factors for nitrous oxide and ammonia vary with manure type and time of application in a Scottish farmland?	2016	Geoderma	Article	madeleine.bell@sruc.ac.uk	N/A	United Kingdom	56.25	-2.71666	N	Cfb	First (Fall application)	Sandy loam	NR	NR	NR	Yes	Spring barley (Hordeum vulgare) had been grown in the field for the previous four years.	October	2012	October	2013	12	Organic fertiliser	N/A	6	Cattle farmyard manure, Broiler litter, Layer manure, Cattle slurry by trailing hose application, Cattle slurry by surface broadcast application, and a Control.	CI	Randomized Complete Block	3	No	N2O	Static chamber	NR	Opaque	Square opaque polypropylene chambers (400 mm x 400mm x 400 mm, soil surface area coverage of 0.16 m2) inserted 5 cm into the soil.	Gas chromatography; Agilent 7890A Gas Chromatograph fitted with an electron capture detector.	NA	CRA
48	b	Bell (2016)	Bell MJ, Hinton NJ, Cloy JM, Topp CFE, Rees RM, Williams JR, Misselbrook TH, Chadwick DR. How do emission rates and emission factors for nitrous oxide and ammonia vary with manure type and time of application in a Scottish farmland? Geoderma. 2016: 264; 81-93.	Bell MJ, Hinton NJ, Cloy JM, Topp CFE, Rees RM, Williams JR, Misselbrook TH, Chadwick DR	How do emission rates and emission factors for nitrous oxide and ammonia vary with manure type and time of application in a Scottish farmland?	2016	Geoderma	Article	madeleine.bell@sruc.ac.uk	N/A	United Kingdom	56.25	-2.71666	N	Cfb	Second (Spring application)	Sandy loam	NR	NR	NR	Yes	Spring barley (Hordeum vulgare) had been grown in the field for the previous four years.	April	2013	April	2013	12	Organic fertiliser	N/A	5	Broiler litter, Layer manure, Cattle slurry by trailing hose application, Cattle slurry by surface broadcast application, and a Control.	CI	Randomized Complete Block	3	No	N2O	Static chamber	NR	Opaque	Square opaque polypropylene chambers (400 mm x 400mm x 400 mm, soil surface area coverage of 0.16 m2) inserted 5 cm into the soil.	Gas chromatography; Agilent 7890A Gas Chromatograph fitted with an electron capture detector.	NA	CRA
49		Benckiser (1996)	Benckiser G, Eilts R, Linn A, Lorch HJ, Sümer E, Weiske A, Wenzhöfer F. N2O emissions from different cropping systems and from aerated, nitrifying and denitrifying tanks of a municipal waste water treatment plant. Biology and Fertility of Soils. 1996: 23; 257-265.	Benckiser G, Eilts R, Linn A, Lorch HJ, Sümer E, Weiske A, Wenzhöfer F.	N2O emissions from different cropping systems and from aerated, nitrifying and denitrifying tanks of a municipal waste water treatment plant	1996	Biology and Fertility of Soils	Article	NR	N/A	Germany	50.5747	8.66472	N	Cfb	N/A	Clay loam	NR	NR	The topsoil (0-35 cm) was a clayey loam (clay 31%, silt 60% and sand 5%) with a pH (H20) of 6.2. Total organic C was 1.41% and total organic N 0.15%. The soil was classified as an allochtone brown earth derived from river sediments.	Yes	Before starting with the N20-flux measurements in October 1991, the experimental site was ploughed (25 cm deep), levelled by rotary harrow and sown with winter rye (20 September 1991).	October	1991	May	1992	8	Chemical fertiliser	N/A	4	Further treatments were achieved by different fertilizer applications (1-4). Treatments A-M1 received no fertilizer. Treatments A-M24 received 37 kg P and 100 kg K ha -1 year 1 and different rates of N as follows: Treatments A-M2 received no nitrogen, treatments A-M3 80 kg N ha -1 year -1 and the treatments A-M4 120 kg N ha q year -~ as ammonium nitrate split into three applications (40, 20, 20 o…	CI	Latin square	4	No	N2O	NR	Open	NR	Briefly, open chambers (50 cm x 10 cm x 15 cm, four in parallel) equipped with a sharpened steel base and a removeable lid were inserted about 5 cm deep into the soil between the plant rows. The plants under the boxes were removed. Before each N20-sampling period of 4 h/day the lid was made air tight and the open chambers continuously flushed with an air stream (20 l/h) using a vacuum pump (Vacub…	The N2O released from the different cropping systems as well as from the different units of the waste water treatment plant, absorbed on the molecular sieve, was desorbed in evacuated Erlenmeyer flasks ca. 1 L in volume containing 150 ml water (Benckiser et al. 1995). Gas portions of the atmosphere of the Erlenmeyer flasks either used to desorb N2O from the molecular sieve or to release N2O from …	NA	JR
50		Bender (2001)	Bender MR. Agroecosystem management effects on nitrous oxide and methane emissions. Alabama Agriculture and Mechanical University. 2001.	Bender MR	Agroecosystem management effects on nitrous oxide and methane emissions	2001	Alabama Agriculture and Mechanical University	Thesis	NR	N/A	USA	32.5934	-85.4952	N	Cfa	N/A	Loamy sand	NR	NR	A field study was conducted from November 1998 to November 1999 at Auburn University (32°36'N, 85°36'W) on a Marvyn loamy sand (loamy, koaolinitic, thermic Typic Kandiudults). It is a Coastal Plain soil.	Yes	Conducted on a no-till cotton (Gossypium hirsutum L.) - com (Zea mays L.) - rye (Secale cereale L.) rotation.	November	1998	November	1999	13	Multiple-intervention	Chemical fertiliser, organic fertiliser	3	Treatments were no N with winter legume, no N without winter legume, and complete fertilization without winter legume (Complete fertilization = 112 kg P ha-1 and 303 kg K. ha-1 per three year rotation, and 100 kg N ha-1 on cotton, 135 kg N ha-1 on com, and 67 kg N ha-1 on rye). The winter legume used was crimson clover (Trifolium incarmtum L.).	CI	Randomized	4	No	CH4, N2O	NR	Closed	NR	Surface emission rates of N20 -N and CH4-C were measured biweekly using a closed chamber technique. Chambers were constructed from PVC pipe (20 cm diameter x 16 cm headspace). Chambers were fitted at the top with a vent (5 mm diameter x 25 cm length), and a sampling port. Chambers were colored white to minimize temperature variation of air within the chambers. Four chambers were randomly placed 3…	Using a syringe, gas samples were collected from the chamber headspace at 0,30,60 minute intervals, and stored in 3 ml vials. Vials were then stored at 4°C until analysis. Gas samples were analyzed using a Varian star cx gas chromatograph (Varian, Walnut Creek, CA). Nitrous oxide concentrations were determined using a 4 m Haysep R column, and a 63Ni electron capture detector (ECD). Methane concen…	NA	JR
51		Bessou (2010)	Bessou C, Mary B, Leonard J, Roussel M, Grehan E, Gabrielle B. Modelling soil compaction impacts on nitrous oxide emissions in arable ﬁelds. European Journal of Soil Science. 2010: 61; 348-363.	Bessou C, Mary B, Leonard J, Roussel M, Grehan E, Gabrielle B	Modelling soil compaction impacts on nitrous oxide emissions in arable ﬁelds	2010	European Journal of Soil Science	Article	cbessou@grignon.inra.f	N/A	France	49.882	3.01097	N	Cfb	N/A	Silt loam	NR	Luvisols	The soil is an Orthic Luvisol (FAO et al., 1998) containing 19% clay, 74% silt, 5% sand and 9.8 g kg−1 organic carbon, with a pH of 7.8	Yes	The preceding crops were winter wheat (F1, 2006) and winter barley (F2, 2007).	March	2007	November	2008	20	Tillage	N/A	2	Two treatments were considered: ‘uncompacted’ (conventional tillage) and ‘compacted'.	CI	Paired design	1	No	N2O, CO2	NR	NR	NR	N2O and CO2 ﬂuxes were continuously measured in automatic chambers (0.49 m2, 0.25 m high, depth of insertion=0.08− 0.12 m).	CO2 analyser (LiCor 820: LiCor Biosciences, Lincoln, NE USA) and an N2O analyser (Thermo 46C: Thermo Electron, Saint Aubon, France) with sensitivity levels of approximately 0.5 p.p.m. and 2 p.p.b., respectively.	NA	CRA
52	a	Bhandral (2009)	Bhandral R, Bittman S, Kowalenko G, Buckley K, Chantigny MH, Hunt DE, Bounaix F, Friesen A. Enhancing Soil Infi ltration Reduces Gaseous Emissions and Improves N Uptake from Applied Dairy Slurry. Journal of Environmental Quality. 2009: 38(4);1371-1382.	Bhandral R, Bittman S, Kowalenko G, Buckley K, Chantigny MH, Hunt DE, Bounaix F, Friesen A	Enhancing Soil Infiltration Reduces Gaseous Emissions and Improves N Uptake from Applied Dairy Slurry	2009	Journal of Environmental Quality	Article	shabtai.bittmans@agr.gc.ca	N/A	Canada	49.1833	-121.75	N	Cfb	N/A	Sandy loam	NR	NR	The soil at the experimental site is silty to sandy loam belonging to the Monroe series, described as Typic Dystrudept of moderately good drainage derived from medium texture stone-free Fraser River deposits (Luttmerding, 1981).	Yes	The land was fallow with no crop cover on it.	May	2005	February	2006	10	Organic fertiliser	N/A	5	The four manure treatments were: decanted surface, decanted mechanically assisted infiltration (MAI), whole surface, and whole MAI. A control (no manure) treatment was also used.	CI	Randomized Complete Block	4	No	N2O	NR	NR	NR	Nitrous oxide was measured using one square vented aluminum chamber (0.60 by 0.60 m) per plot. The chamber collar (height 12 cm) remained installed in the soil throughout the trial period at approximate depth of 5 to 6 cm.	Gas chromatography; The gas samples collected in the vials were analyzed using a Varian CP-3800 gas chromatograph equipped with a 63Ni-electron capture detector (Lemke et al., 1998).	NA	CRA
52	b	Bhandral (2009)	Bhandral R, Bittman S, Kowalenko G, Buckley K, Chantigny MH, Hunt DE, Bounaix F, Friesen A. Enhancing Soil Infi ltration Reduces Gaseous Emissions and Improves N Uptake from Applied Dairy Slurry. Journal of Environmental Quality. 2009: 38(4);1371-1382.	Bhandral R, Bittman S, Kowalenko G, Buckley K, Chantigny MH, Hunt DE, Bounaix F, Friesen A	Enhancing Soil Infiltration Reduces Gaseous Emissions and Improves N Uptake from Applied Dairy Slurry	2009	Journal of Environmental Quality	Article	shabtai.bittmans@agr.gc.ca	N/A	Canada	49.1833	-121.75	N	Cfb	N/A	Sandy loam	NR	NR	The soil at the experimental site is silty to sandy loam belonging to the Monroe series, described as Typic Dystrudept of moderately good drainage derived from medium texture stone-free Fraser River deposits (Luttmerding, 1981).	Yes	The land was fallow with no crop cover on it.	May	2006	March	2007	11	Organic fertiliser	N/A	5	The four manure treatments were: decanted surface, decanted mechanically assisted infiltration (MAI), whole surface, and whole MAI. A control (no manure) treatment was also used.	CI	Randomized Complete Block	4	No	N2O	NR	NR	NR	Nitrous oxide was measured using one square vented aluminum chamber (0.60 by 0.60 m) per plot. The chamber collar (height 12 cm) remained installed in the soil throughout the trial period at approximate depth of 5 to 6 cm.	Gas chromatography; The gas samples collected in the vials were analyzed using a Varian CP-3800 gas chromatograph equipped with a 63Ni-electron capture detector (Lemke et al., 1998).	NA	CRA
52	c	Bhandral (2009)	Bhandral R, Bittman S, Kowalenko G, Buckley K, Chantigny MH, Hunt DE, Bounaix F, Friesen A. Enhancing Soil Infi ltration Reduces Gaseous Emissions and Improves N Uptake from Applied Dairy Slurry. Journal of Environmental Quality. 2009: 38(4);1371-1382.	Bhandral R, Bittman S, Kowalenko G, Buckley K, Chantigny MH, Hunt DE, Bounaix F, Friesen A	Enhancing Soil Infiltration Reduces Gaseous Emissions and Improves N Uptake from Applied Dairy Slurry	2009	Journal of Environmental Quality	Article	shabtai.bittmans@agr.gc.ca	N/A	Canada	49.1833	-121.75	N	Cfb	N/A	Sandy loam	NR	NR	The soil at the experimental site is silty to sandy loam belonging to the Monroe series, described as Typic Dystrudept of moderately good drainage derived from medium texture stone-free Fraser River deposits (Luttmerding, 1981).	Yes	The land was fallow with no crop cover on it.	July	2005	February	2006	8	Organic fertiliser	N/A	5	The four manure treatments were: decanted surface, decanted mechanically assisted infiltration (MAI), whole surface, and whole MAI. A control (no manure) treatment was also used.	CI	Randomized Complete Block	4	No	N2O	NR	NR	NR	Nitrous oxide was measured using one square vented aluminum chamber (0.60 by 0.60 m) per plot. The chamber collar (height 12 cm) remained installed in the soil throughout the trial period at approximate depth of 5 to 6 cm.	Gas chromatography; The gas samples collected in the vials were analyzed using a Varian CP-3800 gas chromatograph equipped with a 63Ni-electron capture detector (Lemke et al., 1998).	NA	CRA
52	d	Bhandral (2009)	Bhandral R, Bittman S, Kowalenko G, Buckley K, Chantigny MH, Hunt DE, Bounaix F, Friesen A. Enhancing Soil Infi ltration Reduces Gaseous Emissions and Improves N Uptake from Applied Dairy Slurry. Journal of Environmental Quality. 2009: 38(4);1371-1382.	Bhandral R, Bittman S, Kowalenko G, Buckley K, Chantigny MH, Hunt DE, Bounaix F, Friesen A	Enhancing Soil Infiltration Reduces Gaseous Emissions and Improves N Uptake from Applied Dairy Slurry	2009	Journal of Environmental Quality	Article	shabtai.bittmans@agr.gc.ca	N/A	Canada	49.1833	-121.75	N	Cfb	N/A	Sandy loam	NR	NR	The soil at the experimental site is silty to sandy loam belonging to the Monroe series, described as Typic Dystrudept of moderately good drainage derived from medium texture stone-free Fraser River deposits (Luttmerding, 1981).	Yes	The land was fallow with no crop cover on it.	July	2006	March	2007	9	Organic fertiliser	N/A	5	The four manure treatments were: decanted surface, decanted mechanically assisted infiltration (MAI), whole surface, and whole MAI. A control (no manure) treatment was also used.	CI	Randomized Complete Block	4	No	N2O	NR	NR	NR	Nitrous oxide was measured using one square vented aluminum chamber (0.60 by 0.60 m) per plot. The chamber collar (height 12 cm) remained installed in the soil throughout the trial period at approximate depth of 5 to 6 cm.	Gas chromatography; The gas samples collected in the vials were analyzed using a Varian CP-3800 gas chromatograph equipped with a 63Ni-electron capture detector (Lemke et al., 1998).	NA	CRA
52	e	Bhandral (2009)	Bhandral R, Bittman S, Kowalenko G, Buckley K, Chantigny MH, Hunt DE, Bounaix F, Friesen A. Enhancing Soil Infi ltration Reduces Gaseous Emissions and Improves N Uptake from Applied Dairy Slurry. Journal of Environmental Quality. 2009: 38(4);1371-1382.	Bhandral R, Bittman S, Kowalenko G, Buckley K, Chantigny MH, Hunt DE, Bounaix F, Friesen A	Enhancing Soil Infiltration Reduces Gaseous Emissions and Improves N Uptake from Applied Dairy Slurry	2009	Journal of Environmental Quality	Article	shabtai.bittmans@agr.gc.ca	N/A	Canada	49.1833	-121.75	N	Cfb	N/A	Sandy loam	NR	NR	The soil at the experimental site is silty to sandy loam belonging to the Monroe series, described as Typic Dystrudept of moderately good drainage derived from medium texture stone-free Fraser River deposits (Luttmerding, 1981).	Yes	The land was fallow with no crop cover on it.	October	2005	March	2006	6	Organic fertiliser	N/A	5	The four manure treatments were: decanted surface, decanted mechanically assisted infiltration (MAI), whole surface, and whole MAI. A control (no manure) treatment was also used.	CI	Randomized Complete Block	4	No	N2O	NR	NR	NR	Nitrous oxide was measured using one square vented aluminum chamber (0.60 by 0.60 m) per plot. The chamber collar (height 12 cm) remained installed in the soil throughout the trial period at approximate depth of 5 to 6 cm.	Gas chromatography; The gas samples collected in the vials were analyzed using a Varian CP-3800 gas chromatograph equipped with a 63Ni-electron capture detector (Lemke et al., 1998).	NA	CRA
52	f	Bhandral (2009)	Bhandral R, Bittman S, Kowalenko G, Buckley K, Chantigny MH, Hunt DE, Bounaix F, Friesen A. Enhancing Soil Infi ltration Reduces Gaseous Emissions and Improves N Uptake from Applied Dairy Slurry. Journal of Environmental Quality. 2009: 38(4);1371-1382.	Bhandral R, Bittman S, Kowalenko G, Buckley K, Chantigny MH, Hunt DE, Bounaix F, Friesen A	Enhancing Soil Infiltration Reduces Gaseous Emissions and Improves N Uptake from Applied Dairy Slurry	2009	Journal of Environmental Quality	Article	shabtai.bittmans@agr.gc.ca	N/A	Canada	49.1833	-121.75	N	Cfb	N/A	Sandy loam	NR	NR	The soil at the experimental site is silty to sandy loam belonging to the Monroe series, described as Typic Dystrudept of moderately good drainage derived from medium texture stone-free Fraser River deposits (Luttmerding, 1981).	Yes	The land was fallow with no crop cover on it.	October	2006	June	2007	9	Organic fertiliser	N/A	5	The four manure treatments were: decanted surface, decanted mechanically assisted infiltration (MAI), whole surface, and whole MAI. A control (no manure) treatment was also used.	CI	Randomized Complete Block	4	No	N2O	NR	NR	NR	Nitrous oxide was measured using one square vented aluminum chamber (0.60 by 0.60 m) per plot. The chamber collar (height 12 cm) remained installed in the soil throughout the trial period at approximate depth of 5 to 6 cm.	Gas chromatography; The gas samples collected in the vials were analyzed using a Varian CP-3800 gas chromatograph equipped with a 63Ni-electron capture detector (Lemke et al., 1998).	NA	CRA
53		Biau (2012)	Biau A, Santiveri F, Mijangos I, Lloveras J. The impact of organic and mineral fertilizers on soil quality parameters and the productivity of irrigated maize crops in semiarid regions. European Journal of Soil Biology. 2012: 53; 56-61.	Biau A, Santiveri F, Mijangos I, Lloveras J	The impact of organic and mineral fertilizers on soil quality parameters and the productivity of irrigated maize crops in semiarid regions	2012	European Journal of Soil Biology	Article	annabiau@pvcf.udl.cat	N/A	Spain	41.6561	0.389445	N	Cfb	N/A	Loam	NR	NR	The field site is characterized by well-drained Petrocalcic Calcixerept soil with no significant salinity.	Yes	The study was carried out under sprinkler irrigation system providing approximately 700 mm of water over the maize growing season, combined with conventional tillage with moldboard ploughing to a depth of 25e30 cm.	April	2002	October	2011	123	Multiple-intervention	Chemical fertiliser, organic fertiliser	3	Fertilizer treatments comprised a single application of PS (pig slurry) before planting (composition summarized in Table 2) and a mineral N fertilization (33.5% ammonium nitrate) applied twice in V3eV4 and V5eV6 developing stages [28]. A zero N rate was included as a control (N0). Pig slurry was applied at a dose of 45m3 h-1 (PS45), which is equivalent to approximately 315 kg ha-1 year-1 of N. Th…	CI	Randomized Complete Block	3	No	CO2	NR	NR	NR	Soil CO2 emissions (CO2 Flux) were determined in situ at three sampling areas in the middle of each plot using a PP-Systems EGM- 4 IRGA linked to a cylindrical soil respiration chamber SRC-1 (diameter 10 cm, height 15 cm).	Soil CO2 emissions (CO2 Flux) were determined in situ at three sampling areas in the middle of each plot using a PP-Systems EGM- 4 IRGA linked to a cylindrical soil respiration chamber SRC-1 (diameter 10 cm, height 15 cm).	NA	JR
54		Boeckx (2011)	Boeckx P, Nieuland KV, Cleemput OV. Short-term effect of tillage intensity on N2O and CO2 emissions. Agronomy for Sustainable Development. 2011: 31(3); 453-461	Boeckx P, Nieuland KV, Cleemput OV	Short-term effect of tillage intensity on N2O and CO2 emissions	2011	Agronomy for Sustainble Development	Article	pascal.boeckx@ugent.be	N/A	Belgium	50.6167	3.56666	N	Cfb	N/A	Silt loam	NR	Luvisols	The soil contains 17.6% sand, 16.1% clay, and 66.3% silt (Table 2) and is classified as a Luvisol (WRB, http://www.fao.org/AG/agL/agll/wrb/soilres.stm, consulted February 2010).	Yes	The field site has been underarable management for more than 100 years and wasconverted from CT to RT in 1995.	September	2006	December	2008	28	Tillage	N/A	3	One third of the field was restored to CT (moldboard plowing to a depth of 30 cm and harrowing the top 10 cm), another third of the field was converted to NT using direct seeding, and the final third continued to be managed by RT (harrowing the top 10 cm).	CI	Split/strip plot	1	No	N2O, CO2	NR	Closed	NR	Closed chambers (six per treatment, diameter 15 cm, height 11 cm). Boxes were pushed 5 cm into the soil, left open for about half an hour, and then closed; they were placed between plant row.	Photo-acoustic infrared gas analyzer (Multi-Gas Monitor Type 1302, Brüel & Kjær, Denmark) equipped with optical filters for N2O, CO2, CH4, and water vapor analysis and connected to a CBISS Intelligent six-channel sampler (CBISS Ltd., England).	NA	CRA
55		Bogunovic (2017)	Bogunovic I, Bilandzija D, Andabaka Z, Stupic D, Comino JR, Cacic M, Brezinscak L, Maletic E, Pereira P. Soil compaction under different management practices in a Croatian vineyard. Arabian Journal of Geoscience. 2017: 10(15); 240.	Bogunovic I, Bilandzija D, Andabaka Z, Stupic D, Comino JR, Cacic M, Brezinscak L, Maletic E, Pereira P	Soil compaction under different management practices in a Croatian vineyard	2017	Arabian Journal of Geoscience	Article	dbilandzija@agr.hr	N/A	Croatia	45.85	16	N	Cfa	N/A	Silty clay loam	NR	NR	Soil at the experimental site is classified as Anthrosols created from Stagnosols (IUSS, Working Group World reference base for soil resources, 2014). Soil texture is silty clay loam.	Yes	The research was carried out in a 21-year old vineyard.	May	2016	October	2016	6	Tillage	N/A	4	Conventional tillage, Continuous no-tillage, Inversed treatment-tilled, and inversed treatment-grass-covered. The soil managements (inter-rows) studied were as follows: conventional tillage (CT)—consists of an annual ripping (≈30 cm) and rotation digging (≈25 cm) in spring, followed by a harrowing (≈10 cm) during growing season between two and three times; continuous no-tillage (NT)— consists by …	CI	Randomized Complete Block	3	Yes	CO2	Static chamber	Closed	NR	Soil CO2 fluxes were measured in situ in a closed static chamber, during 30 min of incubation. Measurements were conducted on bare soil, and when necessary, vegetation was removed by cutting from inside the chambers, previous to the measurements	Portable infrared carbon dioxide detector (GasAlertMicro5 IR, BW Technologies).	NA	CRA
56		Bono (2008)	Bono A, Alvarez R, Buschiazzo DE, Cantet RJC. Tillage effect on soil carbon balance in a semiarid ecosystem. Soil Science Society of America. 2008: 72(4); 1140-1149.	Bono A, Alvarez R, Buschiazzo DE, Cantet RJC	Tillage effect on soil carbon balance in a semiarid ecosystem	2008	Soil Science Society of America	Article	abono@anguil.inta.gov.ar	N/A	Argentina	-36.5	-63.8167	S	Cfa	N/A	NR	NR	NR	The soil is an Entic Haplustoll with a surface A horizon of 18 cm and a petrocalcic horizon present at 100- to 120-cm depth. The upper 25 cm of the proﬁ le is carbonate free and has a loamy texture with 530 g kg−1 sand, 94 g kg−1 clay, 20.5 g kg−1 organic matter, 1.06 g kg−1 organic N, 14.9 mg kg−1 extractable P (Bray 1), and pH (soil/water) 6.1.	No	NR	NR	1998	August	2003	68	Tillage	N/A	2	The tillage experiment was installed with two treatments: no-till, where weeds were controlled using glyphosate [N-(phosphonomethyl) glycine], and disk tillage, where the soil was tilled to 15- to 18-cm depth with a disk plow 3 mo before sowing and the seedbed reﬁ ned using a harrow disk.	CI	Split/strip plot	1	No	CO2	Static chamber	NR	Opaque	Cylindrical polyvinyl chloride chambers, 11-cm diameter by 15-cm height, were pushed 5 cm into the soil, six chambers per subplot, during periods when the soil was bare.	Vials containing 5 mL of 1 mol L−1 NaOH solution captured the CO2–C emitted by the soil during 48-h periods. The surface area of the vials was 25% of the chamber area. The NaOH solution was titrated against HCl using phenolphthalein (Alvarez et al., 1995b). Chambers sealed in the base were used for blank determinations and CO2–C captured in these chambers was subtracted from soil respiration	NA	CRA
57		Bosco (2015)	Bosco S, Volpi I, Nasso NND, Triana F, Roncucci N, Tozzini C, Villani R, Laville P, Neri S, Mattei F, Virgill G, Nuvolli S, Fabbrini L, Bonari E. LIFE+IPNOA mobile prototype for the monitoring of soil N2O emissions from arable crops: first-year results on durum wheat. Italian Journal of Agronomy. 2015: 10; 669.	Bosco S, Volpi I, Nasso NND, Triana F, Roncucci N, Tozzini C, Villani R, Laville P, Neri S, Mattei F, Virgill G, Nuvolli S, Fabbrini L, Bonari E	LIFE+IPNOA mobile prototype for the monitoring of soil N2O emissions from arable crops: first-year results on durum wheat	2015	Italian Journal of Agronomy	Article	s.bosco@sssup.it	N/A	Italy	43.7	10.4	N	Csa	N/A	Silty clay loam	NR	NR	NR	No	NR	November	2013	July	2014	9	Multiple-intervention	Tillage, Chemical fertiliser	6	Main plot was assigned to the tillage intensity factor, which consisted in conventional tillage (CT) (ploughing, 30 cm depth) and minimum tillage (MT) (10 cm depth). The sub-plot was assigned to the N fertilisation factor, which consisted in three N fertilisation rates: no fertilisation (N0), 110 kg N ha–1 (N1) and 170 kg N ha–1 (N2).	CI	Split/strip plot	4	No	N2O	NR	NR	NR	The instrument was connected to a chamber through a 20 m long tube of 4 mm diameter. The chamber (flow-through non-steady state steel chamber) had a height of 10 cm and a diameter of 30 cm; the headspace volume was 6868 cm3 (West Systems S.r.l.)	The prototype was equipped with an LRG N2O/CO detector for N2O and with an LGR ultraportable greenhouse gas analyser (CH4, CO2, H2O) [Los Gatos Research (LRG), Inc., Mountain View, CA, USA].	NA	CRA
58		Bowles (2016)	Bowles TM, Barrios-Masias FH, Carlisle EA, Cavagnaro TR, Jackson LE. Effects of arbuscular mycorrhizae on tomato yield, nutrient uptake, water relations, and soil carbon dynamics under deficit irrigation in field conditions. Science of the Total Environment. 2016: 566-577; 1223-1234.	Bowles TM, Barrios-Masias FH, Carlisle EA, Cavagnaro TR, Jackson LE	Effects of arbuscular mycorrhizae on tomato yield, nutrient uptake, water relations, and soil carbon dynamics under deficit irrigation in field conditions	2016	Science of the Total Environment	Article	timothy.bowles@gmail.com	N/A	USA	38.5415	-121.767	N	Csa	N/A	Sandy loam	NR	NR	The soil series was mapped as a Reiff very fine sandy loam, a finesilty, mixed, nonacid, thermic Typic Xerorthents (Soil Survey Staff, Natural Resources Conservation Service, 2011). Available P (Olsen) was 12.1 μg P g−1 and would be considered low for conventional tomato production in California.	Yes	The experiment was conducted in a field under certified organic management at the University of California Davis Student Farm in Davis, California, USA (38°32′29.49″N, 121°46′0.94″W) during the 2014 growing season. During thewinter fallowprior to the experiment, weeds (2.4 ±0.6Mg ha−1 just before spring tillage), were mainly henbit (Lamium amplexicuale) and groundsel (Senecio vulgaris), both of w…	April	2014	August	2014	5	Irrigation	N/A	2	Control and 50% deficit - The deficit irrigation treatment began 29 DAP (Fig. 1a) and was achieved by providing 50% of the water as the control at each irrigation event.	CI	Split/strip plot	3	No	CO2	NR	NR	NR	Soil CO2 fluxes were measured during the same 5-d runs as for leaf gas exchange using a LI-COR 8100 soil respiration system (LI-COR, Lincoln, NE, USA). Measurements were made between 1000 and 1200 h from a PVC collar, 20 cm in dia. × 10 cm deep, inserted between two plants 15 cm from plant row.	NR	NA	JR
59	a	Brye (2006)	Brye KR, Longer DE, Gbur EE. Impact of tillage and residue burning on carbon dioxide flux in a wheat-soybean production system. Soil Science Society of America Journal. 2006: 70; 1145-1154.	Brye KR, Longer DE, Gbur EE	Impact of tillage and residue burning on carbon dioxide flux in a wheat-soybean production system	2006	Soil Science Society of America Journal	Article	kbrye@uark.edu	N/A	USA	36	-94	N	Cfa	Pine Tree Branch (PTBS)	Silt loam	NR	Planosols	Calhoun silt loam (fine-silty, mixed, active, thermic, Typic Glossaqualf).	Yes	Grain sorghum (Sorghum bicolor L.) and soybean had been grown for several years under CT at PTBS and CBES, respectively, before conversion to the wheat–soybean rotation in Fall 2001.	June	2002	September	2003	16	Multiple-intervention	Cover crops, Tillage	8	Eight wheat residue treatment combinations. Wheat residue management practices evaluated included NT and CT before planting soybean into high and low wheat residue levels with and without burning.	CI	Split/strip plot	6	No	CO2	NR	NR	Opaque	one thin-walled (3.2 mm), polyvinyl chloride (PVC) ring (i.e., collar;10-cmi.d. 35cmtall) was inserted approximately 2cm into the soil at a random location in each plot. The collars were constructed such that the soil respiration chamber would fit snugly onto each collar. Once placed on top of the PVC collar, the CO2 in the head space of the chamber was scrubbed to approximately 25 mg L21 below t…	CO2 flux was measured with a LI-6400 portable CO2 infrared gas analyze r(LiCorInc.,Lincoln,NE) equipped with a 10-cm diam. soil respiration chamber (LI-6400–09).	NA	CRA
59	b	Brye (2006)	Brye KR, Longer DE, Gbur EE. Impact of tillage and residue burning on carbon dioxide flux in a wheat-soybean production system. Soil Science Society of America Journal. 2006: 70; 1145-1154.	Brye KR, Longer DE, Gbur EE	Impact of tillage and residue burning on carbon dioxide flux in a wheat-soybean production system	2006	Soil Science Society of America Journal	Article	kbrye@uark.edu	N/A	USA	36	-94	N	Cfa	Cotton Branch Experiment (CBES)	Silt loam	NR	Planosols	Calloway silt loam (fine-silty, mixed, active, thermic, Aquic Fraglossudalf).	Yes	Grain sorghum (Sorghum bicolor L.) and soybean had been grown for several years under CT at PTBS and CBES, respectively, before conversion to the wheat–soybean rotation in Fall 2001.	June	2002	September	2003	16	Multiple-intervention	Cover crops, Tillage	8	Eight wheat residue treatment combinations. Wheat residue management practices evaluated included NT and CT before planting soybean into high and low wheat residue levels with and without burning.	CI	Split/strip plot	6	No	CO2	NR	NR	Opaque	One thin-walled (3.2 mm), polyvinyl chloride (PVC) ring (i.e., collar;10-cmi.d. 35cm tall) was inserted approximately 2 cm into the soil at a random location in each plot. The collars were constructed such that the soil respiration chamber would fit snugly onto each collar. Once placed on top of the PVC collar, the CO2 in the head space of the chamber was scrubbed to approximately 25 mg L21 below…	CO2 flux was measured with a LI-6400 portable CO2 infrared gas analyze r(LiCorInc.,Lincoln,NE) equipped with a 10-cm diam. soil respiration chamber (LI-6400–09).	NA	CRA
60		Calderon (2002)	Calderon F, Jackson LE. Rototillage, Disking, and Subsequent Irrigation: Effects on Soil Nitrogen Dynamics, Microbial Biomass, and Carbon Dioxide Efflux. Journal of Environmental Quality. 2002: 31; 752-758.	Calderon F, Jackson LE	Rototillage, Disking, and Subsequent Irrigation: Effects on Soil Nitrogen Dynamics, Microbial Biomass, and Carbon Dioxide Efflux	2002	Journal of Environmental Quality	Article	fjcgztsp@yahoo. com	N/A	USA	38.5167	-121.75	N	Csa	N/A	Silt loam	NR	NR	NR	Yes	The soil was a Yolo are the mean (standard error), n 3. silt loam left fallow from the fall of 1998 until the start of the Mean experiment in May 1999.	May	1999	May	1999	1	Tillage	N/A	3	Rototilled,disk, and a nontilled control.	CI	Randomized Complete Block	3	No	CO2	Static chamber	Closed	NR	Two rings made of thin-walled polyvinyl chloride (13.2 cm in diameter, 10 c high) were placed close to the center of each treatment–block subplot. Each ring was pushed approximately 5 cm into the soil immediately after the tillage and left in place for the duration of the experiment.	Infrared gas analyzer (Horiba PIR-200).	NA	CRA
61		Calleja-Cervantes (2015)	Calleja-Cervantes ME, Fernández-González AJ, Irigoyen I, Fernández-López M, Aparaicio-Tejo PM, Menéndez S. Thirteen years of continued application of composted organic wastes in a vineyard modify soil quality characteristics. Soil Biology & Biochemistry. 2015: 90; 241-254.	Calleja-Cervantes ME, Fernández-González AJ, Irigoyen I, Fernández-López M, Aparaicio-Tejo PM, Menéndez S	Thirteen years of continued application of composted organic wastes in a vineyard modify soil quality characteristics	2015	Soil Biology & Biochemistry	Article	maren.calleja@unavarra.es	N/A	Spain	42.5614	-2.3117	N	Cfb	N/A	Clay loam	NR	NR	Soil texture in this area is loamy-clay and it is classified as a typical Calcixerept.	No	NR	February	1998	July	2011	187	Multiple-intervention	Chemical fertiliser, organic fertiliser	5	This study involved the application of three different composted organic residues, or ‘organic amendments’, along with a mineral fertilizer and an unfertilized control. The fertilizers were: PEL, a pelletized organic compost made from plant, animal and sewage sludge residues; OF-MSW, a compost made from the organic fraction of municipal solid waste (separate collection); SMC, a compost made of sh…	CI	Randomized Complete Block	3	No	CH4, N2O, CO2	NR	Closed	NR	On days 1, 3, 7, 10, 15, 21, 42, 74, 115 after applying the treatment (over a period of 115 days) N2O, CO2 and CH4 were measured. Gaseous emissions were determined using the closed chamber technique (Chadwick et al., 2014) and with a methodology in accordance with Global Research Alliance guidelines (De Kleine and Harvey, 2012).	Ten ambient air samples (20 ml) were collected in pre-evacuated vials of 12 ml prior to closing the chambers for 45 min. After this time a 20 ml sample of gas was then extracted from the chamber using a syringe and stored in pre-evacuated 20 ml glass vial so that it was under pressure. N2O was analysed using gas chromatography.	Does not specify anything about gas chromatography used.	JR
62		Campos (2011)	Campos B, Amado T, Tornquist C, Nicoloso R, Fiorin J. Long-term C-CO2 emissions and carbon crop residue mineralization in an Oxisol under different tillage and crop rotation systems. Revista Brasileira de Ciência do Solo. 2011: 35; 819-832.	Campos B, Amado T, Tornquist C, Nicoloso R, Fiorin J.	Long-term C-CO2 emissions and carbon crop residue mineralization in an Oxisol under different tillage and crop rotation systems	2011	Revista Brasileira de Ciência do Solo	Article	ben-hur.campos@ibiruba.ifrs.edu.br	N/A	Brazil	NR	NR	NR	NR	N/A	NR	NR	NR	NR	No	NR	November	1998	June	2001	33	Multiple-intervention	Crop rotation, Tillage, Cover crops	10	Crop residues for the decomposition study were collected after the harvest of the grain crops or the management of the cover crops (wheat, black oat, black oat + vetch, soybean, maize). These crop residues were chopped in 0.05 m pieces and dried at 65 oC to constant weight. The mesh-bags (0.10 x 0.20 m) were made of a 50 μm screen to allow access of soil mesoand macro-fauna (Amado et al., 2003; P…	CI	Unclear	NR	No	CO2	Static chamber	NR	NR	Soil C-CO2 efflux was assessed by the method of CCO2 trapping in a sodium hydroxide solution with static chambers described by Anderson (1982), with modifications proposed by Franzluebbers et al. (1995). Five cylindrical PVC chambers (height 0.3 m, 0.15 m) were randomly placed on the experimental plots and pushed into the soil to a depth of approximately 0.04 m between the crop rows. Laboratory f…	After the evaluation period, the flasks with the alkaline solution were removed and hermetically closed, until the titration with HCl 0.5 N solution in BaCl2 excess (Stotzky, 1956). The C-CO2 efflux per unit area was calculated as follows: C–CO2 = ((B - V) x M x E) / (A x T) (1) where C-CO2 = C efflux as CO2 (mg m-2 h-1); B = volume of HCl solution used for the titration of treatment samples (mL)…	Soil characteristics and location not described in this paper and supplementary paper couldn't be located.	JR
63		Cantu (2017)	Cantu RR, Aita C, Doneda A, Giacomini DA, Dessbesell A, Arenhardt M, Bastiani GGD, Pujol SB, Rochette P, Chantigny MH, Giacomini SJ. Alternatives to regular urea for abating N losses in lettuce production under sub-tropical climate. Biology & Fertility of Soils. 2017: 53; 589-599.	Cantu RR, Aita C, Doneda A, Giacomini DA, Dessbesell A, Arenhardt M, Bastiani GGD, Pujol SB, Rochette P, Chantigny MH, Giacomini SJ	Alternatives to regular urea for abating N losses in lettuce production under sub-tropical climate	2017	Biology and Fertility of Soils	Article	celsoaita@gmail.com	N/A	Brazil	-29.6833	-53.8	S	Cfa	N/A	NR	NR	NR	The soil was a well-drained Haplic Acrisol (Alumic, Rhodic) with 223 g clay kg −1 and 398 g sand kg −1 in the top 0.15 m.	Yes	In 2011, the experimental plots were under a no-till wheat (Triticum aestivum L.)/corn (Zea mays L.) succession. Two weeks before the experiment, the crop residues were removed from the soil surface before plowing to a depth of 0.30 m and disking twice.	May	2012	October	2012	6	Multiple-intervention	Chemical fertiliser, Organic fertiliser	5	They included applications of non-acidified pig slurry compost (PSC), acidified pig slurry compost (APSC), urea (U), and urea combined with urease (NBPT) and nitrification (DCD) inhibitors (UIs), and an unfertilized control ©.	CI	Randomized Complete Block	4	No	N2O	NR	NR	NR	Cylindrical chambers (0.25 m in diameter and 0.30 m high; one per plot) made of polyvinylchloride (PVC). Chamber design and deployment protocol, air sampling, and flux calculation were as proposed by Rochette and Bertrand (2008).	gas chromatography (model GC-2014, Shimadzu Corp.).	NA	CRA
64		Case (2014)	Case SDC, McNamara NP, Reay DS, Whitaker J. Can biochar reduce soil greenhouse gas emissions from a Miscanthus bioenergy crop. Global Change Biology Bioenergy. 2014: 6; 76-89.	Case SDC, McNamara NP, Reay DS, Whitaker J	Can biochar reduce soil greenhouse gas emissions from a Miscanthus bioenergy crop	2014	Global Change Biology Bioenergy	Article	secase@ceh.ac.uk	Case SD. Biochar amendment and greenhouse gas emissions from agricultural soils.2013	United Kingdom	53.2304	-0.540046	N	Cfb	N/A	Sandy loam	NR	NR	The soil was a dense, compacted sandy loam with 53% sand, 32% silt and 15% clay, a BD of 1.51 +/- 0.02 g cm-3.	Yes	Prior to Miscanthus planting in 2006, the ﬁeld had followed a rotation of 1 year oilseed rape, 3 years wheat. The crop received no N fertilizer before or during the ﬁeld experiment.	May	2010	May	2012	25	Biochar	N/A	3	In each block, one plot was an un-mixed ‘control’ plot. Litter was removed from the remaining ten plots and the soil was mixed to 10 cm depth using hand tools. Biochar was applied to the second plot at a rate of 49 t ha-1 and mixed into the top 0– 10 cm using hand tools (amended), while the remaining plot was also mixed to 10 cm but had no biochar applied (unamended). Litter was then evenly re-ap…	CI	Randomized Complete Block	5	No	CH4, N2O, CO2	Static chamber	NR	NR	PVC chamber collars were permanently installed in the centre of each plot and pushed into the soil to a depth of 2 cm. The chambers had an average height of 16 cm from the soil surface, an internal diameter of 39 cm and a headspace volume of 19 l. At the start of gas measurements, the chambers were covered with a metal lid and connected to the chamber with metal bulldog clips. The lid contained a…	Two different gas chromatograph (GC) systems were used to analyse headspace GHG concentrations. For the ﬁrst year of the ﬁeld experiment, CO2 and CH4 concentrations were analysed on a PerkinElmer Autosystem GC (PerkinElmer, Waltham, MA, USA) ﬁtted with two ﬂame ionization detectors (FID) operating at 130 (FID alone) and 300 °C (FID with methanizer) respectively. Nitrous oxide concentrations were …	NA	CRA
65		Castro (2017)	Castro J, Calijuri ML, Assemany PP, Cecon PR, Assis IR, Ribeiro VJ. Microalgae biofilm in soil: Greenhouse gas emissions, ammonia volatilization and plant growth. Science of the Total Environment. 2017: 574; 1640-1648.	Castro J, Calijuri ML, Assemany PP, Cecon PR, Assis IR, Ribeiro VJ	Microalgae biofilm in soil: Greenhouse gas emissions, ammonia volatilization and plant growth	2017	Science of the Total Environment	Article	jackeline.castro@ufv.br	N/A	Brazil	-20.7686	-42.8586	S	Cfa	N/A	NR	NR	NR	Dystrophic Red-Yellow Latosol is the predominant soil type. Chemical and physical analyses of the soil samples, conducted according to EMBRAPA (2009), Almeida et al. (2012) and Almeida and Sanches (2012), yielded the following values: pH (in H2O) = 6.48; P = 111.5 mg dm−3; K = 186.00 mg dm−3; Ca = 3.99 cmolc dm−3; Mg = 0.73 cmolc dm−3; N = 0.078 dag kg−1; OM = 2.50 dag kg−1; Al3+ = 0.00 cmolc dm−…	No	NR	NR	NR	NR	NR	Unclear	Multiple-intervention	Cover crops, Chemical fertiliser	3	The treatments were as follows: (i)120kgha−1 of N provided by the algal biomass; (ii) 120 kg ha−1 of N provided by conventional urea, chemical fertilizer most used in Brazil (IPNI, 2015); and (iii) a control lacking supplementwith any fertilizer type.	CI	Randomized	5	No	CH4, N2O, CO2	NR	Closed	NR	The closed chamber method was used to measure the emissions of CH4, CO2, and N2O. Chambers made of PVC material (10 cm diameter and 20 cm height) were inserted at 5 cm soil depth; on the side opposite the soil, the tubes contained lids with a hole onto which a rubber lid was placed that allowed gas sampling without gas loss. The chambers were arranged in completely randomized design (CRD), with 5…	The gas samples were collected using 60mL syringes at 0, 20, 40, and 60 min intervals after the chambers were closed and were transferred to 10-mL evacuated tubes (without anticoagulant) with butyl rubber septa. The CH4, CO2, and N2O concentrations in the collected air samples were measured using gas chromatography (Shimadzu GCMS-QP2010 SE) marshaled with a flame ionization detector (FID) and an …	Unclear start and end dates - we know experiment was conducted for 60 days in the winter season, but no months or years are given. Soil texture not reported in a format we can classify. Measurements were made for 48 days after treatment but since we don't know start date can't calculate 48 days after.	JR
66		Chaplot (2019)	Chaplot V, Darboux F, Alexis M, Cottenot L, Gaillard H, Quenea K, Mutema M. Soil tillage impact on the relative contribution of dissolved, particulate and gaseous (CO2) carbon losses during rainstorms.	Chaplot V, Darboux F, Alexis M, Cottenot L, Gaillard H, Quenea K, Mutema M	Soil tillage impact on the relative contribution of dissolved, particulate and gaseous (CO2) carbon losses during rainstorms	2019	Soil Tillage & Research	Article	vincent.chaplot@ird.fr	N/A	France	48.4333	1.48334	N	Cfb	N/A	NR	NR	Luvisols	NR	Yes	One field was tilled annually with mould board to a depth of 20–25 cm, while the other was under direct-seedling for more 23 years with no tillage operation.	September	2014	September	2013	1	Tillage	N/A	2	The site consisted of two adjacent agricultural fields with a slope of 2%.One field was tilled annually with mould board to a depth of 20–25cm, while the other was under direct-seedling for more 23 years with no tillage operation.	CI	Paired design	1	No	CO2	NR	NR	NR	Connected to a portable gas chamber (1×1m²).	LI-COR LI-820 CO2 gas analyzer.	Study design is within a 2 x 3 that measures runoff from simulated rainfall on two types of fields.	CRA
67		Chavez (2009)	Chavez LF, Amado TJC, Bayer C, La Scala NJ, Escobar LF, Fiorin JE, Costa de Campos B. Carbon dioxide efflux in a rhodic hapludox as affected by tillage systems in southern Brazil. Revista Brasileira de Ciência do Solo. 2009: 33; 325-334.	Chavez LF, Amado TJC, Bayer C, La Scala NJ, Escobar LF, Fiorin JE, Costa de Campos B.	Carbon dioxide efflux in a rhodic hapludox as affected by tillage systems in southern Brazil	2009	Revista Brasileira de Ciência do Solo	Article	bcampos@unicruz.edu.br	N/A	Brazil	-28.6	-53.6667	S	Cfa	N/A	Clay	Oxisol	NR	The soil was classified as clay Rhodic Hapludox according to the soil taxonomy (USDA, 1999) and “Latossolo Vermelho distrófico típico” (LVd) by the Brazilian soil classification (Embrapa, 2005), and is cited in this paper as Oxisol. The soil analysis at the beginning of the experiment (0–0.20 m layer) determined contents of: 570 g kg-1 clay, 120 g kg-1 silt, 310 g kg-1 sand, 32 g kg-1 soil organi…	Yes	Experiment was carried out on a long term experiment field (22 yrs).	May	2009	May	2009	1	Tillage	N/A	2	The coventional tillage (CT) treatment consisted of tilling in a plow operation with four disk plow. The CT treatment consisted of soil tilling in a plow operation with four disk plow. The plow tillage was done at a depth of 0.20 m followed by a harrow disk operation with 36 disks at 0.15 m. Soil disturbance in the no-tillage (NT) treatment was minimal; the soil was only mobilized along the rows,…	CI	Split/strip plot	NR	No	CO2	Both static and dynamic	Closed	NR	The static chamber consisted of a PVC cylinder (diameter 0.3 m, height 0.3 m) that was inserted into the soil to a depth of 0.05 m. The top of the chamber was covered with rubber aiming to seal it completely, and a Zn cover over it fixed with four screws distributed symmetrically on the circumference. On the inside, 0.05 m above the soil, an x-format table was built to support the plastic cup wit…	In the static chamber a CO2-capturing method was applied in an alkaline solution for 24 h in a closed chamber (Anderson, 1982), while the method in the dynamic chamber was based on direct measurements of CO2 concentration changes within a closed chamber by using infrared absorption spectroscopy (Soil CO2 Flux Chamber 6400-09, Licor, NE, USA), during a few minutes.	NA	JR
68	a	Chen (2009)	Chen S, Huang Y. Soil respiration and N2O emission in croplands under different ploughing practices: a case study in south-east China. Australian Journal of Soil Research. 2009: 47; 198-205.	Chen S, Huang Y.	Soil respiration and N2O emission in croplands under different ploughing practices: a case study in south-east China	2009	Australian Journal of Soil Research	Article	Chenstyf@yahoo.com.cn	N/A	China	32	118.8	N	Cfa	1	NR	NR	NR	The soil collected from the experimental field is classified as hydromorphic, consisting of sand 290.7 g/kg, silt 160.0 g/kg, and clay 549.3 g/kg, with an initial pH(H2O) of 6.1. Total organic C and N contents before the study were 9.7 and 1.1 g/kg, respectively. The bulk density of the soil is 1.3 g/m3.	No	NR	November	2003	June	2004	8	Tillage	N/A	2	No-till (0mm ploughing) and shallow ploughing (120mm ploughing) treatments were coded as NT and CT, respectively.	CI	Randomized	4	No	N2O, CO2	NR	Closed	NR	Base frames made of steel for the gas collection chambers were installed in each plot. The equipment used for measuring gas emission over the wheat-growing season was different from that over maize-growing season. The quadrat base frames (500mm by 500mm) and cubic chambers (500mm by 500mm by 500mm or 500mm by 500mm by 1000mm) were used for soil–wheat system N2O emission measurement (Fig. 1a). In …	Gas samples were analysed by a modified gas chromatograph (Agilent 4890D) equipped with flame ionisation detector (FID) and electron capture detector (ECD) (Wang and Wang 2003). Carbon dioxide was reduced by hydrogen to CH4 in a nickel catalytic converter at 375˚C, and further detected by FID.	Soil texture not reported in %.	JR
68	b	Chen (2009)	Chen S, Huang Y. Soil respiration and N2O emission in croplands under different ploughing practices: a case study in south-east China. Australian Journal of Soil Research. 2009: 47; 198-205.	Chen S, Huang Y.	Soil respiration and N2O emission in croplands under different ploughing practices: a case study in south-east China	2010	Australian Journal of Soil Research	Article	Chenstyf@yahoo.com.cn	N/A	China	32	118.8	N	Cfa	2	NR	NR	NR	The soil collected from the experimental field is classified as hydromorphic, consisting of sand 290.7 g/kg, silt 160.0 g/kg, and clay 549.3 g/kg, with an initial pH(H2O) of 6.1. Total organic C and N contents before the study were 9.7 and 1.1 g/kg, respectively. The bulk density of the soil is 1.3 g/m3.	No	NR	June	2004	October	2004	5	Tillage	N/A	2	No-till (0mm ploughing) and shallow ploughing (120mm ploughing) treatments were coded as NT and CT, respectively.	CI	Randomized	4	No	N2O, CO2	NR	Closed	NR	Base frames made of steel for the gas collection chambers were installed in each plot. The equipment used for measuring gas emission over the wheat-growing season was different from that over maize-growing season. The quadrat base frames (500mm by 500mm) and cubic chambers (500mm by 500mm by 500mm or 500mm by 500mm by 1000mm) were used for soil–wheat system N2O emission measurement (Fig. 1a). In …	Gas samples were analysed by a modified gas chromatograph (Agilent 4890D) equipped with flame ionisation detector (FID) and electron capture detector (ECD) (Wang and Wang 2003). Carbon dioxide was reduced by hydrogen to CH4 in a nickel catalytic converter at 375˚C, and further detected by FID.	Soil texture not reported in %.	JR
68	c	Chen (2009)	Chen S, Huang Y. Soil respiration and N2O emission in croplands under different ploughing practices: a case study in south-east China. Australian Journal of Soil Research. 2009: 47; 198-205.	Chen S, Huang Y.	Soil respiration and N2O emission in croplands under different ploughing practices: a case study in south-east China	2011	Australian Journal of Soil Research	Article	Chenstyf@yahoo.com.cn	N/A	China	32	118.8	N	Cfa	3	NR	NR	NR	The soil collected from the experimental field is classified as hydromorphic, consisting of sand 290.7 g/kg, silt 160.0 g/kg, and clay 549.3 g/kg, with an initial pH(H2O) of 6.1. Total organic C and N contents before the study were 9.7 and 1.1 g/kg, respectively. The bulk density of the soil is 1.3 g/m3.	No	NR	November	2004	June	2005	8	Tillage	N/A	5	No-till (0mm ploughing) and shallow ploughing (120mm ploughing) treatments were coded as NT and CT, respectively. The 250-mm ploughing treatment was coded as DP.	CI	Randomized	4	No	N2O, CO2	NR	Closed	NR	Base frames made of steel for the gas collection chambers were installed in each plot. The equipment used for measuring gas emission over the wheat-growing season was different from that over maize-growing season. The quadrat base frames (500mm by 500mm) and cubic chambers (500mm by 500mm by 500mm or 500mm by 500mm by 1000mm) were used for soil–wheat system N2O emission measurement (Fig. 1a). In …	Gas samples were analysed by a modified gas chromatograph (Agilent 4890D) equipped with flame ionisation detector (FID) and electron capture detector (ECD) (Wang and Wang 2003). Carbon dioxide was reduced by hydrogen to CH4 in a nickel catalytic converter at 375˚C, and further detected by FID.	Soil texture not reported in %.	JR
69		Chen (2011)	Chen R, Senbayram M, Lin X, Dittert K. Origin of positive δ13C of emitted CO2 from soils after application of biogas residues. Soil Biology & Biochemistry. 2011: 43; 2194-2199.	Chen R, Senbayram M, Lin X, Dittert K.	Origin of positive δ13C of emitted CO2 from soils after application of biogas residues	2011	Soil Biology & Biochemistry	Article	rrchen@issas.ac.cn	N/A	Germany	54.3164	9.97028	N	Cfb	N/A	Sand	NR	Podzols	The soil is classified as gleyic Podzol with a sandy texture (Senbayram et al., 2009). C (%) = 3.90, d13C (%PDB) = -28.4, N (%) = 0.23, pH = 5.5.	No	NR	April	2008	April	2008	1	Organic fertiliser	N/A	2	The field experiment was conducted on bare soil with and without BGR (biogas residues) application. BGR were applied to plots (12m x 12 m) at a rate of 150 kg N ha-1.	CI	Paired design	3	No	CO2	NR	Closed	NR	Using an adapted closed chamber method (Hutchinson and Mosier, 1981). In the tested plots, basal polyvinyl chloride rings (60 cm in diameter and 10 cm in height) were pressed into the soil to 5 cm depth. The chambers (60 cm in diameter and 25 cm in height) were then fitted onto the basal rings and sealed with 4-cm rubber bands.	Zero, 36 min and 72 min after chamber closure, gas samples were collected from each chamber by gas-tight syringes. CO2 concentration of each sample was analyzed by ECD gas chromatography (Varian Star, 3400 CX). d13C of CO2 was analyzed by GCIRMS using a pre-concentration unit (Thermo Finnigan Delta Cþand Precon, Thermo Finnigan, Bremen, Germany).	NA	JR
70		Chen (2018)	Chen G, Kolb L, Cavigelli MA, Weil RR, Hooks CRR. Can conservation tillage reduce N2O emissions on cropland transitioning to organic vegetable production? Science of the Total Environment. 2018: 618; 927-940.	Chen G, Kolb L, Cavigelli MA, Weil RR, Hooks CRR	Can conservation tillage reduce N2O emissions on cropland transitioning to organic vegetable production?	2018	Science of the Total Environment	Article	gchen2@umd.edu	N/A	USA	38.8593	-76.7787	N	Cfa	N/A	Sandy loam	NR	NR	The soils were Annapolis series (fine-loamy, glauconitic, mesic Typic Hapludults) with 2–5% slope. sandy loam soil textural class with 79.6% sand, 11.1% silt and 9.3% clay; pHH2O 6.2; cation exchange capacity 9.5 meq 100 g−1; and 0.78% soil organic carbon and 0.06% total N.	Yes	In order to meet the land area required for the study, two contiguous fieldswith different cropping histories were used. Soybean [Glycine max (L.)Merr.] and corn (Zea mays L.) were grown in Field 1 and tobacco (Nicotiana tabacum L.) and pumpkin (Cucurbitamaxima Duchesne) in Field 2 in the summers of 2009 and 2010, respectively. Rye (Secale cereal L.) cover crop was grown in the off season (late f…	September	2011	April	2015	40	Tillage	N/A	4	The four treatments were conventional tillage without surface mulch [Bare Ground (CT-BG)], conventional tillage with black plastic mulch (CTBP), Strip-Till (ST), and No-Till (NT).	CI	Randomized Complete Block	4	Yes	N2O	Static chamber	NR	NR	In-situ soil surface N2O-N fluxes were determined using the vented, static flux chamber methodology standards set forth by the USDA-ARS GRACEnet Project (Parkin and Venterea, 2010). Rectangular aluminum chambers (internal dimensions of base: 45 cm long, 35 cm wide, and 20 cm tall) were custom-built with a trough welded to the outside edge of the base of the chamber. The lids were built using the …	Gas chromatography; Varian 450-GC gas chromatograph equipped with a Combi-PAL automatic sampling system and an electron capture detector (Varian BV, Middelburg, the Netherlands).	NA	CRA
71		Cheng (2002)	Cheng W, Nakajima Y, Sudo S, Akiyama H, Tsuruta H. N2O and NO emissions from a ﬁeld of Chinese cabbage as inﬂuenced by band application of urea or controlled-release urea fertilizers. Nutrient Cycling in Agroecosystems. 2002: 63; 231-238.	Cheng W, Nakajima Y, Sudo S, Akiyama H, Tsuruta H	N2O and NO emissions from a ﬁeld of Chinese cabbage as inﬂuenced by band application of urea or controlled-release urea fertilizers	2002	Nutrient Cycling in Agroecosystems	Article	cheng@affrc.go.jp	N/A	Japan	36.0167	140.117	N	Cfa	N/A	NR	NR	Andosols	The soil is a typical Japanese upland Andosol containing organic carbon of 46.0 g kg−1 and total N of 3.8 g kg−1, with a pH of 5.6.	No	NR	September	2000	December	2000	4	Chemical fertiliser	N/A	6	1.No N fertilizer (CK); 2.Broadcast of urea at 250 kg N ha−1 (BC); 3.Band application of urea at 250 kg N ha−1 (B); 4.Band application of urea at 200 kg N ha−1 (i.e. 20% reductioncomparedto treatment B, BL); 5.Band application of controlled-release urea at 250 kg N ha−1 (CB); 6.Band application of controlled-release urea at 200 kg N ha−1 (i.e. 20% reduction compared to treatment CB, CBL).	CI	Randomized Complete Block	3	No	N2O	Static chamber	NR	Opaque	static chamber method, using rectangular chambers made of nontransparent white PVC with dimensions of 60×40×35 cm (length×width×height). The base for each chamber was a plastic frame also made of white PVC, and it was ﬁxed into the soil down to a depth of about 3 cm in the center of the plot, enclosing only one plant after transplanting, and remained ﬁxed throughout the period of the experiment.	gas chromatography; N2O concentration was analyzed by a Shimadzu 8A gas chromatograph equipped with an electron capture detector.	NA	CRA
72		Cheng (2006)	Cheng W, Sudo S, Tsuruta H, Yagi K, Hartley A. Temporal and spatial variation in N2O emissions from a Chinese cabbage field as a function of type of fertilizer and application. Nutrient Cycling in Agroecosystems. 2006: 74; 147-155.	Cheng W, Sudo S, Tsuruta H, Yagi K, Hartley A	Temporal and spatial variation in N2O emissions from a Chinese cabbage field as a function of type of fertilizer and application	2006	Nutrient Cycling in Agroecosystems	Article	chengw@ﬁu.edu	N/A	Japan	36.0167	140.117	N	Cfa	N/A	NR	NR	Andosols	The soil is a typical Japanese upland Andosol containing 46.0 g kg-1 organic carbon and 3.8 g kg-1 total N, with a pH of 5.6.	No	NR	September	2000	December	2000	4	Chemical fertiliser	N/A	4	(1) No N fertilizer (CONT); (2) Broadcast urea at 250 kg N ha-1 (BR-U); (3) Band application of urea at 250 kg N ha-1 (B-U); (4) Band application of controlled-release urea at 250 kg N ha-1 (B-CU).	CI	Randomized Complete Block	3	No	N2O	Static chamber	NR	NR	Static chamber method, using rectangular chambers made of non transparent white PVC with dimensions of 60·40·35 cm3 (length·width·height). The base for each chamber was a plastic frame made of white PVC, and it was ﬁxed into the soil down to a depth of about 3 cm in the center of the plot, enclosing only one plant after transplanting, and remained ﬁxed throughout the period of the experiment.	Gas chromatography; collected gas samples were transported from the ﬁeld to the laboratory and were analyzed to determine their N2O concentration on the day of sampling, by a Shimadzu 8A gas chromatograph equipped with an electron-capture detector at 340˚C.	NA	CRA
73		Cheng (2017)	Cheng Y, Xie W, Huang R, Yan XY, Wang SQ. Extremely high N2O but expectedly low NO emissions from a highly organic and chemical fertilized peach orchard system in China. Agriculture, Ecosystems and Environment. 2017: 246; 202-209.	Cheng Y, Xie W, Huang R, Yan XY, Wang SQ	Extremely high N2O but expectedly low NO emissions from a highly organic and chemical fertilized peach orchard system in China	2017	Agriculture, Ecosystems & Environment	Article	sqwang@issas.ac.cn	N/A	China	31.4667	119.983	N	Cfa	N/A	NR	NR	NR	The soil, which originates from lacustrine deposit parent material, is classified as Gleyi–Stagnic Anthrosols. Prior to the experiment, the soil contained 20.6 g kg−1 organic C and 2.5 g kg−1 N. The pH (in a 1:2.5 soil to water ratio) of the soil (0–20 cm) was 4.73.	Yes	The peach orchard, which was dominated by juicy peach trees, was converted from a rice-wheat rotation field approximately six years prior.	January	2014	October	2015	22	Multiple-intervention	Chemical fertiliser, Organic fertiliser	4	Four treatments: organic manure alone (OM), chemical fertilizers alone (CF), organic manure plus chemical fertilizers (OF+ CF), and no fertilizer as a control (CK).	CI	Randomized Complete Block	3	No	N2O, CO2	NR	NR	Opaque	An opaque PVC rectangular chamber base (70 ×50 × 10 cm) was inserted into the soil to a depth of 10 cm in each plot. To collect gas samples, an opaque PVC rectangular chamber (70 × 50× 30 cm) was placed onto the chamber base by inserting the flange of the chamber into a water trough at the upper end of the chamber base.	Nitrous oxide concentrations were determined with a gas chromatograph (Agilent 7890, Santa Clara, CA, USA) equipped with a 63Ni electron capture detector while Carbon Dioxide concentrations were determined with a gas chromatograph (Agilent 7890, Santa Clara, CA, USA) equipped with a thermal conductivity detector using a column packed with Porapak Q (80/100 mesh).	NA	CRA
74		Choudhary (2002)	Choudhary MA, Akramkhanov A, Saggar S. Nitrous oxide emissions from a New Zealand cropped soil: tillage effects, spatial and seasonal variability. Agriculture, Ecosystems and Environment. 2002: 93; 33-43.	Choudhary MA, Akramkhanov A, Saggar S	Nitrous oxide emissions from a New Zealand cropped soil: tillage effects, spatial and seasonal variability	2002	Agriculture, Ecosystems and Environment	Article	saggars@landcare.cri.nz	N/A	New Zealand	-40.35	175.65	S	Cfb	N/A	Silt loam	NR	Luvisols	Ohakea silt loam soil (Typic andoaqualf) classified as Gleyic luvisol (FAO).	Yes	The treatments included CT, NT and rotationally sheep grazed PP used as a control (established since 1995).	NR	1995	September	1999	55	Tillage	N/A	3	The treatments included CT, NT and rotationally sheep grazed PP used as a control (established since 1995). The CT included one mouldboard ploughing (to about 25 cm depth) followed by rolling with a heavy roller, and two power harrowings (to about 15 cm depth) at suitable intervals to prepare the seedbed. The NT used spraying with 4 l of glyphosate per ha and drilling with a NT seed drill.	CI	Randomized Complete Block	4	No	N2O	NR	NR	NR	The chambers were modified PVC ‘Sewer-hatch’ (250mm diameter and 300mm high) attached to 200mm deep and 250mm diameter sections of PVC pipe. The PVC rim had an internal half-turn locking system and a greased rubber ‘O’-ring, to form an airtight chamber.	Gas chromatographic method (Mosier and Mack, 1980). Argon-methane carrier gas consisting of 10 ± 3% methane, <10 ppm oxygen and <5 ppm water in argon was used in the columns. Gas samples from syringes were introduced into a 5 cm3 gas sampling loop. Each analysis took approximately 6 min. Peaks were integrated with a Hewett-Packard 3385A integrator. Ambient air at t0, collected at the time of cham…	NA	CRA
75		Chu (2004)	Chu H, Hosen Y, Yagi K. Nitrogen oxide emissions and soil microbial activities in a Japanese andisol as affected by N-fertilizer management. Soil Science and Plant Nutrition. 2004: 50(2); 287-292.	Chu H, Hosen Y, Yagi K	Nitrogen oxide emissions and soil microbial activities in a Japanese andisol as affected by N-fertilizer management	2004	Soil Science and Plant Nutrition	Article	yhosen@affrc.go.jp	N/A	Japan	36.05	140.083	N	Cfa	N/A	NR	Andisol	NR	The soil, referred to as a volcanic ash soil, was classified as an Andisol (Hydric Hapludand) with a texture of CL-LiC and an average pH (H20) value of 6.1.	Yes	Maize and barley were successively planted two years prior to the experiment.	June	2001	September	2001	4	Chemical fertiliser	N/A	4	Three nitrogen amendment treatments: CD (controlled release coated urea, deep application), UD (conventional urea, deep application), US (conventional urea, surface application), and a Control were included in this experiment.	CI	Randomized Complete Block	4	No	N2O	NR	Closed	NR	A closed chamber method was used to determine the fluxes of NO and N2O as described by Yan et al. (2001).	N20 fluxes were determined as described by Yan et al. (2001).	NA	CRA
76		Chu (2007)	Chu H, Hosen Y, Yagi K. NO, N2O, CH4, and CO2 fluxes in winter barley field of Japanese Andisol as affected by N fertilizer management. Soil Biology and Biochemistry. 2007: 39(1); 330-339.	Chu H, Hosen Y, Yagi K	NO, N2O, CH4, and CO2 fluxes in winter barley field of Japanese Andisol as affected by N fertilizer management	2007	Soil Biology and Biochemistry	Article	yhosen@affrc.go.jp	N/A	Japan	36.05	140.083	N	Cfa	N/A	Clay loam	Andisol	NR	The soil, referred to as a volcanic ash soil, was classified as an Andisol (Hydric Hapludand).	No	NR	November	2002	June	2003	8	Multiple-intervention	Chemical fertiliser, organic fertiliser	4	The controlled release urea MEISTER UREA 10 (Chisso Co. Ltd., Japan) is a polyolefin-coated urea, which releases urea linearly in water and with about 80% of the nutrient content being released in 100 days at 20 1C (Fujita and Shoji, 1999). The properties of MEISTER UREA 10 are explained in detail in Fujita and Shoji (1999). Basal and supplementary fertilizers were applied on November 6, 2002 and…	CI	Randomized Complete Block	4	No	CH4, N2O, CO2	NR	Closed	NR	A closed chamber method was used to determine the fluxes of NO, N2O, CH4 and CO2 from the barley field. A chamber base was inserted into the soil immediately after the barley sowing. The chamber was made of PVC with a reflecting surface covering the top and each side. The chamber had a length of 0.81m, width of 0.26m and height of 0.1m. The inner dimensions of the chamber were 0.75m in length, 0.…	Gas chromatography; N2O, CH4 and CO2 were analyzed by gas chromatographs (Shimadzu GC-14B) equipped with an electron capture detector for the N2O analysis, equipped with a flame ionization detector for the CH4 analysis, and equipped with a thermal conductivity detector for the CO2 analysis.	NA	CRA
77		Ciampitti (2008)	Ciampitti IA, Ciarlo EA, Conti ME. Nitrous oxide emissions from soil during soybean [(Glycine max (L.) Merrill] crop phenological stages and stubbles decomposition period. Biology and Fertility of Soils. 2008: 44(4); 581-588.	Ciampitti IA, Ciarlo EA, Conti ME	Nitrous oxide emissions from soil during soybean [(Glycine max (L.) Merrill] crop phenological stages and stubbles decomposition period	2008	Biology and Fertility of Soils	Article	ciampitt@agro.uba.ar	N/A	Argentina	-34.6667	-58.3667	S	Cfa	N/A	Silty clay loam	NR	NR	The soil is a silty clay loam (34% clay, 58% silt, and 8% sand) and was classified as a typic Argiudoll.	No	NR	December	2004	July	2004	8	Multiple-intervention	Chemical fertiliser, Other	9	Inoculation treatments were (1) plots sown with soybean inoculated with B. japonicum (Pi), (2) plots sown with soybean without inoculation (Pni), and (3) without crop (P0). The fertilization treatments were: without fertilization (N0), and fertilization with 15 (N1) and 30 (N2) kg N ha−1; the N fertilizer was urea, the most used N fertilizer in Argentina.	CI	Randomized Complete Block	4	No	N2O	Static chamber	Closed	NR	Closed static chamber method with PVC cylinders, 15 cm in length and 11 cm as internal diameter, according to Khera et al. (1999). The superior part of the cylinder was hermetically closed with a rubber septum cover through which the gaseous samples of the internal atmosphere were taken with a syringe. The cylinders were buried 8 cm into the soil and sealed carefully to prevent gaseous losses.	chromatograph fitted with a thermal conductivity detector at 60˚C. Separation in this instance was performed on a 1.5 m column (80˚C) packed with Porapak Q, 50±80 mesh (Millipore, Millford, MA) using Grade A Helium (BOC) as carrier gas (40 ml/min). Analysis of both gases was complete within 4 min of injection.	NA	CRA
78		Clemens (1997)	Clemens J, Vandre R, Kaupenjohann M, Goldbach H. Ammonia and nitrous oxide emissions after landspreading of lsurry as influenced by application technique and dry matter-reduction. II. Short term nitrous oxide emissions. Journal of Plant Nutrition and Soil Science. 1997: 160; 491-496.	Clemens J, Vandre R, Kaupenjohann M, Goldbach H	Ammonia and nitrous oxide emissions after landspreading of lsurry as influenced by application technique and dry matter-reduction. II. Short term nitrous oxide emissions	1997	Journal of Plant Nutrition and Soil Science	Article	NR	N/A	Germany	NR	NR	N	NR	N/A	Silt loam	NR	NR	Silty-loamy soil (Oxyaquic Haplumbrept).	No	NR	April	1995	May	1995	2	Multiple-intervention	Chemical fertiliser, Organic fertiliser	8	8 treatments; 3 different application techniques (injected, banded, and broadcast) for both dry matter reduced dairy cattle slurry and standard dairy cattle slurry for 6 treatments. In addition one mineral fertilizer, and a control (no treatment) were also measured.	CI	Randomized Complete Block	1	No	N2O	NR	Closed	NR	Nitrous oxide emissions were determined by the closed chamber method (Hutchinson & Mosier, 1981) using chambers covering 1 m2 of soil.	Gas chromatography with electron capture detector.	Plots were replicated temporally in intervals of weeks not years (n=4).	CRA
79		Cocco (2018)	Cocco E, Bertora C, Squartini A, Vedove GD, Berti A, Grignani C, Lazzaro B, Morari F. How shallow water table conditions affect N2O emissions and associated microbial abundances under different nitrogen fertilisations. Agriculture, Ecosystems and Environment. 2018: 261; 1-11.	Cocco E, Bertora C, Squartini A, Vedove GD, Berti A, Grignani C, Lazzaro B, Morari F	How shallow water table conditions affect N2O emissions and associated microbial abundances under different nitrogen fertilisations	2018	Agriculture, Ecosystems & Environment	Article	francesco.morari@unipd.it	N/A	Italy	45.3167	11.5167	N	Cfa	N/A	Loam	NR	Cambisols	Each lysimeter was filled in 1984 with soil excavated from the adjacent experimental farm, in a way that preserved the original soil horizons. To facilitate water drainage and prevent soil washout, a 15 cm-thick layer of gravel (30–50mm diameter) covers the bottom of each lysimeter. The soil is Fluvi-Calcaric Cambisol (CMcf) (Table 1), which represents ca. 50% of the lower Venetian plain.	Yes	The study site was originally set up in 1984 and consisted of twenty 1 m × 1 m × 1.5 m (length × width × depth) drainable lysimeters. During 30 years of operation, the soil was managed with ordinary fertilisation techniques (i.e., farmyard manure or slurry integrated with mineral fertiliser), and cropped with maize (Zea mays L.), wheat (Triticum aestivum L.), and sunflower (Helianthus annuus L.).	June	2011	November	2014	42	Multiple-intervention	Chemical fertiliser, Other	6	Our study used maize, where we tested six treatments generated from the combination of three groundwater conditions (free drainage (FD) and two shallow water table levels of −120cm (WT120) and −60cm (WT60)) with two levels of N input (250 and 368kgNha−1y−1).	CI	Randomized Complete Block	2	No	N2O	NR	Closed	NR	An automated closed-chamber system (Delle Vedove et al., 2007) was used to monitor soil N2O emissions. Each chamber was made up of a steel cylindrical base (20cm diameter, 8cm height) and a motorised steel lid with a neoprene cover over its inner surface and rubber ring around the top perimeter of its base to guarantee a tight seal. Each chamber was closed and steadied on a collar (20cm diameter,…	Gas chromatograph equipped with an electron capture detector (Agilent 7890A).	NA	CRA
80		Colbourn (1987)	Colbourn P, Harper IW. Denitrification in drained and undrained arable clay soil. Journal of Soil Science. 1987: 38; 531-539.	Colbourn P, Harper IW	Denitrification in drained and undrained arable clay soil	1987	Journal of Soil Science	Article	NR	N/A	United Kingdom	51.6333	-1.63333	N	Cfb	N/A	Clay	NR	NR	The soil was a Denchworth series clay (typic Haplaquept) developed on Oxford clay.	Yes	The recent cropping history, which was identical for the two plots, was winter barley in 1977-78 followed by two crops of winter wheat in 1978-80.	October	1980	June	1981	9	Other	N/A	4	Different methods of tillage and drainage in terms of drain performance, soil physical conditions, crop yield and nutrient losses (Cannell et al., 1984). One of the plots was drained by mole drains spaced 2 m apart at 60 cm depth, which had been drawn in 1978. Both plots were direct-drilled with winter wheat on 1 October 1980. The recent cropping history, which was identical for the two plots, wa…	CI	Paired design	1	No	N2O	NR	NR	NR	The nitrous oxide flux from the soil surface was measured using permanently installed flux chambers of 30 cm diameter and 51 capacity.	Gas chromatography (Hall & Dowdell, 1981).	NA	CRA
81	a	Cui (2011)	Cui M, Sun X, Hu C, Di HJ, Tan Q, Zhao C. Effective mitigation of nitrate leaching and nitrous oxide emissions in intensive vegetable production systems using a nitrification inhibitor, dicyandiamide. Journal of Soils and Sediments. 2011: 11; 722-730.	Cui M, Sun X, Hu C, Di HJ, Tan Q, Zhao C	Effective mitigation of nitrate leaching and nitrous oxide emissions in intensive vegetable production systems using a nitrification inhibitor, dicyandiamide	2011	Journal of Soils and Sediments	Article	hucx@mail.hzau.edu.cn	N/A	China	30.4667	114.35	N	Cfa	Huazhong	Silt loam	NR	NR	Huangzongrang soils.	No	NR	April	2009	January	2010	9	Multiple-intervention	Chemical fertiliser, Nitrification inhibitor	3	Three treatments in each soil: control, N fertilizer (N) and N fertilizer + DCD (N + DCD).	CI	Randomized	4	No	N2O	NR	Closed	NR	N2O emissions were determined using a closed chamber method (Hutchinson and Mosier 1981; Zheng et al. 2003; Fang and Mu 2006). The enclosure chamber (the height is 30 cm, and the volume is 0.088 m3) was fitted inside a rubber ring on top of the lysimeter casing.	N2O was analyzed using a modified Varian (3800, Varian, Inc., USA) gas chromatograph equipped with 63Ni electron capture detector.	NA	CRA
81	b	Cui (2011)	Cui M, Sun X, Hu C, Di HJ, Tan Q, Zhao C. Effective mitigation of nitrate leaching and nitrous oxide emissions in intensive vegetable production systems using a nitrification inhibitor, dicyandiamide. Journal of Soils and Sediments. 2011: 11; 722-730.	Cui M, Sun X, Hu C, Di HJ, Tan Q, Zhao C	Effective mitigation of nitrate leaching and nitrous oxide emissions in intensive vegetable production systems using a nitrification inhibitor, dicyandiamide	2011	Journal of Soils and Sediments	Article	NR	N/A	China	30.8167	114.85	N	Cfa	Xinzhou	Silty clay loam	NR	NR	Chaotu soils.	No	NR	April	2009	January	2010	9	Multiple-intervention	Chemical fertiliser, Nitrification inhibitor	3	Three treatments in each soil: control, N fertilizer (N) and N fertilizer + DCD (N + DCD).	CI	Randomized	4	No	N2O	NR	Closed	NR	N2O emissions were determined using a closed chamber method (Hutchinson and Mosier 1981; Zheng et al. 2003; Fang and Mu 2006). The enclosure chamber (the height is 30 cm, and the volume is 0.088 m3) was fitted inside a rubber ring on top of the lysimeter casing.	N2O was analyzed using a modified Varian (3800, Varian, Inc., USA) gas chromatograph equipped with 63Ni electron capture detector.	NA	CRA
82		Dalal (2010)	Dalal RC, Gibson I, Allen DE, Menzies NW. Green waste compost reduces nitrous oxide emissions from feddlot manure applied to soil. Agriculture, Ecosystems and Environment. 2010: 136; 273-281.	Dalal RC, Gibson I, Allen DE, Menzies NW	Green waste compost reduces nitrous oxide emissions from feddlot manure applied to soil	2010	Agriculture, Ecosystems and Environment	Article	Ram.Dalal@derm.qld.gov.au, Ram.Dalal@nrw.qld.gov.au	N/A	Australia	-27.5656	152.326	S	Cfa	N/A	Clay	Vertisol	NR	Soil at the field site is classified as a Vertisol (Udic Haplustert, USDA, 1975). The soil contains a high proportion of smectite clay (50–59%). Plant available water capacity of the soil is estimated to be 250 mm (Field Capacity–Wilting Point), with effective rooting depth of 1.2 m.	Yes	Prior to this study, mostly sorghum crops were grown at the field site, generally fertiliser N applied at 100–150 kg N ha-1 and with 1–3 irrigations during the growing season, followed by 6 months of weed-free fallow.	December	2006	December	2007	13	Multiple-intervention	Chemical fertiliser, Organic fertiliser	6	The treatments were: (1) control, (2) 10 t/ha feedlot manure (FLM10), (3) 20 t/ha feedlot manure (FLM20), (4) 10 t/ha green waste compost (GWC10), (5) 10 t/ha of feedlot manure and 10 t/ha green waste compost (FLM10 + GWC10), and (6) 150 kg N/ha as urea (Urea150).	CI	Randomized Complete Block	3	No	N2O	Static chamber	Closed	NR	Nitrous oxide gas samples were collected from static closed chambers (n = 2 per plot; 6 treatments, 3 replications, 36 chambers total) positioned 4–5 m apart (10 m between plots). Chamber design has been described in Weier (1999) and calculation of gas flux was done according to the procedure of Saggar et al. (2004). In brief, 250 mm diameter and 200 mm high PVC chamber bases were inserted approx…	Gas samples were analysed as soon as possible after collection by gas chromatography (3800, Varian, Netherlands) as described by Allen et al. (2007), using commercial standards (BOC Gases, Australia) with 1% or better calibration accuracy to calculate sample gas concentrations. Standards were injected every 10 samples to monitor instrument precision.	NA	CRA
83	a	Dambreville (2008)	Dambreville C, Morvan T, Germon JC. N2O emission in maize-crops fertilized with pig slurry, matured pig manure or ammonium nitrate in Brittany. Agriculture, Ecosystems and Environment. 2008: 123; 201-210.	Dambreville C, Morvan T, Germon JC	N2O emission in maize-crops fertilized with pig slurry, matured pig manure or ammonium nitrate in Brittany	2008	Agriculture, Ecosystems and Environment	Article	jcgermon@dijon.inra.fr	N/A	France	48.169	-1.66403	N	Cfb	Champ Noel	Silt loam	NR	Luvisols	Silt loam soils referenced as Luvisol Redoxisol.	Yes	Measurements on the Champ Noel site, managed by the Institut National de la Recherche Agronomique, were obtained from two 150 m2 plots that had been continuously maize-cropped (Zea mays) and fertilized with ammonium nitrate (AN: 110 kg N-NH4NO3 year_x0002_1) or pig slurry (PS: 35 m3 ha_x0002_1 year_x0002_1 on average) since 1993.	May	2003	September	2003	5	Multiple-intervention	Chemical fertiliser, Organic fertiliser	3	110 kg N/ha as ammonium nitrate, 180 kg N/ha pig slurry, or nothing.	CI	Paired design	1	No	N2O	Static chamber	Closed	NR	N2O fluxes were measured using the static closed chamber technique (Hutchinson and Livingston, 1993) as described in previous studies (Henault et al., 1998). Cylindrical steel frames (20 cm high and 50 cm diameter) were inserted into the soil to a depth of 8 cm.	N2O concentrations were determined using a Varian1 3400 Cx gas chromatograph (Varian, Walnut Creek, USA) fitted with an 63Ni electron capture detector and an automated sample headspace sampler (HSS 8250 SRA Instruments, Monza, Italy).	Experimental design was not explicitly stated.	CRA
83	b	Dambreville (2008)	Dambreville C, Morvan T, Germon JC. N2O emission in maize-crops fertilized with pig slurry, matured pig manure or ammonium nitrate in Brittany. Agriculture, Ecosystems and Environment. 2008: 123; 201-210.	Dambreville C, Morvan T, Germon JC	N2O emission in maize-crops fertilized with pig slurry, matured pig manure or ammonium nitrate in Brittany	2008	Agriculture, Ecosystems and Environment	Article	jcgermon@dijon.inra.fr	N/A	France	48.169	-1.66403	N	Cfb	Le Rheu	Silt loam	NR	Luvisols	Silt loam soils referenced as Luvisol Redoxisol.	Yes	The Le Rheu site, managed by Arvalis-Institut du Vegetal, had also been cropped continuously with maize (Zea mays) and fertilized with either organic or mineral fertilizers or left unfertilized (control plot) since 1996.	April	2004	February	2005	11	Multiple-intervention	Chemical fertiliser, Organic fertiliser	3	Treatments included 1) matured pig manure (MPM: 20t/ha/year) and starter fertilizer (18 kg N/ha/year and 46 kg P/ha/year) or 2) ammonium nitrate (AN: 162 kg N/ha/year and starter fertilizer (18 kg N/ha/year and 46 kg P/ha/year) or 3) a control plot receiving starter fertilizer only.	CI	Paired design	1	No	N2O	Static chamber	Closed	NR	N2O fluxes were measured using the static closed chamber technique (Hutchinson and Livingston, 1993) as described in previous studies (Henault et al., 1998). Cylindrical steel frames (20 cm high and 50 cm diameter) were inserted into the soil to a depth of 8 cm.	N2O concentrations were determined using a Varian1 3400 Cx gas chromatograph (Varian, Walnut Creek, USA) fitted with an 63Ni electron capture detector and an automated sample headspace sampler (HSS 8250 SRA Instruments, Monza, Italy).	Experimental design was not explicitly stated.	CRA
84		Davis (2010)	Davis PA, Brown JC, Saunders M, Lanigan G, Wright E, Fortune T, Burke J, Connolly J, Jones MB, Osborne B. Assessing the effects of agricultural management practices on carbon fluxes: Spatial variation and the need for replicated estimates of Net Ecosystem Exchange. Agriculture and Forest Meteorology. 2010: 150; 564-574.	Davis PA, Brown JC, Saunders M, Lanigan G, Wright E, Fortune T, Burke J, Connolly J, Jones MB, Osborne B	Assessing the effects of agricultural management practices on carbon fluxes: Spatial variation and the need for replicated estimates of Net Ecosystem Exchange	2010	Agriculture and Forest Meteorology	Article	phadavis@indiana.edu	N/A	Ireland	52.858	-6.917	N	Cfb	N/A	Sandy loam	NR	NR	The soils at the site have been characterised as a gravely coarse sandy loam, part of the Athy complex (Conry and Ryan, 1967).	Yes	Prior to the implementation of the experiment in 2003 the site had been under spring barley cultivation for three consecutive years. From 1990 to 2000 it was under a rotation that included sugar beet, spring barley and oil seed rape.	March	2003	August	2005	31	Tillage	N/A	4	The site consisted of four plots, each ~2.5 ha in size (~210 m x 120 m), arranged in a two-by-two block (Fig. 1). Spring Barley (Hordeum vulgare var. Tavern) was grown on each plot. The two conventionally tilled plots, CON1 and CON2, were ploughed (20-25 cm deep) on 3 March 2003, 26 March 2004 and 2 March 2005 and the two non-inversion tilled plots, NIT1 and NIT2, were harrowed (10–15 cm deep) on…	CI	Paired design	1	No	CO2	NR	NR	NR	Eddy covariance (EC) measurements of CO2 fluxes were made using two ‘EdiSol’ eddy covariance systems built to the same specifications as those described in Moncrieff et al. (1997). The sonic anemometers (Solent R3, Gill Instruments Ltd., Lymington, England) and gas sampling intakes were situated at a height of between 1.5 and 1.9 m.	Closed path infra-red gas analyser (Li-7000, Li- Cor Inc., Lincoln, NE).	NA	CRA
85	a	Davis (2019)	Davis BW, Mirsky SB, Needelman BA, Cavigelli MA, Yarwood SA. Nitrous oxide emissions increase exponentially with organic N rate from cover crops and applied poultry litter. Agriculture, Ecosystems and Environment. 2019: 272; 165-174.	Davis BW, Mirsky SB, Needelman BA, Cavigelli MA, Yarwood SA.	Nitrous oxide emissions increase exponentially with organic N rate from cover crops and applied poultry litter	2019	Agriculture, Ecosystems and Environment	Article	steven.mirsky@ars.usda.gov	N/A	USA	39.018	-76.943	N	Cfa	2011	Silt loam	NR	NR	The soils at the site had a silt loam surface texture and were mapped as fine-loamy, mixed, mesic Typic Dystrudepts (Codorus series) (NRCS, 2013), which are naturally moderately well-drained. Bulk density was 1.2–1.3 g cm−3, and soil organic matter was 1.0–2.6%; soil organic matter varied considerably among the three fields used for the experiment due to prior management.	Yes	All field sites had a history of agricultural management, with at least 20 years of cover cropping and manure applications. Due to this site history, soil P was high at 67–77 ppm by Mehlich-3; additional P fertilizer was not applied. Potassium was applied prior to cover crop planting at 67.3 kg-K ha-1 as K2SO4 prior to seedbed preparation.	October	2011	November	2012	14	Multiple-intervention	Tillage, Cover crops, organic fertiliser, Chemical fertiliser	10	The cover crop treatment levels consisted of cereal rye (Secale cereal L., ‘Aroostook’) and hairy vetch (Vicia villosa Roth., ‘Groff’) planted in replacement proportions of 100:0, 60:40, and 0:100, based on percentages of total recommended seeding rates. Additionally, was a bare ground control treatment maintained weed-free using glyphosate. We tested six fertility factor levels across each cover…	CI	Split/strip plot	3	Yes	N2O	NR	NR	Opaque	To measure N2O fluxes, a non-flow-through, non-steady-state chamber system was installed using established guidelines for optimum design (Parkin and Venterea, 2010; Rochette, 2011). Each chamber consisted of semi-permanently installed aluminum anchor and a removable stainless steel lid. The anchors were 72 by 41 cm in size and, with the lid on, captured a sampling volume of 28.4 ± 4.1 l (s.d). In…	Samples were analyzed on a Varian GC450 gas chromatograph (Agilent Technologies, Santa Clara, CA) using an electron capture detector (ECD), with peaks calculated for N2O and O2.	NA	JR
85	b	Davis (2019)	Davis BW, Mirsky SB, Needelman BA, Cavigelli MA, Yarwood SA. Nitrous oxide emissions increase exponentially with organic N rate from cover crops and applied poultry litter. Agriculture, Ecosystems and Environment. 2019: 272; 165-174.	Davis BW, Mirsky SB, Needelman BA, Cavigelli MA, Yarwood SA.	Nitrous oxide emissions increase exponentially with organic N rate from cover crops and applied poultry litter	2019	Agriculture, Ecosystems and Environment	Article	steven.mirsky@ars.usda.gov	N/A	USA	39.018	-76.943	N	Cfa	2012	Silt loam	NR	NR	The soils at the site had a silt loam surface texture and were mapped as fine-loamy, mixed, mesic Typic Dystrudepts (Codorus series) (NRCS, 2013), which are naturally moderately well-drained. Bulk density was 1.2–1.3 g cm−3, and soil organic matter was 1.0–2.6%; soil organic matter varied considerably among the three fields used for the experiment due to prior management.	Yes	All field sites had a history of agricultural management, with at least 20 years of cover cropping and manure applications. Due to this site history, soil P was high at 67–77 ppm by Mehlich-3; additional P fertilizer was not applied. Potassium was applied prior to cover crop planting at 67.3 kg-K ha-1 as K2SO4 prior to seedbed preparation.	October	2012	December	2013	14	Multiple-intervention	Tillage, Cover crops, organic fertiliser, Chemical fertiliser	10	The cover crop treatment levels consisted of cereal rye (Secale cereal L., ‘Aroostook’) and hairy vetch (Vicia villosa Roth., ‘Groff’) planted in replacement proportions of 100:0, 60:40, and 0:100, based on percentages of total recommended seeding rates. Additionally, was a bare ground control treatment maintained weed-free using glyphosate. We tested six fertility factor levels across each cover…	CI	Split/strip plot	3	Yes	N2O	NR	NR	Opaque	To measure N2O fluxes, a non-flow-through, non-steady-state chamber system was installed using established guidelines for optimum design (Parkin and Venterea, 2010; Rochette, 2011). Each chamber consisted of semi-permanently installed aluminum anchor and a removable stainless steel lid. The anchors were 72 by 41 cm in size and, with the lid on, captured a sampling volume of 28.4 ± 4.1 l (s.d). In…	Samples were analyzed on a Varian GC450 gas chromatograph (Agilent Technologies, Santa Clara, CA) using an electron capture detector (ECD), with peaks calculated for N2O and O2.	NA	JR
85	c	Davis (2019)	Davis BW, Mirsky SB, Needelman BA, Cavigelli MA, Yarwood SA. Nitrous oxide emissions increase exponentially with organic N rate from cover crops and applied poultry litter. Agriculture, Ecosystems and Environment. 2019: 272; 165-174.	Davis BW, Mirsky SB, Needelman BA, Cavigelli MA, Yarwood SA.	Nitrous oxide emissions increase exponentially with organic N rate from cover crops and applied poultry litter	2019	Agriculture, Ecosystems and Environment	Article	steven.mirsky@ars.usda.gov	N/A	USA	39.018	-76.943	N	Cfa	2013	Silt loam	NR	NR	The soils at the site had a silt loam surface texture and were mapped as fine-loamy, mixed, mesic Typic Dystrudepts (Codorus series) (NRCS, 2013), which are naturally moderately well-drained. Bulk density was 1.2–1.3 g cm−3, and soil organic matter was 1.0–2.6%; soil organic matter varied considerably among the three fields used for the experiment due to prior management.	Yes	All field sites had a history of agricultural management, with at least 20 years of cover cropping and manure applications. Due to this site history, soil P was high at 67–77 ppm by Mehlich-3; additional P fertilizer was not applied. Potassium was applied prior to cover crop planting at 67.3 kg-K ha-1 as K2SO4 prior to seedbed preparation.	October	2013	January	2014	14	Multiple-intervention	Tillage, Cover crops, organic fertiliser, Chemical fertiliser	10	The cover crop treatment levels consisted of cereal rye (Secale cereal L., ‘Aroostook’) and hairy vetch (Vicia villosa Roth., ‘Groff’) planted in replacement proportions of 100:0, 60:40, and 0:100, based on percentages of total recommended seeding rates. Additionally, was a bare ground control treatment maintained weed-free using glyphosate. We tested six fertility factor levels across each cover…	CI	Split/strip plot	3	Yes	N2O	NR	NR	Opaque	To measure N2O fluxes, a non-flow-through, non-steady-state chamber system was installed using established guidelines for optimum design (Parkin and Venterea, 2010; Rochette, 2011). Each chamber consisted of semi-permanently installed aluminum anchor and a removable stainless steel lid. The anchors were 72 by 41 cm in size and, with the lid on, captured a sampling volume of 28.4 ± 4.1 l (s.d). In…	Samples were analyzed on a Varian GC450 gas chromatograph (Agilent Technologies, Santa Clara, CA) using an electron capture detector (ECD), with peaks calculated for N2O and O2.	NA	JR
86		De Antoni Migliorati (2014)	De Antoni Migliorati M, Scheer C, Grace PR, Rowlings DW, Bell M, McGree J. Influence of different nitrogen rate and DMPP nitrification inhibitor on annual N2O emissions from a subtropical wheat-maize cropping system. Agriculture, Ecosystem and Environment. 2014: 186; 33-43.	De Antoni Migliorati M, Scheer C, Grace PR, Rowlings DW, Bell M, McGree J	Influence of different nitrogen rate and DMPP nitrification inhibitor on annual N2O emissions from a subtropical wheat-maize cropping system	2014	Agriculture, Ecosystems and Environment	Article	max.deantonimigliorati@qut.edu.au	N/A	Australia	-26.5864	151.827	S	Cfa	N/A	Clay	NR	NR	Soil is classified as a Brown Ferrosol (Australian Soil Classification, Isbell (2002)), is slowly per-meable, with a high clay content (50–65% clay) in 1.4 m of effectiverooting zone and a water holding capacity of 100 mm.	No	NR	July	2011	June	2012	12	Multiple-intervention	Chemical fertiliser, Organic fertiliser	4	4 treatments; 1) Control test (CNT): no N fertiliser applied to wheat, urea (prills) applied at rate of 40 kg N ha−1 to maize to guarantee a minimum crop establishment. 2) Conventional N fertiliser rate adjusted according to estimatedresidual soil N (CONV-ADJ): urea (prills) applied at rates of 20and 100 kg N ha−1 to wheat and maize, 4espectively. Seasonal rates were defined to avoid the build-up…	CI	Randomized Complete Block	3	No	N2O	NR	NR	NR	Each chamber measured 50 cm × 50 cm × 15 cm and was clipped via a rubber seal to stainless steel frames inserted 10 cm into the ground. The chambers were equipped with lids operated by pneumatic pistons and connected to a fully automated system composed of a sampling unit and a gas chromatograph.	Gas chromatograph (Model 8610C, SRI Instruments, USA) equipped with a 63Ni electron capture detector (ECD) for N2O analysis.	NA	CRA
87	a	De Antoni Migliorati (2016)	De Antoni Migliorati M, Bell M, Lester D, Rowlings DW, Scheer C, de Rosa D, Grace PR. Comparison of grain yields and N2O emissions on Oxisol and Vertisol soils in response to fertiliser N applied as urea or urea coated with nitrification inhibitor 3,4-dimethylpyrazole phosphate. Soil Research. 2016: 54; 552-564.	De Antoni Migliorati M, Bell M, Lester D, Rowlings DW, Scheer C, de Rosa D, Grace PR	Comparison of grain yields and N2O emissions on Oxisol and Vertisol soils in response to fertiliser N applied as urea or urea coated with nitrification inhibitor 3,4-dimethylpyrazole phosphate	2016	Soil Research	Article	m.bell4@uq.edu.au	N/A	Australia	-27.5167	151.783	S	Cfa	Kingsthorpe	Clay	Vertisol	NR	The soil at the site is classified as a self-mulching, torrert Vertisol in USDA Soil Taxonomy (Soil Survey Staff 1998) or as a haplic, black Vertosol in the Australian Soil Classification (Isbell 2002). It has a heavy clay texture (67% clay) in the 1.5-m root zone profile, with a distinct change in soil colour from brownish black (10YR22) in the top 90 cm to dark brown (7.5YR33) deeper in the pro…	No	NR	December	2013	June	2014	7	Multiple-intervention	Chemical fertiliser, Nitrification inhibitor	4	4 treatments; 1) Control (CNT), no N fertiliser applied 2) Urea (UREA) 160 kg N/ha 3) DMPP urea (DMPP) 160 kg N/ha and 4) Urea (UREA-R) at a reduced rate (80 kgN/ha).	CI	Randomized Complete Block	4	No	N2O	NR	Closed	NR	Briefly, chambers were closed airtight with lids made of transparent acrylic panels operated by pneumatic actuators. Chambers measured 50 cm x 50 cm x 15 cm and were attached via a rubber seal to stainless steel frames inserted 10 cm into the ground.	Gas chromatograph (SRI GC 8610C) equipped with a 63Ni electron capture detector for N2O concentration analysis.	NA	CRA
87	b	De Antoni Migliorati (2016)	De Antoni Migliorati M, Bell M, Lester D, Rowlings DW, Scheer C, de Rosa D, Grace PR. Comparison of grain yields and N2O emissions on Oxisol and Vertisol soils in response to fertiliser N applied as urea or urea coated with nitrification inhibitor 3,4-dimethylpyrazole phosphate. Soil Research. 2016: 54; 552-564.	De Antoni Migliorati M, Bell M, Lester D, Rowlings DW, Scheer C, de Rosa D, Grace PR	Comparison of grain yields and N2O emissions on Oxisol and Vertisol soils in response to fertiliser N applied as urea or urea coated with nitrification inhibitor 3,4-dimethylpyrazole phosphate	2016	Soil Research	Article	m.bell4@uq.edu.au	N/A	Australia	-26.5817	151.829	S	Cfa	Kingaroy	Clay	Oxisol	NR	The soil is classified as a Tropeptic Eutrustox Oxisol in USDA Soil Taxonomy (Soil Survey Staff 1998) or as a Brown Ferrosol in the Australian Soil Classification (Isbell 2002), is moderately permeable, with a high clay content (50–65% clay) in 1.2m of effective rooting zone and a PAWC of 100–110mm in maize–peanut rotations.	No	NR	December	2013	June	2014	7	Multiple-intervention	Chemical fertiliser, Nitrification inhibitor	4	4 treatments; 1) Control (CNT), no N fertiliser applied 2) Urea (UREA) 120 kg N/ha 3) DMPP urea (DMPP) 120 kg N/ha and 4) Urea (UREA-R) at a reduced rate (80 kgN/ha).	CI	Randomized Complete Block	3	No	N2O	NR	Closed	NR	Briefly, chambers were closed airtight with lids made of transparent acrylic panels operated by pneumatic actuators. Chambers measured 50 cm x 50 cm x 15 cm and were attached via a rubber seal to stainless steel frames inserted 10 cm into the ground.	Gas chromatograph (SRI GC 8610C) equipped with a 63Ni electron capture detector for N2O concentration analysis.	NA	CRA
88	a	de Klein (2014)	de Klein CAM, Luo J, Woodward KB, Styles T, Wise B, Lindsey S, Cox N. The effect of nitrogen concentration in synthetic cattle urine on nitrous oxide emissions. Agriculture, Ecosystems and Environment. 2014: 188; 85-92.	de Klein CAM, Luo J, Woodward KB, Styles T, Wise B, Lindsey S, Cox N	he effect of nitrogen concentration in synthetic cattle urine on nitrous oxide emissions	2014	Agriculture, Ecosystems and Environment	Article	cecile.deklein@agresearch.co.nz	N/A	New Zealand	-37.4588	175.193	S	Cfb	Waikato 1	NR	NR	NR	At the Waikato site, the study was conducted on a porous-textured free draining Horotiu soil (Typic Orthic Allophanic; Hewitt, 1998).	Yes	Before measurements began, the plots were fenced offto exclude stock for atleast a month to reduce the risk of variability caused by previously deposited urine patches.	June	2010	September	2010	4	Chemical fertiliser	N/A	7	The synthetic urine (Clough et al., 1996) contained KHCO3 (13.8 g L−1), KSO4 (1.36 g L−1), KCl (4 g L−1), and CO(NH2)2 (urea) and C2H5NO2 (glycine) at varying N concentrations depending on treatment (ranging from 2 to 12 or 14 g N L−1). A ‘Control’ treatment, receiving no urine or water, was also included at each site.	CI	Randomized Complete Block	5	No	N2O	NR	Closed	NR	A non-vented closed chamber technique was used to measure N2O emissions (de Klein et al., 2003), with PVC chambers at the Waikato site and stainless steel chambers at the Otago site. Although the configuration of the chambers and the deployment protocols were slightly different at each site, they both conformed to criteria set out in recent guidelines for N2O chamber methodologies (de Klein and H…	After depressurisation, the samples were analysed for N2O concentration by gas chromatography, using a SRI 8610 automated gas chromatograph fitted with a Ni Electron Capture Detector (310 ˚C), a Hayesep D column (40 ˚C) and N2 as carrier gas.	Coordinates are estimated as coordinates provided in the article didn’t work.	JR
88	b	de Klein (2014)	de Klein CAM, Luo J, Woodward KB, Styles T, Wise B, Lindsey S, Cox N. The effect of nitrogen concentration in synthetic cattle urine on nitrous oxide emissions. Agriculture, Ecosystems and Environment. 2014: 188; 85-92.	de Klein CAM, Luo J, Woodward KB, Styles T, Wise B, Lindsey S, Cox N	he effect of nitrogen concentration in synthetic cattle urine on nitrous oxide emissions	2014	Agriculture, Ecosystems and Environment	Article	cecile.deklein@agresearch.co.nz	N/A	New Zealand	-45.4766	170.157	S	Cfb	Otago	NR	NR	NR	The soil of the Otago site was a well-structured free draining Wingatui soil (weathered fluvial recent soil).	Yes	Before measurements began, the plots were fenced offto exclude stock for atleast a month to reduce the risk of variability caused by previously deposited urine patches.	June	2010	September	2010	4	Chemical fertiliser	N/A	7	The synthetic urine (Clough et al., 1996) contained KHCO3 (13.8 g L−1), KSO4 (1.36 g L−1), KCl (4 g L−1), and CO(NH2)2 (urea) and C2H5NO2 (glycine) at varying N concentrations depending on treatment (ranging from 2 to 12 or 14 g N L−1). A ‘Control’ treatment, receiving no urine or water, was also included at each site.	CI	Randomized Complete Block	5	No	N2O	NR	Closed	NR	A non-vented closed chamber technique was used to measure N2O emissions (de Klein et al., 2003), with PVC chambers at the Waikato site and stainless steel chambers at the Otago site. Although the configuration of the chambers and the deployment protocols were slightly different at each site, they both conformed to criteria set out in recent guidelines for N2O chamber methodologies (de Klein and H…	After depressurisation, the samples were analysed for N2O concentration by gas chromatography, using a SRI 8610 automated gas chromatograph fitted with a Ni Electron Capture Detector (310 ˚C), a Hayesep D column (40 ˚C) and N2 as carrier gas.	Coordinates are estimated as coordinates provided in the article didn’t work.	JR
88	c	de Klein (2014)	de Klein CAM, Luo J, Woodward KB, Styles T, Wise B, Lindsey S, Cox N. The effect of nitrogen concentration in synthetic cattle urine on nitrous oxide emissions. Agriculture, Ecosystems and Environment. 2014: 188; 85-92.	de Klein CAM, Luo J, Woodward KB, Styles T, Wise B, Lindsey S, Cox N	he effect of nitrogen concentration in synthetic cattle urine on nitrous oxide emissions	2014	Agriculture, Ecosystems and Environment	Article	cecile.deklein@agresearch.co.nz	N/A	New Zealand	-37.4588	175.193	S	Cfb	Waikato 2	NR	NR	NR	A heavy-textured poorly draining Te Kowhai soil (Typic Ochraqualf).	Yes	Before measurements began, the plots were fenced offto exclude stock for atleast a month to reduce the risk of variability caused by previously deposited urine patches.	May	2011	October	2011	6	Chemical fertiliser	N/A	8	The synthetic urine (Clough et al., 1996) contained KHCO3 (13.8 g L−1), KSO4 (1.36 g L−1), KCl (4 g L−1), and CO(NH2)2 (urea) and C2H5NO2 (glycine) at varying N concentrations depending on treatment (ranging from 2 to 12 or 14 g N L−1). A ‘Control’ treatment, receiving no urine or water, was also included at each site.	CI	Randomized Complete Block	5	No	N2O	NR	Closed	NR	A non-vented closed chamber technique was used to measure N2O emissions (de Klein et al., 2003), with PVC chambers at the Waikato site and stainless steel chambers at the Otago site. Although the configuration of the chambers and the deployment protocols were slightly different at each site, they both conformed to criteria set out in recent guidelines for N2O chamber methodologies (de Klein and H…	After depressurisation, the samples were analysed for N2O concentration by gas chromatography, using a SRI 8610 automated gas chromatograph fitted with a Ni Electron Capture Detector (310 ˚C), a Hayesep D column (40 ˚C) and N2 as carrier gas.	Coordinates are estimated as coordinates provided in the article didn’t work.	JR
89		De Rosa (2016)	De Rosa D, Rowlings DW, Biala J, Scheer C, Basso B, McGree J, Grace PR. Effect of organic and mineral fertilizers on N2O emissions from an intensive vegetable rotation. Biology and Fertility of Soils. 2016: 52; 895-908.	De Rosa D, Rowlings DW, Biala J, Scheer C, Basso B, McGree J, Grace PR	Effect of organic and mineral fertilizers on N2O emissions from an intensive vegetable rotation. Biology and Fertility of Soils	2018	Biology and Fertility of Soils	Article	d.rowlings@qut.edu.au	N/A	Australia	-27.5333	152.317	S	Cfa	N/A	Clay	NR	Vertisols	The soil (0–10 cm) contained 1.5 % organic C, 0.12% total N, had a pH (H2O) of 7.8, and a CEC of 43.9 (meq/100 g) and was comprised of 60 % clay, 22 % silt, and 18 % sand.	Yes	A barley cover crop was grown to maximum biomass prior to the commencement of the experiment, cut, and burnt to remove any mineralized NH4 + and NO3 − from the soil profile.	September	2013	September	2014	13	Multiple-intervention	Chemical fertiliser, Organic fertiliser	6	6 treatments; conventional urea application rate (CONV) was compared to raw (Ma) and composted (Co) chicken manure at a conventional (Ma + CONV, Co + CONV) and reduced urea rate (Ma + Rd, Co + Rd), and a control which received no fertilizer.	CI	Randomized Complete Block	4	No	N2O	Static chamber	NR	NR	Briefly, transparent acrylic static chamber s (50 × 50 × 15 cm) were placed in three plots per treatment between crop rows. The chambers were equipped with pneumatically operated lids and fixed on stainless steel bases inserted 10 cm into the soil.	Gas chromatograph (SRI GC 8610C).	NA	CRA
90		De Rosa (2018)	De Rosa D, Rowlings DW, Biala J, Scheer C, Basso B, Grace PR. N2O and CO2 emissions following repeated application of organic and mineral fertiliser from a vegetable crop rotation. Science of the Total Environment. 2018: 637-638; 813-824.	De Rosa D, Rowlings DW, Biala J, Scheer C, Basso B, Grace PR	N2O and CO2 emissions following repeated application of organic and mineral fertiliser from a vegetable crop rotation	2018	Science of the Total Environment	Article	d.derosa@qut.edu.au	N/A	Australia	-27.5333	152.317	S	Cfa	N/A	Clay	NR	Vertisols	The alluvial soil of the study area is classified as a Black Vertisol (FAO, 1998).	Yes	A barley (Hordeum vulgare) cover crop grown prior to the experiment was cut and removed to minimise any residual N from the cultivation of previous crops.	September	2013	February	2016	30	Multiple-intervention	Chemical fertiliser, Organic fertiliser	6	6 treatments; 1) A conventional N-fertiliser rate applied as urea (CONV, 770 kg of N-fertiliser ha−1 for the entire rotation) based on local farm management; 2) Zero N input treatment (0N) was used to account for background soil GHG emissions. 3) Composted chicken manure plus conventional N-fertiliser rate (Co+CONV) for the first crop cycle, and composted chickenmanure only in the second and thir…	CI	Randomized Complete Block	4	No	N2O, CO2	NR	NR	Transparent	The automated chamber sampling system consists of transparent acrylic static chambers (50 × 50 × 15 cm) fixed on stainless steel bases inserted 10 cm into the soil and equipped with pneumatically operated lids.	Gas chromatograph (SRI GC 8610C) equipped with 63Ni Electron Capture Detector (ECD) for N2O while a infra-red gas analyser (LI-COR, LI-820) for CO2.	NA	CRA
91		Deng (2015)	Deng Q, Hui D, Wang J, Iwuozo S, Yu C, Jima T, Smart D, Reddy C, Dennis S. Corn yield and soi nitrous oxide emission under different fertilizer and soil management: a three-year field experiment in middle tennessee. PLoS One. 2015: 10(4); e0125406.	Deng Q, Hui D, Wang J, Iwuozo S, Yu C, Jima T, Smart D, Reddy C, Dennis S	Corn yield and soi nitrous oxide emission under different fertilizer and soil management: a three-year field experiment in middle tennessee	2015	PLoS One	Article	dhui@tnstate.edu	N/A	USA	36.12	-86.39	N	Cfa	N/A	Silty clay loam	NR	NR	Talbott silt clay loam soil (Fine, mixed, semiactive, thermic Typic Hapludalfs; 25% sand, 55% silt, 20% clay) with a bulk density of 1.45 g cm-3, slightly acidic (pH = 5.97), low in both carbon (2.37 g kg-1) and nitrogen (0.14 g kg-1) in the upper 0–30 cm soil layer.	No	NR	April	2012	NR	2014	33	Multiple-intervention	Chemical fertiliser, Organic fertiliser, Tillage, Biochar, Nitrification inhibitor	6	6 treatments; 1) treatment with conventional tillage + regular applications of aqueous urea ammonium nitrate (URAN-32-0-0 liquid N, 100%) as the control (CT-URAN). 2) no-tillage + regular applications of URAN (URAN-32-0-0 liquid N, 100%) (NT-URAN). 3) no-tillage + regular applications of URAN (URAN-32-0-0 liquid N, 90%) + dicyandiamide (DCD) nitrification inhibitor with 67% N content (N, 10%) (NT…	CI	Randomized Complete Block	4	Yes	N2O	Static chamber	NR	NR	The static chamber was made of polyvinyl chloride (PVC) material and consisted of two parts: a soil ring without a top and bottom of 20 cm in diameter and 30 cm in height, and a removable cover of 20 cm in diameter and 6 cm in height. The ring was inserted directly into the soil about 25 cm below the soil surface leaving 5 cm above the soil surface, and the cover was placed on top during sampling…	Gas chromatograph (Model GC-2014, Shimadzu Scientific Instruments, Columbia, MD) equipped with a 63Ni electron capture detector for quantifying N2O.	4 replications in the final year of study used as the value for spatial replication. 6 replicates per treatment were used in 2012 and 2013.	CRA
92	a	Deng (2017)	Deng M, Hou M, Ohkama-Ohtsu N, Yokoyama T, Tanaka H, Nakajima K, Omata R, Bellingrath-Kimura S. Nitrous oxide emission from organic fertilizer and controlled release fertilizer in tea fields. Agriculture. 2017: 7; 2-12.	Deng M, Hou M, Ohkama-Ohtsu N, Yokoyama T, Tanaka H, Nakajima K, Omata R, Bellingrath-Kimura S.	Nitrous oxide emission from organic fertilizer and controlled release fertilizer in tea fields	2017	Agriculture	Article	belks@zalf.de	N/A	Japan	35.8	139.34	N	Cfa	Row	NR	NR	Andosols	The soil was a Silandic Andosol. pH = 3.63, NH4+-N = 1.24, NO3-N = 6.20, Total C = 117.6, Total N = 11.0, Bulk density = 0.46	No	NR	March	2014	September	2015	19	Multiple-intervention	Chemical fertiliser, organic fertiliser	3	The treatments consisted of no fertilizer as control (denoted as CONT), controlled-released chemical fertilizer (CRF), and organic fertilizer (ORG) treatments. The controlled-released fertilizer in this experiment was sulfur-coated urea (Meister 180-days type, Jcamagri Co., Ltd., Tokyo, Japan), phosphorus (P2O5) (Nitto FC Co., Ltd., Nagoya, Japan) and sulfur-coated potash (K2O) (Meister SOP, Jcam…	CI	Randomized Complete Block	6	No	N2O	NR	Closed	NR	The gas sample was conducted by the chamber method. The chambers used in this study comprised a polyvinyl non-transparent circle cylinder with a diameter and height of 20 cm [21]. The bases of the chambers were inserted into the soil between the rows and under the canopies of the tea plants to a depth of 5 cm.	The N2O concentration in the air samples were analyzed using a gas chromatograph (GC-2014, Shimadzu, Kyoto, Japan) equipped with an electron capture detector (ECD) held constant at 350	NA	JR
92	b	Deng (2017)	Deng M, Hou M, Ohkama-Ohtsu N, Yokoyama T, Tanaka H, Nakajima K, Omata R, Bellingrath-Kimura S. Nitrous oxide emission from organic fertilizer and controlled release fertilizer in tea fields. Agriculture. 2017: 7; 2-12.	Deng M, Hou M, Ohkama-Ohtsu N, Yokoyama T, Tanaka H, Nakajima K, Omata R, Bellingrath-Kimura S.	Nitrous oxide emission from organic fertilizer and controlled release fertilizer in tea fields	2017	Agriculture	Article	belks@zalf.de	N/A	Japan	35.8	139.34	N	Cfa	Canopy	NR	NR	Andosols	The soil was a Silandic Andosol. pH = 3.81, NH4+-N = 1.74, NO3-N = 7.92, Total C = 104.7, Total N = 10.5, Bulk density = 0.41.	No	NR	March	2014	September	2015	19	Multiple-intervention	Chemical fertiliser, organic fertiliser	3	The treatments consisted of no fertilizer as control (denoted as CONT), controlled-released chemical fertilizer (CRF), and organic fertilizer (ORG) treatments. The controlled-released fertilizer in this experiment was sulfur-coated urea (Meister 180-days type, Jcamagri Co., Ltd., Tokyo, Japan), phosphorus (P2O5) (Nitto FC Co., Ltd., Nagoya, Japan) and sulfur-coated potash (K2O) (Meister SOP, Jcam…	CI	Randomized Complete Block	6	No	N2O	NR	Closed	NR	The gas sample was conducted by the chamber method. The chambers used in this study comprised a polyvinyl non-transparent circle cylinder with a diameter and height of 20 cm [21]. The bases of the chambers were inserted into the soil between the rows and under the canopies of the tea plants to a depth of 5 cm.	The N2O concentration in the air samples were analyzed using a gas chromatograph (GC-2014, Shimadzu, Kyoto, Japan) equipped with an electron capture detector (ECD) held constant at 350	NA	JR
93	a	di Gioia (2017)	Di Gioia F, Ozores-Hampton M, Zhao X, Thomas J, Wilson P, Li Z, Hong J, Albano J, Swisher M, Rosskopf E. Anaerobic soil disinfestation impact on soil nutrients dynamics and nitrous oxide emissions in fresh-market tomato. Agriculture, Ecosystems and Environmen.t 2017: 240; 194-205.	Di Gioia F, Ozores-Hampton M, Zhao X, Thomas J, Wilson P, Li Z, Hong J, Albano J, Swisher M, Rosskopf E	Anaerobic soil disinfestation impact on soil nutrients dynamics and nitrous oxide emissions in fresh-market tomato	2017	Agriculture, Ecosystems and Environment	Article	fdigioia@ufl.edu	N/A	USA	26.4615	-81.436	N	Cfa	Immokalee	Sand	Spodosol	NR	In Immokalee, the soil was a Spodosol classified as Immokalee fine sand (sandy, siliceous, hyperthermic Arenic Haplaquods).	No	NR	February	2015	February	2015	1	Other	N/A	3	Conventional CSF was compared with two ASD treatments, which consisted of amending the soil with 22 Mg ha_x0001_1 of CPL and two rates of molasses [13.9 (ASD1) and 27.7 m3 ha_x0001_1 (ASD2)] as the C source.	CI	Randomized Complete Block	4	No	N2O	Static chamber	NR	NR	Emissions were collected using custom made static chambers made from 4.7 L stainless steel bowls. The bowls were placed on top of the polyethylene mulched bed in randomly selected positions and were sealed with grease. Each stainless steel bowl had a hole at the top of the head space on which was mounted a 9.5 mm silicone/PTFE septum (Alltech Microsep F-174N) by means of a stainless steel bulkhea…	Nitrous oxide concentrations in the samples were measured by gas chromatography (GC) using a Perkin-Elmer Clarus 400 GC equipped with an electron capture detector (ECD) and a 80/100 Porapak Q stainless steel column measuring 1.8 m (length) 3.18 mm (OD) 2.1 mm (ID) (Supelco catalog # 12437).	NA	JR
93	b	di Gioia (2017)	Di Gioia F, Ozores-Hampton M, Zhao X, Thomas J, Wilson P, Li Z, Hong J, Albano J, Swisher M, Rosskopf E. Anaerobic soil disinfestation impact on soil nutrients dynamics and nitrous oxide emissions in fresh-market tomato. Agriculture, Ecosystems and Environmen.t 2017: 240; 194-205.	Di Gioia F, Ozores-Hampton M, Zhao X, Thomas J, Wilson P, Li Z, Hong J, Albano J, Swisher M, Rosskopf E	Anaerobic soil disinfestation impact on soil nutrients dynamics and nitrous oxide emissions in fresh-market tomato	2017	Agriculture, Ecosystems and Environment	Article	fdigioia@ufl.edu	N/A	USA	29.4093	-82.1711	N	Cfa	Citra	Loamy sand	NR	NR	In Citra the soil was a Gainesville loamy sand (hyperthermic, coated typic quartzipsamments).	No	NR	March	2015	April	2015	2	Other	N/A	3	Conventional CSF was compared with two ASD treatments, which consisted of amending the soil with 22 Mg ha_x0001_1 of CPL and two rates of molasses [13.9 (ASD1) and 27.7 m3 ha_x0001_1 (ASD2)] as the C source.	CI	Randomized Complete Block	4	No	N2O	Static chamber	NR	NR	Emissions were collected using custom made static chambers made from 4.7 L stainless steel bowls. The bowls were placed on top of the polyethylene mulched bed in randomly selected positions and were sealed with grease. Each stainless steel bowl had a hole at the top of the head space on which was mounted a 9.5 mm silicone/PTFE septum (Alltech Microsep F-174N) by means of a stainless steel bulkhea…	Nitrous oxide concentrations in the samples were measured by gas chromatography (GC) using a Perkin-Elmer Clarus 400 GC equipped with an electron capture detector (ECD) and a 80/100 Porapak Q stainless steel column measuring 1.8 m (length) 3.18 mm (OD) 2.1 mm (ID) (Supelco catalog # 12437).	NA	JR
94		Dicke (2015)	Dicke C, Andert J, Ammon C, Kern J, Meyer-Aurich A, Kaupenjohann M. Effects of different biochars and digestate on N2O fluxes under field conditions. Science of the Total Environment. 2015: 524-525; 310-318.	Dicke C, Andert J, Ammon C, Kern J, Meyer-Aurich A, Kaupenjohann M	Effects of different biochars and digestate on N2O fluxes under field conditions	2015	Science of the Total Environment	Article	cdicke@atb-potsdam.de	N/A	Germany	52.5255	7.3818	N	Cfb	N/A	Sandy loam	NR	Cambisols	The soil is classified as a haplic Cambisol. The A horizon has a bulk density of 1.53 g cm^−3 and contained 71.2% sand, 22.2% silt and 6.6% clay.	No	NR	October	2012	September	2013	12	Multiple-intervention	Biochar, Organic fertiliser, Chemical fertiliser	8	8 treatments; 1) No biochar added 2) 40.1 t/ha of maize silage produced through anearobic digestion (digestate) 3) 10.9 t/ha of maize sillage produced through pyrolysis 4) 65.7 t/ha of maize sillage produced through pyrolysis treated with digestate 5) 26.6 t/ha of maize silage biochar produced through hydrothermal carbonization 6) 69.1 t/ha of maize silage biochar produced through hydrothermal ca…	CI	Randomized Complete Block	4	No	N2O	NR	Closed	NR	Nitrous oxide (N2O) was collected, using closed cylindrical chambers with a volume of 0.064 m3 (lower diameter 0.51 m, upper diameter 0.39 m, height 0.4 m) placed on a collar with a water sealing.	Gas chromatograph; GC-injection system (GC: Shimadzu GC 14G). Nitrous oxide was analysed by using an electron capture detector (ECD).	NA	CRA
95	a	Dondini (2016)	Dondini M, Richards MIA, Pogson M, McCalmont J, Drewer J, Marshall R, Morrison R, Yamulki S, Harris ZM, Alberti G, Siebicke L, Taylor G, Perks M, Finch J, McNamara NP, Smith JU, Smith P. Simulation of greenhouse gases following land-use change to bioenergy crops using the ECOSSE model: a comparison between site measurements and model predictions. Global Change Biology Bioenergy. 2016: 8; 925-940.	Dondini M, Richards MIA, Pogson M, McCalmont J, Drewer J, Marshall R, Morrison R, Yamulki S, Harris ZM, Alberti G, Siebicke L, Taylor G, Perks M, Finch J, McNamara NP, Smith JU, Smith P	Simulation of greenhouse gases following land-use change to bioenergy crops using the ECOSSE model: a comparison between site measurements and model predictions	2016	Global Change Biology Bioenergy	Article	marta.dondini@abdn.ac.uk	Drewer J, Yamulki S, Leeson SR, Anderson M, Perks MP, Skiba UM, McNamara NP. Difference in soil methane (CH4) and nitrous oxide (N2O) fluxes from bioenergy crops SRC willow and SRF Scots pine compared with adjacent arable and fallow in a temperate climate. BioEnergy Research. 2017 Jun;10(2):575-82.; Harris ZM, McNamara NP, Rowe R, Dondini M, Finch J, Perks M, Morison J, Donnison I, Farrar K, Sohi…	United Kingdom	53.3153	-0.577776	N	Cfb	Lincolnshire	NR	NR	NR	The soil association is Beccles 1, fine loam over clay and the bedrock is Charnmouth mudstone formation. The soil pH was 7.13 ± 0.02 (standard deviation (SD) of 3 replicates) in the Miscanthus. Carbon % = 1.30%, Nitrogen % = 0.13%, Bulk density = 1.53 g/cm3	Yes	Directly prior to conversion, both bioenergy crop fields had 3 years of wheat cultivation.	NR	2006	December	2013	Unclear	Other	N/A	Unclear	Two transitions of conventional crops on arable fields to bioenergy Miscanthus crop.	BA	Paired design	Unclear	No	CH4, N2O, CO2	Eddy flux covariance tower		NR	At each bioenergy and reference field, the NEE data were obtained from continuous EC measurements (McMillen, 1988; Aubinet et al., 2012) using open path IRGAs (LI-7500) and sonic anemometers. Soil GHG fluxes were measured on a monthly basis at eight points randomly distributed within each field. Soil CO2 fluxes were measured using an IRGA connected to an SRC-1 soil respiration chamber (PP Systems…	Gas samples were analysed by gas chromatograph.	Soil information from Bradley et al (2005).	JR
95	b	Dondini (2016)	Dondini M, Richards MIA, Pogson M, McCalmont J, Drewer J, Marshall R, Morrison R, Yamulki S, Harris ZM, Alberti G, Siebicke L, Taylor G, Perks M, Finch J, McNamara NP, Smith JU, Smith P. Simulation of greenhouse gases following land-use change to bioenergy crops using the ECOSSE model: a comparison between site measurements and model predictions. Global Change Biology Bioenergy. 2016: 8; 925-940.	Dondini M, Richards MIA, Pogson M, McCalmont J, Drewer J, Marshall R, Morrison R, Yamulki S, Harris ZM, Alberti G, Siebicke L, Taylor G, Perks M, Finch J, McNamara NP, Smith JU, Smith P	Simulation of greenhouse gases following land-use change to bioenergy crops using the ECOSSE model: a comparison between site measurements and model predictions	2016	Global Change Biology Bioenergy	Article	marta.dondini@abdn.ac.uk	N/A	United Kingdom	53.3153	-0.577776	N	Cfb	Aberystwyth	NR	NR	NR	Carbon % = 0.98%, Nitrogen % = 0.25%, Bulk density = 1.21 g/cm^3.	No	NR	NR	2012	December	2013	Unclear	Other	N/A	Unclear	Two transitions of conventional crops on arable fields to bioenergy Miscanthus crop.	BA	Paired design	Unclear	No	CH4, N2O, CO2	Eddy flux covariance tower		NR	At each bioenergy and reference field, the NEE data were obtained from continuous EC measurements (McMillen, 1988; Aubinet et al., 2012) using open path IRGAs (LI-7500) and sonic anemometers. Soil GHG fluxes were measured on a monthly basis at eight points randomly distributed within each field. Soil CO2 fluxes were measured using an IRGA connected to an SRC-1 soil respiration chamber (PP Systems…	Gas samples were analysed by gas chromatograph.	NA	JR
96		Escanhoela et al (2019)	Escanhoela ASB, Pitombo LM, Brandani CB, Navarrete AA, Bento CB, do Carmo JB. Organic management increases soil nitrogen but not carbon content in a T tropical citrus orchard with pronounced N2O emissions. J. Env. Manage. 2019; 234: 326-335	Escanhoelaa ASB, Pitombob LM, Brandania CB, Navarretea AA, Bentoa CB, do Carmo JB	Organic management increases soil nitrogen but not carbon content in a tropical citrus orchard with pronounced N2O emissions	2019	Journal of Environmental Management	Article	jbcarmo2008@gmail.com	N/A	Brazil	-23.5766	-47.5164	S	Cfa	N/A	NR	NR	NR	Udox - The soil had dominantly clayey texture from 0 to 100 cm depth in all opened pits (403–512 g kg−1 clay; 188–260 g kg−1 silt; and 286–372 g kg−1 sand) according to EMBRAPA (1997).	Yes	The conversion from forest to citrus orchard was performed 42 years before the experiment was installed, and since the conversion, the orchards have been replanted approximately every 10 years. Both orchards had the same history and soil management until the conversion from conventional to organic management.	NA	2006	March	2013	75	Multiple-intervention	Chemical fertiliser, Organic fertiliser	2	On annual basis, the conventional management system received 856.8 kg ha−1 of NPK (15-10-15). This dose was split in three applications as follows: 55.1 kg ha−1 of N as NH4NO3, 36.7 kg ha−1 of P2O5 as triple superphosphate and 55.1 kg ha−1 of K2O as KCl in the first application; and in the second and third applications, 36.7 kg ha−1 of N as NH4NO3, 24.5 kg ha−1 of P2O5 as triple superphosphate an…	CI	Paired design	1	No	CH4, N2O, CO2	Static chamber	NR	NR	C-CO2, C-CH4 and N-N2O emissions from soil were measured using the chamber-based method (Varner et al., 2003) between September 2012 and March 2013. We used an intensive monitoring approach, resulting in 65 and 70 sampling events in the organic and conventional managements, respectively. Two fertilizer applications were covered during this period, following the farm management routine. In each si…	Nitrous oxide concentrations were determined by gas chromatography with an electron capture detector (GC 2014 Shimadzu, Kyoto, Japan), whereas CO2 and CH4 were detected by flame ionization. The system was equipped with a HayeSepTM N packed column (1.5m, 80–100 mesh) for N2O separation. Helium was used as the carrier gas.	NA	JJT
97		Escobar (2010)	Escobar LF, Amado TLC, Bayer C, Chavez LF, Zanatta JA, Fiorin JE. Postharvest nitrous oxide emissions from a subtropical oxisol as influenced by summer crop residues and their management. Revista Brasileira de Ciência do Solo. 2010: 34; 507-516.	Escobar LF, Amado TLC, Bayer C, Chavez LF, Zanatta JA, Fiorin JE	Postharvest nitrous oxide emissions from a subtropical oxisol as influenced by summer crop residues and their management	2010	Revista Brasileira de Ciência do Solo	Article	luisaesc@yahoo.com	N/A	Brazil	-28.6	-53.6667	S	Cfa	N/A	Clay	NR	NR	The soil is classified as typic dystrophic Red Latosol by the Brazilian Soil Taxonomy System (Embrapa, 2005), and as Rhodic Hapludox by the USDA Soil Taxonomy (USDA, 1999).	Yes	The study was carried out in a 22-year experiment conducted at the Fundação Centro de Experimentação e Pesquisa Fecotrigo (FUNDACEP), Cruz Alta, state Maize was harvested on February 28, 2007, and radish oil was planted immediately after the harvest, while soybean was harvested on April 18, 2007. The cover crop used after soybean harvest was black oat + common vetch, sown with a seed drill SHM 15…	May	2007	May	2007	1	Tillage	N/A	2	Two tillage treatments; (CT: conventional tillage with plowing + disking operations and NT: no-till with minimum soil disturbance) Conventional tillage (CT) consisted of plowing to a depth of 0.20 m, followed by harrow disking to a depth of 0.15 m, within an interval of two days between plowing and harrow disking. In the NT System, the winter cover crop was sown on the maize and soybean residues …	CI	Paired design	1	No	N2O	Static chamber	NR	NR	Air samples for N2O analysis were taken using polyvinyl chloride (PVC) static chambers (height 0.20 m, diameter 0.25 m). The chambers were placed on an aluminum base which was inserted 0.05 m deep into the soil and maintained in the experimental plot during the entire evaluation period.	Gas chromatograph Shimadzu GC 2014 Greenhouse model, equipped with an electron capture detector (ECD), and a Porapack Q column at 70 °C, using N2 as the carrier gas at a flow of 26 mL/min, injector temperature of 250 °C and detector temperature of 325 °C.	NA	CRA
98		Fabrizio (2009)	Fabrizio A, Tambone F, Genevini P. Effect of compost application rate on carbon degradation and retention in soils. Waste Management. 2009: 29; 174-179.	Fabrizio A, Tambone F, Genevini P	Effect of compost application rate on carbon degradation and retention in soils	2009	Waste Management	Article	fabrizio.adani@unimi.it	N/A	Italy	45.5833	9.26667	N	Cfa	N/A	Silty clay	NR	Cambisols	Silty-clay, Fluvic-eutric Cambisol.	Yes	It was regularly cultivated with maize.	May	2005	October	2005	6	Organic fertiliser	N/A	3	3 treatments; soil without compost (control), soil with 50 Mg/ha, and soil with 85 Mg/ha.	CI	Randomized Complete Block	2	No	CO2	NR	NR	Opaque	steel funnel (5-1 volume) two thermometric probes, a CO2 glass electrode, and a data logger. The steel funnel was positioned on the soil with the border at a soil depth of 5 cm.	CO2 analyzer (COMBI-CO2, COSTHEC)	NA	CRA
99		Fang (2016)	Fang B, Lee X, Zhang J, Li Y, Zhang L, Cheng J, Wang B, Cheng H. Impacts of straw biochar on agricultural soil quality and greenhouse gas fluxes in karst area, Southwest China. Soil Science and Plant Nutrition. 2016: 62(5-6); 526-533.	Fang B, Lee X, Zhang J, Li Y, Zhang L, Cheng J, Wang B, Cheng H	Impacts of straw biochar on agricultural soil quality and greenhouse gas fluxes in karst area, Southwest China	2016	Soil Science and Plant Nutrition	Article	lee@mail.gyig.ac.cn	N/A	China	27	107.033	N	Cfa	N/A	NR	NR	NR	The soil is classified as calcareous soil.	No	NR	June	2010	March	2012	22	Biochar	N/A	4	Four treatments were compared for the experiment: the biochar was mixed with soil at rates of 0, 2, 5 and 10% [C0, C2, C5 and C10, respectively; weight/weight (w/w)]. Those concentrations corresponded to applications of 0, 26, 64 and 128 t ha−1. Soil in the C0 treatment was tilled and mixed in a similar fashion to the other treatments to maintain consistency.	CI	Randomized Complete Block	3	No	CH4, N2O, CO2	Static chamber	Closed	Opaque	Stainless steel flux collars (0.3 m × 0.3 m) were installed between rows per plot 1 week before gas measurement without covering the vegetable plants. The top edge of the collar had a U-shape groove filled with water to seal the rim of a chamber that was attached to the collar during gas collection. A static enclosed chamber (chamber height 0.5 m) with opaque aluminum foil wrapped around it.	Gas chromatography (Agilent7890A) equipped with a flame ionization detector (FID).	NA	CRA
100		Fangueiro (2015)	Fangueiro D, Surgy S, Fraga I, Cabral F, Coutinho J. Band application of treated cattle clurry as an alternative to slurry injection: Implications for gaseous emissions, soil quality, and plant growth. Agriculture, Ecosystems and Environment. 2015: 211; 102-111.	Fangueiro D, Surgy S, Fraga I, Cabral F, Coutinho J	Band application of treated cattle slurry as an alternative to slurry injection: Implications for gaseous emissions, soil quality, and plant growth	2015	Agriculture, Ecosystems and Environment	Article	dfangueiro@isa.ulisboa.pt	N/A	Portugal	38.57	-8.82	N	Csa	N/A	Sand	NR	Arenosols	The soil has a sandy texture and was classified as Haplic Arenosol (IUSS, 2006).	Yes	The soil had not received any fertilization in the preceding 10 years.	NR	NR	NR	NR	5	Multiple-intervention	Organic fertiliser, Other	6	6 treatments; band application of acidified cattle slurry (Band-ARS), the liquid fraction (Band-LF), or acidified LF (Band-ALF) relative to raw cattle slurry injection (RSI). Two control treatments were also considered: the traditional broadcast application of raw slurry, immediately followed by soil incorporation (Broad-RS), and an unfertilized plot (CTR).	CI	Randomized Complete Block	3	No	CH4, N2O	NR	Closed	NR	The chambers (23 cm width x 24 cm height) were inserted into the soil to a depth of 8 cm immediately after slurry or LF application and remained there until the end of the experiment.	NR	NA	CRA
101		Fangueiro (2018)	Fangueiro D, Pereira JLS, Fraga I, Surgy S, Vasconcelos E, Coutinho J. Band application of acidified slurry as an alternative to slurry injection in a Mediterranean double cropping system: Agronomic effect of gaseous emissions. Agriculture, Ecosystems and Environment. 2018: 267; 87-99.	Fangueiro D, Pereira JLS, Fraga I, Surgy S, Vasconcelos E, Coutinho J	Band application of acidified slurry as an alternative to slurry injection in a Mediterranean double cropping system: Agronomic effect of gaseous emissions	2018	Agriculture, Ecosystems and Environment	Article	dfangueiro@isa.ulisboa.pt	Fangueiro D, Pereira JL, Fraga I, Surgy S, Vasconcelos E, Coutinho J. Dataset on ammonia, nitrous oxide, methane, and carbon dioxide fluxes from two soils fertilized amended with treated and non-treated cattle slurry. Data in brief. 2018 Dec 1;21:1558-67.	Portugal	38.7	-9.18333	N	Csa	N/A	Sandy loam	NR	Cambisols	Haplic Cambisol with a sandy loam texture (27% coarse sand, 56% ﬁne sand, 7% silt, 10% clay) (WRB,2015).	Yes	The soils had not received any fertilization in the preceding ﬁve years and the 0–20m mm soil layer of each lysimeter was mechanically homogenized before the beginning of the experiment.	October	2012	August	2015	35	Multiple-intervention	Organic fertiliser, Other	5	1 Non-amended soil (Control); 2 Injection of raw cattle slurry (100mm depth) (IS); 3 Band application of raw cattle slurry followed by soil incorporation (20mm depth) (SS); 4 Band application of acidiﬁed (pH=5.5) cattle slurry followed by soil incorporation (20mm depth) (AS); 5 Band application of acidiﬁed (pH=5.5) cattle-slurry without soil incorporation (ASS).	CI	Randomized Complete Block	3	No	N2O	NR	Closed	NR	Closed chamber technique during the whole growing period (from slurry application till harvest) (Harrison et al., 1995). A detailed description of the methods used to assess gas ﬂuxes can be found in Fangueiro et al. (2015c, 2017).	NR	NA	CRA
102		Ferrara (2017)	Ferrara RM, Mazza G, Muschitiello C, Castellini M, Stellacci AM, Navarro A, Lagomarsino A, Vitti C, Rossi R, Rana G. Short-term effects of conversion to no-tillage on respiration and chemical-physical properties of the soil: a case study in wheat cropping system in semi-dry environment. Italian Journal of Agrometeorology. 2017: 1; 47-58.	Ferrara RM, Mazza G, Muschitiello C, Castellini M, Stellacci AM, Navarro A, Lagomarsino A, Vitti C, Rossi R, Rana G	Short-term effects of conversion to no-tillage on respiration and chemical-physical properties of the soil: a case study in wheat cropping system in semi-dry environment	2017	Italian Journal of Agrometeorology	Article	rossana.ferrara@crea.gov.it	N/A	Italy	40.6438	16.6125	N	Cfa	N/A	Silty clay	NR	NR	The soil was classified as silty clay (42% clay, 44% silt and 14% sand) according to the USDA classification and the terrain was slightly in slope.	Yes	The field converted to NT four years before the beginning of the experiment can be considered in the so-called transition period. The cropping system during this phase consisted in a short rotation of durum wheat followed by a forage legume-cereal intercropping. In this study the preceding crop was a vetch-barley winter herbage	April	2015	June	2015	3	Tillage	N/A	2	The two treatments, CT (ploughing depth = 0.25 m) and NT, were replicated two times and arranged in four plots (CT1, CT2, NT1, NT2).	CI	Paired design	2	No	CO2	Static chamber	NR	NR	The chamber consists of a PVC pot containing an air stirrer fan and pressure equalisation vent in order to mix the air and avoid pressure differences, which could affect the evolution of CO2 from the soil surface. The 11 stainless steel collars were positioned in the plots few days before the starting of the CO2 flux measurements.	The measurements were performed with a portable ADC LCPro+ analyser (Bioscientific Ltd, UK) coupled to a soil hood which is a chamber incorporating an enclosed volume (995 cm3).	Coordinates provided in the article are not accurate.	CRA
103		Forte (2017)	Forte A, Fagnano M, Fierro A. Potential role of compost and green manure amendment to mitigate soil GHGs emissions in Mediterranean drip irrigated maize production systems. Journal of Environmental Management. 2017: 197; 68-78.	Forte A, Fagnano M, Fierro A	Potential role of compost and green manure amendment to mitigate soil GHGs emissions in Mediterranean drip irrigated maize production systems	2017	Journal of Environmental Management	Article	anforte@unina.it	N/A	Italy	40.6167	14.9667	N	Csa	N/A	Sandy clay loam	NR	Vertisols	Vertic Haploxeralf with a sandy-clay-loam texture.	Yes	Previously cropped with durum wheat was converted to maize cultivation in fall 2006.	October	2007	October	2008	13	Tillage	N/A	5	5 treatments all of which were plowed using a mouldboard during the fall; urea fertilization at maize sowing (CONV), 130 kg N /Ha of composet at maize sowing (COM1), 260 kg N/Ha of compost at maize sowing (COM2), vetch chopping and incorporation as green manure during maize sowing (GMAN), and a control (CONT).	CI	Randomized Complete Block	4	No	N2O, CO2	Static chamber	Closed	Opaque	Stainless steel chambers (30 cm x 10 cm) equipped with white teflon lids.	Photoacoustic Field Gas Monitor (Innova)	NA	CRA
104		Forte (2017)	Forte A, Fiorentino N, Fagnano M, Fierro A. Mitigation impact of minimum tillage on CO2 and N2O emissions from a Mediterranean maize cropped soil under low-water input management. Soil & Tillage Research. 2017: 166; 167-178.	Forte A, Fiorentino N, Fagnano M, Fierro A	Mitigation impact of minimum tillage on CO2 and N2O emissions from a Mediterranean maize cropped soil under low-water input management	2017	Soil & Tillage Research	Article	anforte@unina.it	N/A	Italy	40.6167	14.9667	N	Csa	N/A	Sandy clay loam	Vertisol	NR	The soil is a typical Vertic Haploxeralf (USDA soil taxonomy; Soil Survey Staff, 2014), with a sandy-clay-loam texture.	Yes	An agricultural field previously cropped with durum wheat after mouldboard ploughing.	October	2006	September	2008	24	Tillage	N/A	2	2 treatments; conventional mouldboard ploughing (CT, 30 cm depth) and minimum tillage (MT, by rotary harrow).	CI	Randomized Complete Block	4	Yes	N2O, CO2	Static chamber	Closed	NR	Measurements of daily bi-hourly CO2 and N2O emissions from soil (10–12 measurements per day) were performed through automated closed static chambers (Ø = 30 cm, h = 10 cm), which were coupled to a 1412- Photoacoustic Field Gas Monitor (Innova) by means of a multipoint autosampler. The stainless steel chambers were fixed on frames permanently inserted into the soil (5 cm deep) and were equipped wi…	Photoacoustic Field Gas Monitor (Innova 1412)	NA	CRA
105		Franchini (2007)	Franchini JC, Crispino CC, Souza RA, Torres E, Hungria M. Microbiological parameters as indicators of soil quality under various soil management and crop rotation systems in souther Brazil. Soil Tillage & Research. 2007: 92; 18-29.	Franchini JC, Crispino CC, Souza RA, Torres E, Hungria M	Microbiological parameters as indicators of soil quality under various soil management and crop rotation systems in southern Brazil	2007	Soil Tillage and Research	Article	hungria@cnpso.embrapa.br	N/A	Brazil	-23.1833	-51.1833	S	Cfa	N/A	NR	Oxisol	NR	Oxisol, Rhodic Eutrudox.	No	NR	NR	1997	November	2001	58	Tillage	N/A	2	Two soil management systems (NT, only a narrow channel is opened in the sowing row and CT, soil is ploughed and disked/harrowed).	CI	Randomized Complete Block	4	Yes	CO2	NR	NR	NR	CO2 was assayed only in crop rotations 2 and 3, with a static chamber (PVC pipes, 10 cm 20 cm, diameter length) and the soda lime trap method, modified from Anderson (1982). A plastic receptacle containing 10 mL of 1N NaOH was attached inside each chamber, to trap the evolved CO2; the chambers were buried at approximately 5-cm depth, six per replicate plot. If plant residues were present on the s…	The plastic receptacles containing NaOH were replaced every Monday and Friday. The CO2 captured was indirectly determined after the addition of saturated BaCl2 to the NaOH solution, followed by the titration of the non-consumed NaOH with HCl, and values were expressed as g of CO2–C m-2 day-1.	NA	CRA
106	a	Franzluebbers (1995)	Franzluebbers AJ, Hons FM, Zuberer DA. Tillage and crop effects on seasonal dynamics of soil CO2 evolution, water content, temperature, and bulk density. Applied Soil Ecology. 1995: 2; 95-109.	Franzluebbers AJ, Hons FM, Zuberer DA	Tillage and crop effects on seasonal dynamics of soil CO2 evolution, water content, temperature, and bulk density	1995	Applied Soil Ecology	Article	NR	Franzluebbers AJ, Hons FM, Zuberer DA. Tillage-induced seasonal changes in soil physical properties affecting soil CO2 evolution under intensive cropping. Soil and tillage Research. 1995 Apr 1;34(1):41-60.	USA	30.5333	-94.4333	N	Cfa	N/A	Clay loam	NR	NR	Weswood silty clay loam (fine, mixed, thermic Fluventic Ustochrept).	No	NR	NR	1982	June	1993	126	Tillage	N/A	2	Conventional and no tillage. Conventional tillage was disking (100±150 mm depth) and bedding in sorghum [Sorghum bicolor (L.) Moench] and soybean [Glycine max (L.) Merr.] and disking only in wheat (Triticum aestivum L.).	CI	Paired design	4	No	CO2	Static chamber	NR	NR	In situ soil CO2 evolution was determined 57 times using a static chamber (0.018 m2) with alkali absorption during the nighttime only.	Alkali absorption	NA	CRA
106	b	Franzluebbers (1995)	Franzluebbers AJ, Hons FM, Zuberer DA. Tillage and crop effects on seasonal dynamics of soil CO2 evolution, water content, temperature, and bulk density. Applied Soil Ecology. 1995: 2; 95-109.	Franzluebbers AJ, Hons FM, Zuberer DA	Tillage and crop effects on seasonal dynamics of soil CO2 evolution, water content, temperature, and bulk density	1995	Applied Soil Ecology	Article	NR	Franzluebbers AJ, Hons FM, Zuberer DA. Tillage-induced seasonal changes in soil physical properties affecting soil CO2 evolution under intensive cropping. Soil and tillage Research. 1995 Apr 1;34(1):41-60.	USA	30.5333	-94.4333	N	Cfa	N/A	Clay loam	NR	NR	Weswood silty clay loam (fine, mixed, thermic Fluventic Ustochrept).	No	NR	NR	1982	June	1993	126	Tillage	N/A	2	Conventional and no tillage. Conventional tillage was disking (100±150 mm depth) and bedding in sorghum [Sorghum bicolor (L.) Moench] and soybean [Glycine max (L.) Merr.] and disking only in wheat (Triticum aestivum L.).	CI	Paired design	4	No	CO2	Static chamber	NR	NR	In situ soil CO2 evolution was determined 57 times using a static chamber (0.018 m2) with alkali absorption during the nighttime only.	Alkali absorption	NA	CRA
107		Fu (2012)	Fu XQ, Li Y, Su WJ, Shen JL, Xiao RL, Tong CL, Wu J. Annual dynamics of N2O emissions from a tea field in southern subtropical China. Plant, Soil and Environment. 2012: 58(8); 373-378.	Fu XQ, Li Y, Su WJ, Shen JL, Xiao RL, Tong CL, Wu J	Annual dynamics of N2O emissions from a tea field in southern subtropical China	2012	Plant, Soil and Environment	Article	yli@isa.ac.cn	N/A	China	28.5833	113.333	N	Cfa	N/A	Sandy loam	Alfisol	NR	The soil in the tea field is a Haplic Alfisol, developed from highly-weathered granite parent material, and has a sandy loam texture (clay content of ~25%) and a pH of 4.5. The contents of soil organic carbon (SOC), total soil N, total soil phosphorous, and total soil potassium of the topsoil (0–20 cm) are 11.1, 0.86, 0.37 and 19.67 g/kg soil, respectively.	No	NR	March	2010	December	2010	10	Multiple-intervention	Organic fertiliser, Chemical fertiliser	3	Three management practices: non-fertilised (CK, no fertiliser or rice straw application); conventional (CON, fertiliser applied at a rate of 450 kg N/ha/year as two additions: one of 300 kg N/ha as urea on April 15, and one of 150 kg N/ha of oilseed residues, banded 10–15 cm under the soil surface at the fertilisation point; and rice straw mulching (SM, rice straw at a rate of 4200 kg/ha/year was…	CI	Randomized Complete Block	3	No	N2O	Static chamber	Closed	NR	The N2O emissions were measured using a static closed chamber – gas chromatography (GC) method. The chamber (0.8 m long × 0.8 m wide × 1.2 m high).	Gas chromatography; Gas samples were analysed on a GC fitted with a 63Ni-electron capture detector (Agilent 7890A, Agilent, CA, USA).	NA	CRA
108	a	Gacengo (2009)	Gacengo CN, Wood CW, Shaw JN, Raper RL, Balkcom KS. Agroecosystem management effects on greenhouse gas emissions across a coastal plain catena. Soil Science. 2009: 174(4); 229-237.	Gacengo CN, Wood CW, Shaw JN, Raper RL, Balkcom KS.	Agroecosystem management effects on greenhouse gas emissions across a coastal plain catena	2009	Soil Science	Article	gachecn@auburn.edu; catherinegachengo@yahoo.com	N/A	USA	32.4228	-85.8972	N	Cfa	Summit	Sandy loam	NR	NR	Soils are Typic, Oxyaquic, and Aquic Paleudults. Surface soil chemical characteristics before experiment establishment (2000) at the site have been described by Terra et al. (2006).	No	NR	April	2004	January	2006	22	Multiple-intervention	Tillage, Organic fertiliser	4	Soil management treatments implemented in Fall 2000 included: (i) conventional tillage (CT) involving disking, chisel plowing (to a depth of 40 cm), and ﬁeld cultivation; (ii) conventional tillage + dairy manure (CTM) applied once each fall at a rate of approximately 10 Mg ha-1 (fresh weight basis); (iii) conservation tillage (CsT) consisting of noninversion in-row subsoiling and winter cover cro…	CI	Randomized Complete Block	6	No	CH4, N2O, CO2	Static chamber	Closed	Opaque	Chambers were constructed from 20-cm-diameter polyvinyl chloride pipes and were 16 cm in height. They were composed of a lower base and an upper detachable cap with top surface lined with reﬂective foil to maintain ambient air temperature in the chamber headspace. The bottom edge was sharpened to facilitate chamber installation and minimize or prevent soil compaction. The cap was ﬁtted with a 5-m…	Gas chromatography; Gas samples were analyzed using a Varian Star cx gas chromatograph (Varian, Walnut Creek, CA). Nitrous oxide and CO2 were determined in turns (from one vial) using a 4-m Haysep R column and a 63Ni electron capture detector. The detector temperature was 350˚C, and the carrier gas was N2 (17 mL minj1 ﬂow rate). Methane concentrations were determined using a 3-m Porapak N column …	NA	CRA/JR
108	b	Gacengo (2009)	Gacengo CN, Wood CW, Shaw JN, Raper RL, Balkcom KS. Agroecosystem management effects on greenhouse gas emissions across a coastal plain catena. Soil Science. 2009: 174(4); 229-237.	Gacengo CN, Wood CW, Shaw JN, Raper RL, Balkcom KS.	Agroecosystem management effects on greenhouse gas emissions across a coastal plain catena	2009	Soil Science	Article	gachecn@auburn.edu; catherinegachengo@yahoo.com	N/A	USA	32.4228	-85.8972	N	Cfa	Sideslope	Sandy clay loam	NR	NR	Soils are Typic, Oxyaquic, and Aquic Paleudults. Surface soil chemical characteristics before experiment establishment (2000) at the site have been described by Terra et al. (2006).	No	NR	April	2004	January	2006	22	Multiple-intervention	Tillage, Organic fertiliser	4	Soil management treatments implemented in Fall 2000 included: (i) conventional tillage (CT) involving disking, chisel plowing (to a depth of 40 cm), and ﬁeld cultivation; (ii) conventional tillage + dairy manure (CTM) applied once each fall at a rate of approximately 10 Mg ha-1 (fresh weight basis); (iii) conservation tillage (CsT) consisting of noninversion in-row subsoiling and winter cover cro…	CI	Randomized Complete Block	6	No	CH4, N2O, CO2	Static chamber	Closed	Opaque	Chambers were constructed from 20-cm-diameter polyvinyl chloride pipes and were 16 cm in height. They were composed of a lower base and an upper detachable cap with top surface lined with reﬂective foil to maintain ambient air temperature in the chamber headspace. The bottom edge was sharpened to facilitate chamber installation and minimize or prevent soil compaction. The cap was ﬁtted with a 5-m…	Gas chromatography; Gas samples were analyzed using a Varian Star cx gas chromatograph (Varian, Walnut Creek, CA). Nitrous oxide and CO2 were determined in turns (from one vial) using a 4-m Haysep R column and a 63Ni electron capture detector. The detector temperature was 350˚C, and the carrier gas was N2 (17 mL/min ﬂow rate). Methane concentrations were determined using a 3-m Porapak N column an…	NA	CRA/JR
108	c	Gacengo (2009)	Gacengo CN, Wood CW, Shaw JN, Raper RL, Balkcom KS. Agroecosystem management effects on greenhouse gas emissions across a coastal plain catena. Soil Science. 2009: 174(4); 229-237.	Gacengo CN, Wood CW, Shaw JN, Raper RL, Balkcom KS.	Agroecosystem management effects on greenhouse gas emissions across a coastal plain catena	2009	Soil Science	Article	gachecn@auburn.edu; catherinegachengo@yahoo.com	N/A	USA	32.4228	-85.8972	N	Cfa	Drainageway	Sandy loam	NR	NR	Soils are Typic, Oxyaquic, and Aquic Paleudults. Surface soil chemical characteristics before experiment establishment (2000) at the site have been described by Terra et al. (2006).	No	NR	April	2004	January	2006	22	Multiple-intervention	Tillage, Organic fertiliser	4	Soil management treatments implemented in Fall 2000 included: (i) conventional tillage (CT) involving disking, chisel plowing (to a depth of 40 cm), and ﬁeld cultivation; (ii) conventional tillage + dairy manure (CTM) applied once each fall at a rate of approximately 10 Mg ha-1 (fresh weight basis); (iii) conservation tillage (CsT) consisting of noninversion in-row subsoiling and winter cover cro…	CI	Randomized Complete Block	6	No	CH4, N2O, CO2	Static chamber	Closed	Opaque	Chambers were constructed from 20-cm-diameter polyvinyl chloride pipes and were 16 cm in height. They were composed of a lower base and an upper detachable cap with top surface lined with reﬂective foil to maintain ambient air temperature in the chamber headspace. The bottom edge was sharpened to facilitate chamber installation and minimize or prevent soil compaction. The cap was ﬁtted with a 5-m…	Gas chromatography; Gas samples were analyzed using a Varian Star cx gas chromatograph (Varian, Walnut Creek, CA). Nitrous oxide and CO2 were determined in turns (from one vial) using a 4-m Haysep R column and a 63Ni electron capture detector. The detector temperature was 350˚C, and the carrier gas was N2 (17 mL/min ﬂow rate). Methane concentrations were determined using a 3-m Porapak N column an…	NA	CRA/JR
109	a	Gao (2018)	Gao X, Deng O, Ling J, Zeng M, Lan T. Effects of controlled-release fertilizer on nitrous oxide and nitric oxide emissions during wheat-growing season: field and pot experiments. Paddy and Water Environments. 2018: 16; 99-108.	Gao X, Deng O, Ling J, Zeng M, Lan T	Effects of controlled-release fertilizer on nitrous oxide and nitric oxide emissions during wheat-growing season: field and pot experiments	2018	Paddy and Water Environment	Article	tlan@sicau.edu.cn	N/A	China	31.1167	119.517	N	Cfa	Yixing	Silt loam	NR	NR	Developed from alluvial deposits and lacustrine sediment and classified as Hydragric Anthrosol.	No	NR	November	2011	June	2012	8	Chemical fertiliser	N/A	3	(1) conventional N fertilization (CF, urea, and compound fertilizer (traditional fertilizer type in China), 300 kg N ha−1); (2) CRF (210 kg N ha−1, which is 70% of the N applied in the CF treatment, equal amounts of N, P, and K fertilizers); and (3) CK (zero N fertilization with equal amounts of P and K fertilizers).	CI	Randomized Complete Block	3	No	N2O	Static chamber	NR	NR	A PVC frame was permanently fixed at a random site for each plot over the wheat-growing season. Gas samples were collected using 50 cm × 50 cm × 50 cm (or at a height of 110 cm adapted to the wheat plant) static chambers. A circulating fan was fixed on top of each chamber to ensure complete gas mixing during the gas sampling period.	Gas chromatography; Agilent 7890 gas chromatograph (Agilent, USA).	NA	CRA
109	b	Gao (2018)	Gao X, Deng O, Ling J, Zeng M, Lan T. Effects of controlled-release fertilizer on nitrous oxide and nitric oxide emissions during wheat-growing season: field and pot experiments. Paddy and Water Environments. 2018: 16; 99-108.	Gao X, Deng O, Ling J, Zeng M, Lan T	Effects of controlled-release fertilizer on nitrous oxide and nitric oxide emissions during wheat-growing season: field and pot experiments	2018	Paddy and Water Environment	Article	tlan@sicau.edu.cn	N/A	China	32.7167	118.2	N	Cfa	Huai'an	Silty clay	NR	Cambisols	Developed from alluvial deposits and lacustrine sediment and classified as Hydragric Anthrosol.	No	NR	November	2011	June	2012	8	Chemical fertiliser	N/A	3	(1) conventional N fertilization (CF, urea, and compound fertilizer (traditional fertilizer type in China), 300 kg N ha−1); (2) CRF (210 kg N ha−1, which is 70% of the N applied in the CF treatment, equal amounts of N, P, and K fertilizers); and (3) CK (zero N fertilization with equal amounts of P and K fertilizers).	CI	Randomized Complete Block	3	No	N2O	Static chamber	NR	NR	A PVC frame was permanently fixed at a random site for each plot over the wheat-growing season. Gas samples were collected using 50 cm × 50 cm × 50 cm (or at a height of 110 cm adapted to the wheat plant) static chambers. A circulating fan was fixed on top of each chamber to ensure complete gas mixing during the gas sampling period.	Gas chromatography; Agilent 7890 gas chromatograph (Agilent, USA).	NA	CRA
110		Garland (2011)	Garland G, Suddick E, Burger M, Horwath WR, Six J. Direct N2O emissions following transition from conventional till to a no-till in a cover cropped Mediterranean vineyard (Vitis vinifera). Agriculture, Ecosystems and Environment. (2011): 144; 423-428.	Garland G, Suddick E, Burger M, Horwath WR, Six J	Direct N2O emissions following transition from conventional till to a no-till in a cover cropped Mediterranean vineyard (Vitis vinifera)	2011	Agriculture, Ecosystems and Environment	Article	gmgarland@ucdavis.edu	Garland GM. Direct Nitrous Oxide Emissions in California Vineyards as Affected by Conventional Management Practices. University of California, Davis; 2011.	USA	39.05	-121.967	N	Csa	N/A	Silty clay	NR	NR	The soil was a Willows silty clay with a bulk density of 1.3 g cm^−3, pH of 7.2 and C:N ratio of 11.2.	Yes	The vineyard was established in 1989 and a leguminous cover crop mix was planted in the tractor rows beginning in 1991, which was incorporated into the soil via conventional tillage each spring.	September	2008	September	2009	13	Tillage	N/A	2	No-till and conventional till, with each measurement row further divided into two functional locations: the vines and the tractor rows, with four pseudo-replications of each location and treatment.	CI	Split/strip plot	4	No	N2O	NR	Closed	NR	Vented closed- flux chamber method (Hutchinson and Mosier, 1981).	Electron capture gas chromatography (GC-2014 Shimdazu Gas Chromatograph).	NA	CRA
111		Gattinger (2007)	Gattinger A, Hofle MG, Schloter M, Embacher A, Bohme F, Munch JC, Labrenz M. Traditional cattle manure application determines abundance, diversity and activity of methanogenic Archaea in arable European soil. Environmental Microbiology. 2007: 9(3); 612-624.	Gattinger A, Hofle MG, Schloter M, Embacher A, Bohme F, Munch JC, Labrenz M	Traditional cattle manure application determines abundance, diversity and activity of methanogenic Archaea in arable European soil	2007	Environmental Microbiology	Article	matthias.labrenz@io-warnemuende.de	N/A	Germany	51.4	11.8833	N	Cfb	N/A	Silt loam	NR	Chernozems	Soil type is a Haplic Chernozem (FAO) with 6% sand, 73% silt, 21% clay.	No	NR	NR	1978	April	2002	300	Multiple-intervention	Chemical fertiliser, Organic fertiliser	3	i) ‘L-l’, without mineral and organic fertilization, = low fertilization intensity. (ii) ‘L-n’, receiving only NPK fertilization, = normal fertilization intensity. The annually applied mineral nutrients were 140 kg N ha-1, 60 kg P ha-1, 230 kg K ha-1. (iii) ‘L-h’, receiving NPK fertilizer and organic fertilization, by using cattle manure at an application rate of 20 t ha-1 a-1, = high fertilizati…	CI	Randomized Complete Block	1	No	CH4	NR	Closed	NR	The quantification of the methane fluxes was performed on basis of the closed chamber method using the Automatic Trace gas Chamber (ATC) system as described elsewhere (Russow et al., 2000). Briefly, the ATC system consists of a movable plastic chamber, a gas sampling unit and a programmable control unit.	Gas chromatography; Methane concentrations of each sample were analysed using a Shimadzu GC-14BPFE with a flame ionization detector (FID).	NA	CRA
112		Giacomini (2010)	Giacomini SJ, Machet JM, Boizard H, Recous S. Dynamics and recovery of fertilizer 15N in soil and water wheat crop under minimum versus conventional tillage. Soil & Tillage Research. 2010: 108; 51-58.	Giacomini SJ, Machet JM, Boizard H, Recous S	Dynamics and recovery of fertilizer 15N in soil and water wheat crop under minimum versus conventional tillage	2010	Soil Tillage and Research	Article	sylvie.recous@reims.inra.fr	N/A	France	50	3	N	Cfb	N/A	Silt loam	NR	Luvisols	The soil was a silt loam (Orthic Luvisol, FAO Classification).	No	NR	NR	1999	NR	2004	72	Multiple-intervention	Tillage, Crop rotation	2	2 tillage methods; With the conventional tillage (CT), each plot underwent mouldboard ploughing every year to a depth of 30 cm. Minimum tillage (MT) was a tillage to a depth of 5–8 cm. Treatments consisted of two rotations and two tillage systems. One rotation was sugar beet (Beta vulgaris L.)–winter wheat– maize–winter wheat, the other rotation was seed flax (Linum usitatissimum L.)–winter wheat…	CI	Randomized Complete Block	3	No	CO2	NR	NR	NR	CO2 was measured with automatic chambers (0.49 m2 area, 22.5 cm high) connected to an infrared analyzer.	Infrared gas analyzer	NA	CRA
113		Giacomo (2014)	Giacomo G, Angelo F, Fabio B, Stefano B, Riccardo M. Measurements of soil carbon dioxide emissions from two maize agroecosystems at harvest under different tillage conditions. The Scientific World Journal. 2014: 2014; 1-12.	Giacomo G, Angelo F, Fabio B, Stefano B, Riccardo M	Measurements of soil carbon dioxide emissions from two maize agroecosystems at harvest under different tillage conditions	2014	The Scientific World Journal	Article	riccardo.marzuoli@unicatt.it	N/A	Italy	45.2667	9.53333	N	Cfa	N/A	NR	NR	Hapli-Cutanic Luvisols (IUSS-WRB, 2007)	The soils of the two fields were both Hapli-Cutanic Luvisols (IUSS-WRB, 2007) with a coarse texture, a clay content of 10–14%, and a pH of 5.5–5.9.	Yes	At the NT site, as was the case for the previous ten years of management, a no-tillage agriculture practice was employed.	May	2012	October	2012	6	Tillage	N/A	2	No tillage, and conventional tillage (30 cm depth ploughing followed by a harrow clods reduction before the sowing).	CI	Paired design	1	No	CO2	Static chamber	NR	Transparent	Were made of a box shaped lid of transparent Plexiglas (dimensions 40 × 40 × 10cm) which is mounted on a steel frame (collar) that is inserted into the soil at a depth of 8cm, delimiting a measuring soil surface of 35 × 35cm2. The total air volume trapped by each chamber was 16.5 litres taking into account the thickness of the seals.	Infrared gas analyzer (IRGA)	NA	CRA
114		Gosse (1999)	Gosse G, Cellier P, Denoroy P, Gabrielle B, Laville P, Leviel B, Justes E, Nicolardot B, Mary B, Recous S, Germon JC, Henault C, Leech PK. Water, carbon and nitrogen cycling in a rendzina soil cropped with winter oilseed rape: the Chalons Oilseed Rape Database. Agronomie. 1999: 19; 119-124.	Gosse G, Cellier P, Denoroy P, Gabrielle B, Laville P, Leviel B, Justes E, Nicolardot B, Mary B, Recous S, Germon JC, Henault C, Leech PK	Water, carbon and nitrogen cycling in a rendzina soil cropped with winter oilseed rape: the Chalons Oilseed Rape Database	1999	Agronomie	Article	gabriele@bcgn.grignon.inra.fr	N/A	France	48.9748	4.33742	N	Cfb	N/A	NR	NR	NR	The soil was a grey rendzina, consisting of a 30-cm deep loamytextured calcareous topsoil overlying a 60-cm thick zone of cryoturbed chalk, lying in turn over a bedrock made of layered horizontal chalk plaques.	No	NR	September	1994	July	1995	11	Chemical fertiliser	N/A	4	The N treatments were: no fertilizer (N0), split spring application of 135 kg N ha -1 (N1), and spring and autumn application of 270 kg N ha -1 (N2), along with a bare control soil.	CI	Split/strip plot	3	No	N2O	Static chamber	NR	NR	0.2 m2 static chambers.	Gas chromatography; (Varian 3400Cx)	NA	CRA
115		Grave (2015)	Grave RA, Nicoloso RdS, Cassol PC, Aita C, Correa JC, Costa MD, Fritz DD. Short-term carbon dioxide emissions under contrasting soil disturbance levels and organic amendments. Soil Tillage & Research. 2015: 146; 184-192.	Grave RA, Nicoloso RdS, Cassol PC, Aita C, Correa JC, Costa MD, Fritz DD	Short-term carbon dioxide emissions under contrasting soil disturbance levels and organic amendments	2015	Soil Tillage & Research	Article	roberto.grave@ifc-concordia.edu.br	N/A	Brazil	-27.3	-51.9833	S	Cfa	N/A	Loam	NR	Nitisols	A Rhodic Nitisol (FAO, 1998).	Yes	The site had been cultivated with maize and wheat crops under no-tillage.	January	2013	March	2013	3	Multiple-intervention	Other, Chemical fertiliser, Organic fertiliser	10	10 treatments total from 2 soil treatment x 5 fertilizer treatments were: undisturbed (US) and disturbed soil (DS) plots with subplot fertilization treatments established by manual surface application of 140 kg total-N/ha as either urea (UR), raw swine slurry (RS), anaerobically digested swine slurry (ADS), orcomposted swine slurry (CS); control treatment (CTR) received no fertilizer.In the DS tr…	CI	Split/strip plot	4	No	CO2	Static chamber	NR	NR	Air was sampled from static chambers (0.4 m x 0.8 m x 0.3 m (L x W x H)) mounted over a base (0.09 m high) inserted 0.06 m into the soil.	Gas analyzer; an INNOVA 1412 gas analyser (Lumasense Technologies, Denmark) where the content of CO2 in the air samples was assessed by photoacoustic infrared spectroscopy (Yamulki and Jarvis, 1999; Nicoloso et al., 2013).	NA	CRA
116		Grave (2018)	Grave RA, Nicoloso RS, Cassol PC, Silva MLB, Mezzari MP, Aita C, Wuaden CR. Determining the effects of tillage and nitrogen sources on soil N2O emissions. Soil Tillage and Research. 2018: 175; 1-12.	Grave RA, Nicoloso RS, Cassol PC, Silva MLB, Mezzari MP, Aita C, Wuaden CR	Determining the effects of tillage and nitrogen sources on soil N2O emissions	2018	Soil Tillage and Research	Article	roberto.grave@ifc-concordia.edu.br	N/A	Brazil	-27.3	-51.9833	S	Cfa	N/A	Loam	NR	Nitisols	Rhodic Nitisol.	Yes	The site was previously cultivated with a maize (Zea mays L.) − wheat (Triticum aestivum L.) double-crop rotation under no-tillage.	January	2013	March	2013	3	Multiple-intervention	Tillage, Organic fertiliser, Chemical fertiliser	10	The experiment followed a split-plot design consisting of two soil tillage systems as main plots and five fertilization treatments as subplots (1 m× 1 m). All treatments were conducted in four replicates. The buffer rows measured 1 m between replication blocks and 0.4 m among plots and subplots. Existing plant residues were manually removed and 4 Mg ha−1 of wheat straw (dry matter: 90%, C: 42.8 g…	CI	Split/strip plot	4	No	N2O	NR	NR	NR	Briefly, air was sampled from static chambers [0.4 m ×0.8 m × 0.3 m (L× W× H)] mounted over a base (0.09 m high) inserted 0.06 m into the soil. The headspace volume of the chambers averaged 105.6 L. The chambers were equipped with three internal fans to homogenize the internal atmosphere, a probe thermometer for monitoring the chamber air temperature, and a rubber septum from which air samples we…	Concentration of N2O in the gas samples were determined by photoacoustic infrared spectroscopy (INNOVA 1412 gas analyzer, Lumasense Technologies, Denmark).	NA	CRA
117		Gregorutti (2017)	Gregorutti VC, Caviglia OP. Nitrous Oxide Emission After the Addition of Organic Residues on Soil Surface. Agriculture, Ecosystems and Environment. 2017: 246; 234-262.	Gregorutti VC, Caviglia OP	Nitrous Oxide Emission After the Addition of Organic Residues on Soil Surface	2017	Agriculture, Ecosystems and Environment	Article	gregorutti.viviana@inta.gob.ar	N/A	Argentina	-31.8483	-60.5383	S	Cfa	N/A	NR	NR	NR	Aquic Argiudoll.	Yes	No-till since 1998.	September	2014	January	2016	16	Multiple-intervention	Organic fertiliser, Cover crops	5	The treatments included the addition of diﬀerent residues on soil surface: two cover crop residues and two organic amendments. Crops residues were wheat (Triticum aestivum L.) and white sweet clover (Melilotus albus Medik) from cover crops cultivated elsewhere whereas organic amendments were composted poultry litter and poultry manure. A control treatment without residue addition was also include…	CI	Randomized Complete Block	4	No	N2O	Static chamber	NR	NR	The chambers were designed according to the minimum established requirements for the protocol as proposed by Parkin et al. (2003). The chambers, with an area of 0.04 m2, were carefully installed until they reached 0.05 m soil depth after residue addition.	Gas chromatography; The concentration of N2O in the air samples was determined by gas chromatography using a gas chromatograph GC 7890 A with autosampler 7697 A (Agilent Network GC System, AECD, Santa Clara, CA, USA).	NA	CRA
118		Gu (2009)	Gu C. Maggi F, Riley WJ, Hornberger GM, Xu T, Oldenburg CM, Spycher N, Miller NL, Venterea RT, Steefel C. Aqueous and Gaseous Nitrogen Losses Induced by Fertilizer Application. Journal of Geophysical Research. 2009: 114; 1-15.	Gu C. Maggi F, Riley WJ, Hornberger GM, Xu T, Oldenburg CM, Spycher N, Miller NL, Venterea RT, Steefel C	Aqueous and Gaseous Nitrogen Losses Induced by Fertilizer Application	2009	Journal of Geophysical Research	Article	cgu@berkeley.edu	N/A	France	47.2333	4.26666	N	Cfb	N/A	Silt loam	NR	Luvisols	Gleyic luvisol; The inorganic fraction of the 0–20 cm layer of this soil contained 20% clay, 69% silt, and 11% sand, which falls into silt loam textural classes. The porosity of 0.46 was adapted as a typical value of silt loam for later simulation.	No	NR	March	1997	July	1997	5	Chemical fertiliser	N/A	4	Four different inorganic nitrogen fertilizers were applied in solid form: ammonium nitrate (NH4NO3); ammonium sulfate ((NH4)2SO4); urea (CO(NH2)2), and potassium nitrate (KNO3) on 3 March (corresponding to time zero in our simulations) at a dose of 100 kg N ha-1, and on 18 March at a dose of 70 kg N ha-1.	NR	Unclear	Unclear	No	N2O	Static chamber	NR	NR	NR	NR	Experimental design not described in detail.	CRA
119		Hagemann (2017)	Hagemann N, Harter J, Kaldamukova R, Guzman-Bustamante I, Ruser R, Graeff S, Kappler A, Behrens S. Does Soil Aging Affect the N2O Mitigation Potential of Biochar? A Combined Microcosm and Field Study. Global Change Biology Bioenergy. 2017: 9;953-964.	Hagemann N, Harter J, Kaldamukova R, Guzman-Bustamante I, Ruser R, Graeff S, Kappler A, Behrens S	Does Soil Aging Affect the N2O Mitigation Potential of Biochar? A Combined Microcosm and Field Study	2017	Global Change Biology Bioenergy	Article	sbehrens@emn.edu	N/A	Germany	48.7	9.2	N	Cfb	N/A	NR	NR	Luvisols	Haplic luvisol.	Yes	All plots were managed identically by plowing (25 cm depth) in 2010 prior to biochar amendment. In the following years, rotary tillage (15 cm depth) was used in all plots for soil cultivation. In 2010 and 2011, the plots were cropped with corn (Zea mays L.). In 2012, the year in which this study was conducted, sunﬂower for biogas usage was planted on April 25 (H. annuus L., variety ‘METHAROC’; KW…	April	2012	August	2012	5	Biochar	N/A	2	‘Biochar treatment’ received 180 kg of charcoal dust (<300 lm, equivalent to 60 Mg ha-1) that was produced from beech wood (Fagus sylvatica L.) and the control.	CI	Randomized Complete Block	4	No	N2O, CO2	NR	Closed	NR	Closed chamber method (Hutchinson & Livingston, 1993) once a week. We used dark round chambers with an inner diameter of 30 cm. The chambers were equipped with a vent and a gas sampling port. The cylinders had a volume of 10 L and were described in detail by Flessa et al. (1995). Base frames were inserted into the upper 10 cm of the soil between the plant rows. They were installed upon planting a…	Concentrations of N2O and CO2 were quantiﬁed using a gas chromatograph (GC; 5890 Series 2; Hewlett Packard, Palo Alto, CA, USA) equipped with a 63Ni electron capture detector and an autosampler (HS40; PerkinElmer, Waltham, MA, USA).	NA	CRA
120		Haider (2017)	Haider G, Steffens D, Moser G, Muller C, Kammann CI. Biochar Reduced Nitrate Leaching and Improved Soil Moisture Content Without Yield Improvements in a Four-Year Field Study. Agriculture, Ecosystems and Environment. 2017: 237; 80-94.	Haider G, Steffens D, Moser G, Muller C, Kammann CI	Biochar Reduced Nitrate Leaching and Improved Soil Moisture Content Without Yield Improvements in a Four-Year Field Study	2017	Agriculture, Ecosystems and Environment	Article	ghulam.haider@bio.uni-giessen.de haideruaf@gmail.com	N/A	Germany	49.75	8.48333	N	Cfb	N/A	Loamy sand	NR	NR	The soil was formed from river (Rhine) sand deposits and it is characterized as silty sand (particle size, sand 2.0–0.5, silt 0.05–0.002 and clay <0.002 mm) having sand, silt and clay as 85.2, 9.6 and 5.2% respectively).	No	NR	April	2012	NR	2015	45	Multiple-intervention	Biochar, Irrigation	6	The experiment was laid out in a randomized complete block design with two factors (BC, 0, 15 and 30 Mg ha-1; watering regime, rainfed or irrigated) in split plot arrangement. The biochar was applied at 0, 15 and 30 Mg ha-1 (on dry weight basis) and spread manually with hand spreader in the respective plots (4.5 x 7 m) with treatments being four-fold replicated (n = 24). The irrigated and rainfed…	CI	Randomized Complete Block	4	Yes	CO2	NR	NR	NR	The measured CO2 effluxes represent the soil respiration (including below ground root respiration and carbon decomposition of the soil organic carbon by the microbial population) of the soil system. The CO2 effluxes were measured with a LI-8100 automated soil flux system (LI-COR, Nebraska, USA) by using the 20 cm survey chamber. The 20.3 cm (800) soil collars (about 11 cm high) of PVC pipe with s…	Automated soil efflux system; LI-COR LI-8100 gas analyzer	NA	CRA
121		Han (2013)	Han W, Xu J, Wei K, Shi Y, Ma L. Estimation of N2O Emissions from Tea Garden Soils, Their Adjacent Vegetable Garden and Forest Soils in Eastern China. Environmental Earth Sciences. 2013: 70; 2495-2500.	Han W, Xu J, Wei K, Shi Y, Ma L	Estimation of N2O Emissions from Tea Garden Soils, Their Adjacent Vegetable Garden and Forest Soils in Eastern China	2013	Environmental Earth Sciences	Article	hanwy@mail.tricaas.com	N/A	China	30.2333	120.15	N	Cfa	N/A	NR	Ultisol	NR	Soils in all fields are developed from the same parent material of Anshan quartz-free porphyry and can be classified as an ultisol.	No	NR	June	2009	May	2010	12	Chemical fertiliser	N/A	3	Three tea gardens with different levels of nitrogen fertilizer approximately 900, 600, and 300 kg N ha-1 year-1 for high, medium and low nitrogen application (HNA, MNA and LNA), respectively, during the last decade] were selected for N2O flux measurement. The nitrogen fertilizers were mainly urea and compound fertilizers and applied with 4 split dressings in February, May, July, and October.	CI	Paired design	1	No	N2O	Static chamber	NR	NR	Made of PVC tubes 0.196 m in diameter and 0.20 m in length were inserted into the soil between tea rows 1-day before sampling. A mini electric fan was installed inside of the chamber. After sealing the chambers with lids, which had sampling ports and air bags to equilibrate the inside pressure to atmospheric pressure, 30 ml gas samples were taken using a syringe after 0, 15, and 30 min. The gas s…	Gas chromatograph (Shimadzu GC 14B, Japan) with an electron capture detector and porapak Q column.	NA	CRA
122	a	Harris (2016)	Harris RH, Armstrong RD, Wallace AJ, Belyaeva ON. Effect of Nitrogen Fertilizer Management on Soil Mineral Nitrogen, Nitrous Oxide Losses, Yield and Nitrogen Uptake of Wheat Growing in Waterlogging-Prone Soils of South-Eastern Australia. Soil Research. 2016: 54; 619-633.	Harris RH, Armstrong RD, Wallace AJ, Belyaeva ON	Effect of Nitrogen Fertilizer Management on Soil Mineral Nitrogen, Nitrous Oxide Losses, Yield and Nitrogen Uptake of Wheat Growing in Waterlogging-Prone Soils of South-Eastern Australia	2016	Soil Research	Article	rob.h.harris74@gmail.com	N/A	Australia	-37.8167	142.067	S	Cfb	Hamilton	NR	NR	NR	Eutrophic Brown Chromosol soil (Isbell 2002). Soils at the Hamilton and Tarrington sites were characterised by moderate levels of clay (10–20%) in the topsoil (0–30 cm), but thereafter clay content abruptly increased and remained high (60–70%) throughout the rest of the soil profile.	Yes	Before the study, raised beds were formed at the Hamilton site. The site was sprayed with a tank mix of glyphosate (1080 g a. i./ha) and carfentrazone-ethyl (18 g a.i./ha) on 1 September, 5 October and 14 December 2011, to impose a chemical fallow, followed by deep-ripping on 13 January and 7 March and power-harrowing on 15 March.	September	2012	March	2013	7	Multiple-intervention	Chemical fertiliser, Nitrification inhibitor	7	The treatments included: a nil N experimental control (0N); four rates of granular urea-N fertiliser topdressed at 10 (TD10N), 35 (TD35N) and 85 (TD85N) and 185 (TD185N) kg N/ha at first-node (Zadoks growth stage Z31) or mid-till (Z25) stage of wheat growth (Zadoks et al. 1974); 85 kg N/ha of urea coated with DMPP (ENTEC, Incitec Pivot Ltd, Melbourne), either topdressed at first-node (DMPP85N@Z31…	CI	Randomized Complete Block	5	No	N2O	Static chamber	NR	NR	Gas was captured in vented static chambers constructed from 25-L PVC drums (internal diameter of 300 mm), with the bases cut off and fitted with one-way valves, rubber septa and battery-powered computer fans to provide continuous air circulation (Harris et al. 2013).	Air samples (20 mL) were injected into 12-mL evacuated Exetainers (Labco Ltd, High Wycombe, UK) and analysed by gas chromatography.	NA	CRA
122	b	Harris (2016)	Harris RH, Armstrong RD, Wallace AJ, Belyaeva ON. Effect of Nitrogen Fertilizer Management on Soil Mineral Nitrogen, Nitrous Oxide Losses, Yield and Nitrogen Uptake of Wheat Growing in Waterlogging-Prone Soils of South-Eastern Australia. Soil Research. 2016: 54; 619-633.	Harris RH, Armstrong RD, Wallace AJ, Belyaeva ON	Effect of Nitrogen Fertilizer Management on Soil Mineral Nitrogen, Nitrous Oxide Losses, Yield and Nitrogen Uptake of Wheat Growing in Waterlogging-Prone Soils of South-Eastern Australia	2016	Soil Research	Article	rob.h.harris74@gmail.com	N/A	Australia	-37.8167	142.067	S	Cfb	Tarrington	NR	NR	NR	Eutrophic Brown Chromosol soil (Isbell 2002). Soils at the Hamilton and Tarrington sites were characterised by moderate levels of clay (10–20%) in the topsoil (0–30 cm), but thereafter clay content abruptly increased and remained high (60–70%) throughout the rest of the soil profile.	Yes	Before the study, raised beds were formed at the Hamilton site. The site was sprayed with a tank mix of glyphosate (1080 g a. i./ha) and carfentrazone-ethyl (18 g a.i./ha) on 1 September, 5 October and 14 December 2011, to impose a chemical fallow, followed by deep-ripping on 13 January and 7 March and power-harrowing on 15 March.	August	2013	March	2014	8	Multiple-intervention	Chemical fertiliser, Nitrification inhibitor	7	The treatments included: a nil N experimental control (0N); four rates of granular urea-N fertiliser topdressed at 10 (TD10N), 35 (TD35N) and 85 (TD85N) and 185 (TD185N) kg N/ha at first-node (Zadoks growth stage Z31) or mid-till (Z25) stage of wheat growth (Zadoks et al. 1974); 85 kg N/ha of urea coated with DMPP (ENTEC, Incitec Pivot Ltd, Melbourne), either topdressed at first-node (DMPP85N@Z31…	CI	Randomized Complete Block	5	No	N2O	Static chamber	NR	NR	Gas was captured in vented static chambers constructed from 25-L PVC drums (internal diameter of 300 mm), with the bases cut off and fitted with one-way valves, rubber septa and battery-powered computer fans to provide continuous air circulation (Harris et al. 2013).	Air samples (20 mL) were injected into 12-mL evacuated Exetainers (Labco Ltd, High Wycombe, UK) and analysed by gas chromatography.	NA	CRA
122	c	Harris (2016)	Harris RH, Armstrong RD, Wallace AJ, Belyaeva ON. Effect of Nitrogen Fertilizer Management on Soil Mineral Nitrogen, Nitrous Oxide Losses, Yield and Nitrogen Uptake of Wheat Growing in Waterlogging-Prone Soils of South-Eastern Australia. Soil Research. 2016: 54; 619-633.	Harris RH, Armstrong RD, Wallace AJ, Belyaeva ON	Effect of Nitrogen Fertilizer Management on Soil Mineral Nitrogen, Nitrous Oxide Losses, Yield and Nitrogen Uptake of Wheat Growing in Waterlogging-Prone Soils of South-Eastern Australia	2016	Soil Research	Article	rob.h.harris74@gmail.com	N/A	Australia	-37.8167	142.067	S	Cfb	Hamilton	NR	NR	NR	Eutrophic Brown Chromosol soil (Isbell 2002). Soils at the Hamilton and Tarrington sites were characterised by moderate levels of clay (10–20%) in the topsoil (0–30 cm), but thereafter clay content abruptly increased and remained high (60–70%) throughout the rest of the soil profile.	Yes	Before the study, raised beds were formed at the Hamilton site. The site was sprayed with a tank mix of glyphosate (1080 g a. i./ha) and carfentrazone-ethyl (18 g a.i./ha) on 1 September, 5 October and 14 December 2011, to impose a chemical fallow, followed by deep-ripping on 13 January and 7 March and power-harrowing on 15 March.	July	2014	March	2015	9	Multiple-intervention	Chemical fertiliser, Nitrification inhibitor	7	The treatments included: a nil N experimental control (0N); four rates of granular urea-N fertiliser topdressed at 10 (TD10N), 35 (TD35N) and 85 (TD85N) and 185 (TD185N) kg N/ha at first-node (Zadoks growth stage Z31) or mid-till (Z25) stage of wheat growth (Zadoks et al. 1974); 85 kg N/ha of urea coated with DMPP (ENTEC, Incitec Pivot Ltd, Melbourne), either topdressed at first-node (DMPP85N@Z31…	CI	Randomized Complete Block	5	No	N2O	Static chamber	NR	NR	Gas was captured in vented static chambers constructed from 25-L PVC drums (internal diameter of 300 mm), with the bases cut off and fitted with one-way valves, rubber septa and battery-powered computer fans to provide continuous air circulation (Harris et al. 2013).	Air samples (20 mL) were injected into 12-mL evacuated Exetainers (Labco Ltd, High Wycombe, UK) and analysed by gas chromatography.	NA	CRA
123		Harrison (1995)	Harrison RM, Yamulki S. Effect of Fertilizer Application on NO and N2O Fluxes from Agricultural Fields. Journal of Geophysical Research. 1995: 100(12); 25,923-25,931.	Harrison RM, Yamulki S	Effect of Nitrogen Fertilizer Management on Soil Mineral Nitrogen, Nitrous Oxide Losses, Yield and Nitrogen Uptake of Wheat Growing in Waterlogging-Prone Soils of South-Eastern Australia	1995	Journal of Geophysical Research	Article	NR	N/A	United Kingdom	51.8	0.467005	N	Cfb	N/A	NR	NR	NR	NR	No	See Rothamstead experimental station, 1969.	April	1991	May	1992	13	Chemical fertiliser	N/A	5	Four plots each of 1248m2 fertilized with 0 , 48, 96,and 192k g N/ha-1 as mixture of NH4NO 3 and CaCO3 ("Nitram"), respectively, and one plot fertilized with farmyard manure (FYM) were used for the flux measurementso f NO and N2O. For conveniencet these plots will be referred to as plots 0, 48, 96, 192, and FYM. The mineral fertilizer was applied on April 9, 1991, and April 10, 1992, and the FYM …	CI	Randomized Complete Block	4	No	N2O	NR	Closed	Opaque	Chambers used in this study were constructed from a galvanized metal box of dimensions 50 x 7.5 x 20 cm, similar to that used by Ryden and Dawson [1982] and K. W. T. Goulding and C. Webster (Rothamsted Experimental Station, personal communication, 1 989). All inside walls of the chambers were covered with a polytetrafluoroethene (PTFE) film "TYGAFLOR" to ensure a minimum uptake of the soil-emitte…	N2O samples were analyzed by a Hewlett Packard5 790A gas chromatograph (GhC) equipped with a 63Ni electron capture detector held at 350˚C.	States that fertilizer application was the same since 1852.	CRA
124		Hartley (1996)	Hartley MJ, Reid JB, Rahman A, Springett JA. Effect of Organic Mulches and a Residual Herbicide on Soil Bioactivity in an Apple Orchard. New Zealand Journal of Crop and Horticultural Science. 1996: 24; 183-190.	Hartley MJ, Reid JB, Rahman A, Springett JA	Effect of Nitrogen Fertilizer Management on Soil Mineral Nitrogen, Nitrous Oxide Losses, Yield and Nitrogen Uptake of Wheat Growing in Waterlogging-Prone Soils of South-Eastern Australia	1996	New Zealand Journal of Crop and Horticultural Science	Article	NR	N/A	New Zealand	-39.6833	176.867	S	Cfb	N/A	NR	NR	NR	NR	No	NR	November	1992	August	1994	18	Multiple-intervention	Amendment, Herbicide	6	Soil treatments consisted of a control (no mulch, no residual herbicide), a residual herbicide, terbuthylazine (Gardoprim) originally applied in August 1992 at 4 kg a.i./ha, or one of four mulches. Mulches, laid in September 1992, were untreated pine sawdust (10 cm), barley straw (10 cm), commercial compost topped with sawdust (5 cm), and wooldust (short-fibre combings containing sheep dung, 10 c…	CI	Randomized Complete Block	6	No	CO2	NR	NR	NR	CO2 was trapped using open plastic containers (42 mm diameter) containing 20 g NaOH solution (1 mo I/litre) placed on the soil (mulch removed) and enclosed by tins (83 mm diameter), pushed 10-20 mm into the soil.	Four blanks were obtained by placing CO2 traps on a double layer of polythene, sealed to the tin by two rubber bands. After 24 h the CO2 traps were collected and treated with excess BaCl2, c. 0.45 g per sample. The CO2 absorbed by the NaOH was precipitated by the BaCl2. The remaining NaOH was determined by back titration against a standardised HCl solution ( 1 mo l/litre) using thymolpthaline as …	NA	CRA
125		Hayakawa (2009)	Hayakawa A, Akiyama H, Sudo S, Yagi K. N2O and NO emissions from an Andisol field as inffluenced be pelleted poultry manure. Soil Biology & Biochemistry. 2009: 41; 521-529	Hayakawa A, Akiyama H, Sudo S, Yagi K	N2O and NO emissions from an Andisol field as inffluenced be pelleted poultry manure	2009	Soil Biology & Biochemistry	Article	hayakawa.atsushi@gmail.com	N/A	Japan	36.0167	140.117	N	Cfa	N/A	NR	Andisol	NR	The soil type was an Andisol, which was formed by the weathering of volcanic ash and characterized by low bulk density and well-drained aerobic conditions.	No	NR	September	2006	August	2007	12	Multiple-intervention	Organic fertiliser, Chemical fertiliser	3	Three treatments were applied: poultry manure (PM), pelleted poultry manure (PP), and chemical fertilizer (CF), each in two lysimeters. During both cultivation periods, each fertilizer treatment was applied (total N ¼ 120 kg N ha 1) by incorporating it into the soil to a depth of 15 cm using a portable rotary tiller.	CI	Split/strip plot	2	No	N2O	NR	Closed	NR	Nitrous oxide and NO fluxes were monitored using an automated chamber system (Akiyama et al., 2000; Nishimura et al., 2005). The system used six closed polycarbonate chambers (one per lysimeter), each with a cross-sectional area of 0.81 m2 (0.9 by 0.9 m) and a height of 0.40 m.	Gas chromatograph; (GC) equipped with an electron capture detector (GC-14B; Shimadzu, Kyoto, Japan).	NA	CRA
126		Heitkamp (2002)	Heitkamp F, Jager N, Flessa H, Raupp J, Ludwig B. Effect of Fertilizer on Respiration from Different Sources in a Sandy Soil of an Agricultural Long-Term Experiment. 2012; 58(9): 933-944	Heitkamp F, Jager N, Flessa H, Raupp J, Ludwig B.	Effect of Fertilizer on Respiration from Different Sources in a Sandy Soil of an Agricultural Long-Term Experiment	2012	Agronomy and Soil Science	Article	fheitka@uni-goettingen.de	N/A	Germany	49.8333	8.56667	N	Cfb	N/A	NR	NR	NR	The sandy soil is developed on fluviatile fine sands.	Yes	The fertilization experiment started in 1980 after the site had been used as arable land for at least 60 years.	April	2008	March	2009	12	Organic fertiliser	N/A	2	Both treatments received the same amount of total N, given at two doses in 2008 (10 þ 4 g N m72 ). One treatment received mineral fertilizer and straw of cereals (rye and wheat) was incorporated into the soil (MSI). The other treatment received rotted cattle farmyard manure (FYM) as the first and urine as the second dose.	CI	Split/strip plot	4	No	CO2	Static chamber	Closed	Opaque	The static chamber consisted of two parts: one collar permanently installed in the soil and a mobile PVC cap, which was placed over the collar during the gas sampling. The chambers had an inner diameter of 29.5 cm and a height of 28 cm. Because the crops grew in the collars, extension rings had to be used in a way that plants fitted in the opaque chambers (height: variable from 28.5 to 78.5 cm). …	Gas chromatography	NA	CRA
127	a	Heller (2010)	Heller H, Bar-Tal A, Tamir G, Bloom P, Venterea RT, Chen D, Zhang Y, Clapp CE, Fine P. Effects of manure and cultivation on carbon dioxide and nitrous oxide from a corn field under Mediterreanean conditions. Journal of Environmental Quality. 2010: 39; 427-448.	Heller H, Bar-Tal A, Tamir G, Bloom P, Venterea RT, Chen D, Zhang Y, Clapp CE, Fine P	Effects of manure and cultivation on carbon dioxide and nitrous oxide from a corn field under Mediterreanean conditions	2010	Journal of Environmental Quality	Article	hadarh@agri.gov.il	N/A	Isreal	31.95	34.9833	N	Csa	N/A	Sandy loam	NR	NR	The soil at the site is a sandy loam (Typic rhodoxeralf).	No	NR	December	2004	February	2008	38	Multiple-intervention	Tillage, Amendment	9	9 treatments total from 3 tillage treatments (not tillage, shallow tillage, and shallow tillage with sweet corn crop) each including 3 amendments (organic waste, crop residues, or soil organic matter); Three main treatments were: no tillage (NT) and shallow tillage by disking to about 10 cm once a year immediately after residue addition (ST) with sweet corn crop or ST without a crop (ST–no crop).…	CI	Randomized Complete Block	4	No	N2O, CO2	NR	Closed	NR	Closed cylinder covering the soil. Polyvinyl chloride rings (15 cm diameter and 10 cm height) were inserted 8 cm into the soil in three out of six replicate plots (three blocks) of each treatment (Hutchinson and Mosier, 1981). The dimensions of the PVC chamber are: 7.0 cm height above ground, 15.0 cm inner diameter, and 1230 cm3 volume.	Gas chromatography; (GC) with a headspace autosampler (Teledyne Tekmar, Mason, OH). As previously described by Venterea et al. (2005), the GC system (HP 5890; Hewlett-Packard, Palo Alto, CA) incorporated two detectors: a thermal conductivity detector used for CO2 determination and an electron capture detector used for N2O analysis. The GC was calibrated using analytical-grade standards (Scott Spe…	NA	CRA
127	b	Heller (2010)	Heller H, Bar-Tal A, Tamir G, Bloom P, Venterea RT, Chen D, Zhang Y, Clapp CE, Fine P. Effects of manure and cultivation on carbon dioxide and nitrous oxide from a corn field under Mediterreanean conditions. Journal of Environmental Quality. 2010: 39; 427-448.	Heller H, Bar-Tal A, Tamir G, Bloom P, Venterea RT, Chen D, Zhang Y, Clapp CE, Fine P	Effects of manure and cultivation on carbon dioxide and nitrous oxide from a corn field under Mediterreanean conditions	2010	Journal of Environmental Quality	Article	hadarh@agri.gov.il	N/A	Isreal	31.95	34.9833	N	Csa	N/A	Sandy loam	NR	NR	The soil at the site is a sandy loam (Typic rhodoxeralf).	No	NR	December	2004	February	2008	38	Multiple-intervention	Tillage, Cover crops, Organic fertiliser	9	9 treatments total from 3 tillage treatments (not tillage, shallow tillage, and shallow tillage with sweet corn crop) each including 3 amendments (organic waste, crop residues, or soil organic matter); Three main treatments were: no tillage (NT) and shallow tillage by disking to about 10 cm once a year immediately after residue addition (ST) with sweet corn crop or ST without a crop (ST–no crop).…	CI	Split/strip plot	4	No	N2O, CO2	NR	Closed	NR	Closed cylinder covering the soil. Polyvinyl chloride rings (15 cm diameter and 10 cm height) were inserted 8 cm into the soil in three out of six replicate plots (three blocks) of each treatment (Hutchinson and Mosier, 1981). The dimensions of the PVC chamber are: 7.0 cm height above ground, 15.0 cm inner diameter, and 1230 cm3 volume.	Gas chromatography; (GC) with a headspace autosampler (Teledyne Tekmar, Mason, OH). As previously described by Venterea et al. (2005), the GC system (HP 5890; Hewlett-Packard, Palo Alto, CA) incorporated two detectors: a thermal conductivity detector used for CO2 determination and an electron capture detector used for N2O analysis. The GC was calibrated using analytical-grade standards (Scott Spe…	NA	CRA
128		Henault et al (1998)	Henault C, Devis X, Lucas JL, Germon JC. Influence of different agricultural practices (type of crop, form of N-fertilizer) on soil nitrous oxide emissions. Biol Fertil Soils. 1998; 27:299-306	Henault C, Devis X, Lucas JL, Germon JC.	Influence of different agricultural practices (type of crop, form of N-fertilizer) on soil nitrous oxide emissions	1998	Biology and Fertility of Soils	Article	henault6dijon.inra.fr	N/A	France	47.2833	5.28333	N	Cfb	N/A	Silt loam	NR	Luvisols	Gleyic luvisol.	No	NR	September	1996	August	1997	12	Chemical fertiliser	N/A	6	The experimental plot included six treatments and a control. Four of these treatments were to investigate the influence of various N fertilizer types on N2O emissions. These plots were seeded with rapeseed in September 1996. Fertilizers were applied in solid form as: NH4NO3 (T1), (NH4)2SO4 (T2), CO(NH2)2 (T3) and KNO3 (T4) on 3 March at a dose of 100 kg N ha–1, and on 18 March at a dose of 70 kg …	CI	Randomized Complete Block	4	No	N2O	Static chamber	NR	NR	N2O emissions were measured by the static chamber method (Hutchinson and Livingston 1993) using circular chambers, 0.5 m in diameter and 0.15 m in height, with a permanent collar inserted into the soil at a depth of 0.08 m and a lid with a tight joint that was fitted on to the collar for the measurements. Fifty chambers were installed with two chambers per subplot allowing eight replicates for th…	N2O analyses were carried out by GC using a Varian 3400 Cx analyser equipped with an electron-capture detector coupled to an automatic sampler (HSS 86-20, SRA Instruments).	NA	JJT
129	a	Henault (1998)	Henault C, Devis X, Page S, Justes E, Reau R, Germon JC. Nitrous oxide emissions under different soil and land management conditions. Biology and Fertility of Soils. 1998: 26; 199-207.	Henault C, Devis X, Page S, Justes E, Reau R, Germon JC	Nitrous oxide emissions under different soil and land management conditions	1998	Biology and Fertility of Soils	Article	henault@dijon.inra.fr	N/A	France	48.95	2.41667	N	Cfb	Chalons en Champagne	NR	NR	NR	The soil at Chalons is a rendzina developed on a cryoturbed chalk, typic rendzic leptosol.	No	NR	September	1994	August	1995	12	Chemical fertiliser	N/A	4	Four treatments were set up at each site: (1) soil kept bare by herbicide application; (2) seeded, unfertilized soil; (3) rapeseed crop suboptimally fertilized according to the balance sheet method; (4) a rapeseed crop overfertilized by a third application of N fertilizer in the spring.	CI	Split/strip plot	Unclear	No	N2O	NR	NR	NR	The circular chambers (0.5 m diameter, 0.15 m height) were inserted into the soil to a depth of approximately 8 cm. For the April to July measurements in oilseed rape, 1.2-m-long props were placed above the chambers to limit any damage to the plants.	The gas samples were collected in 3 ml Terumo vacutainer tubes that had been thoroughly purged to eliminate any traces of contaminants that might interfere with N2O during analysis by gas chromatography (GC). The N2O analyses were carried out by GC using a Varian 3400 Cx analyser equipped with an electron capture detector coupled to an automatic sampler (HSS 86–20, SRA Instruments).	Replication not reported.
129	b	Henault (1998)	Henault C, Devis X, Page S, Justes E, Reau R, Germon JC. Nitrous oxide emissions under different soil and land management conditions. Biology and Fertility of Soils. 1998: 26; 199-207.	Henault C, Devis X, Page S, Justes E, Reau R, Germon JC	Nitrous oxide emissions under different soil and land management conditions	1998	Biology and Fertility of Soils	Article	henault@dijon.inra.fr	N/A	France	47.2667	5.3	N	Cfb	Longchamp	NR	NR	Luvisols	The soil at Longchamp is a hydromorphic leached brown soil, typic gleyic luvisol.	No	NR	February	1995	August	1995	7	Chemical fertiliser	N/A	4	Four treatments were set up at each site: (1) soil kept bare by herbicide application; (2) seeded, unfertilized soil; (3) rapeseed crop suboptimally fertilized according to the balance sheet method; (4) a rapeseed crop overfertilized by a third application of N fertilizer in the spring.	CI	Randomized Complete Block	Unclear	No	N2O	NR	NR	NR	The circular chambers (0.5 m diameter, 0.15 m height) were inserted into the soil to a depth of approximately 8 cm. For the April to July measurements in oilseed rape, 1.2-m-long props were placed above the chambers to limit any damage to the plants.	The gas samples were collected in 3 ml Terumo vacutainer tubes that had been thoroughly purged to eliminate any traces of contaminants that might interfere with N2O during analysis by gas chromatography (GC). The N2O analyses were carried out by GC using a Varian 3400 Cx analyser equipped with an electron capture detector coupled to an automatic sampler (HSS 86–20, SRA Instruments).	Replication not reported.
129	c	Henault (1998)	Henault C, Devis X, Page S, Justes E, Reau R, Germon JC. Nitrous oxide emissions under different soil and land management conditions. Biology and Fertility of Soils. 1998: 26; 199-207.	Henault C, Devis X, Page S, Justes E, Reau R, Germon JC	Nitrous oxide emissions under different soil and land management conditions	1998	Biology and Fertility of Soils	Article	henault@dijon.inra.fr	N/A	France	47.46	4.95	N	Cfb	Messigny	NR	NR	NR	The soil at Messigny is a superficial soil on a calcareous plateau with a stone content of approximately 52% (w/w), typic eutric leptosol.	No	NR	February	1995	June	1995	5	Chemical fertiliser	N/A	4	Four treatments were set up at each site: (1) soil kept bare by herbicide application; (2) seeded, unfertilized soil; (3) rapeseed crop suboptimally fertilized according to the balance sheet method; (4) a rapeseed crop overfertilized by a third application of N fertilizer in the spring.	CI	Randomized Complete Block	Unclear	No	N2O	NR	NR	NR	The circular chambers (0.5 m diameter, 0.15 m height) were inserted into the soil to a depth of approximately 8 cm. For the April to July measurements in oilseed rape, 1.2-m-long props were placed above the chambers to limit any damage to the plants.	The gas samples were collected in 3 ml Terumo vacutainer tubes that had been thoroughly purged to eliminate any traces of contaminants that might interfere with N2O during analysis by gas chromatography (GC). The N2O analyses were carried out by GC using a Varian 3400 Cx analyser equipped with an electron capture detector coupled to an automatic sampler (HSS 86–20, SRA Instruments).	Coordinates provided are not accurate; replications not recorded.
130	a	Hermann (2017)	Hermann A, Kage H, Taube F, Sieling K. Effect of Digestate, Animal Manure and Mineral Fertilizer Application on Nitrogen Flows in Biogas Feedstock Production. European Journal of Agronomy. 2017: 91; 63-73.	Hermann A, Kage H, Taube F, Sieling K	Effect of Digestate, Animal Manure and Mineral Fertilizer Application on Nitrogen Flows in Biogas Feedstock Production	2017	European Journal of Agronomy	Article	aherrmann@gfo.uni-kiel.de	N/A	Germany	54.3	10	N	Cfb	Site 1 (Hohenschulen)	NR	NR	Luvisols	NR	Yes	Winter wheat was grown the two years before the experiment started.	January	2006	June	2009	38	Multiple-intervention	Crop rotation, Chemical fertiliser, Organic fertiliser	Unclear	Treatments comprised the crop rotation (R1–R4, see Fig. 1), N fertilizer type (mineral N (calcium ammonium nitrate, CAN), digestate of co-fermented maize/pig slurry, pig slurry (only Site 1), cattle slurry (only Site 2)), and N fertilizer rate (4 levels, depending on crop, see Table 1).	CI	Randomized Complete Block	4	No	N2O	NR	Closed	NR	NR	Mixed methodology	Senbayram 2014 contains details of emissions measurements.	CRA
130	b	Hermann (2017)	Hermann A, Kage H, Taube F, Sieling K. Effect of Digestate, Animal Manure and Mineral Fertilizer Application on Nitrogen Flows in Biogas Feedstock Production. European Journal of Agronomy. 2017: 91; 63-73.	Hermann A, Kage H, Taube F, Sieling K	Effect of Digestate, Animal Manure and Mineral Fertilizer Application on Nitrogen Flows in Biogas Feedstock Production	2017	European Journal of Agronomy	Article	aherrmann@gfo.uni-kiel.de	N/A	Germany	NR	NR	N	Cfb	Site 2 (Karkendamm)	NR	NR	Podzols	NR	Yes	The preceding crop was a grass-clover sward.	January	2006	June	2009	38	Multiple-intervention	Crop rotation, Chemical fertiliser, Organic fertiliser	Unclear	Treatments comprised the crop rotation (R1–R4, see Fig. 1), N fertilizer type (mineral N (calcium ammonium nitrate, CAN), digestate of co-fermented maize/pig slurry, pig slurry (only Site 1), cattle slurry (only Site 2)), and N fertilizer rate (4 levels, depending on crop, see Table 1).	CI	Randomized Complete Block	4	No	N2O	NR	Closed	NR	NR	Mixed methodology	Senbayram 2014 contains details of emissions measurements.	CRA
131		Hinton (2015)	Hinton NJ, Cloy JM, Bell MJ, Chadwick DR, Topp CFE, Rees RM. Managing fertiliser nitrogen to reduce nirtous oxide emissions and emission intensities from a cultivated Cambisol in Scotland. Geoderma Regional. 2015: 4; 55-65.	Hinton NJ, Cloy JM, Bell MJ, Chadwick DR, Topp CFE, Rees RM	Managing fertiliser nitrogen to reduce nirtous oxide emissions and emission intensities from a cultivated Cambisol in Scotland	2015	Geoderma Regional 4	Article	nicola.winning@sruc.ac.uk	N/A	United Kingdom	55.85	-2.83333	N	Cfb	N/A	Sandy loam	NR	Cambisols	Soil texture Sandy loam. Soil series Humbie. Soil group Cambisol. Soil parent material Reddish brown clay loam till. Soil drainage class Imperfect. Soil structure Moderate medium blocky. Soil stone content Slightly stony.	No	NR	April	2011	March	2012	12	Multiple-intervention	Chemical fertiliser, Nitrification inhibitor	10	Control, Ammonium nitrate (AN) 40, AN 80, AN 120, AN 160, AN 200, AN 120 + Nitrification inhibitor (NI), Urea 120, Urea 120 + NI, AN 120.	CI	Randomized Complete Block	3	No	N2O	Static chamber	Closed	Opaque	Gas chromatography; (Agilent, 7890A) equipped with an electron capture detector (ECD)	Gas chromatography; (Agilent, 7890A)	NA	CRA
132		Hirono (2014)	Hirono Y, Nonaka K. Effects of application of lime nitrogen and dicyandiamide on nitrous oxide emissions from green tea fields. Soil Science and Plant Nutrition. 2014: 60; 276-285.	Hirono Y, Nonaka K.	Effects of application of lime nitrogen and dicyandiamide on nitrous oxide emissions from green tea fields	2014	Japanese Society of Soil Science and Plant Nutrition	Article	hirono@affrc.go.jp	N/A	Japan	34.8	138.133	N	Cfa	N/A	Clay loam	NR	NR	NR	No	NR	September	2010	September	2012	25	Multiple-intervention	Chemical fertiliser, Nitrification inhibitor	3	Chemical fertiliser, lime, dicyandiamide.	CI	Split/strip plot	3	No	N2O	NR	Closed	NR	closed-chamber method from September 4, 2010 to September 7, 2012. Cylindrical chamber sets were used for these measurements. The chamber set consisted of a stainless-steel base, 0.3 m in diameter and 0.06 m high, and a vinyl-chloride chamber, 0.3 m in diameter and 0.14 m high. At each of nine plots, the chamber base was inserted into the soil between the canopies of tea plants and under the cano…	Gas chromatograph (GC-14B, Shimadzu Corp., Kyoto, Japan) equipped with an electron capture detector (ECD).	NA	CRA
133		Hou (2003)	Hou AX, Tsuruta H. Nitrous oxide and nitric oxide fluxes from an upland field in Japan: effect of urea type, placement, and crop residues. Nutrient Cycling in Agroecosystems. 2003: 65; 191-200.	Hou AX, Tsuruta H	Nitrous oxide and nitric oxide fluxes from an upland field in Japan: effect of urea type, placement, and crop residues. Nutrient Cycling in Agroecosystems	2003	Nutrient Cycling in Agroecosystems	Article	ahou@lsu.edu	N/A	Japan	36.0167	140.117	N	Cfa	N/A	NR	Andisol	NR	Andosol, which is a volcanic soil and originally acidic and which covser 46.5% of the upland fields in Japan.	No	NR	September	1999	March	2000	7	Chemical fertiliser	N/A	4	Control, Urea with broadcast mode, Urea with band mode, Coated urea with band mode.	CI	Split/strip plot	2	No	N2O	Static chamber	NR	Opaque	The static chamber technique, adopting rectangle chambers made of white non-transparent PVC with a dimension of 60 x 40 35 cm, was used to collect gas samples for NO and NO ﬂuxes measurements. A chamber base made of white PVC with 3-cm deep was ﬁxed in the center of each plot.	Gas chromatography; Nitrous oxide concentrations were analyzed by a Shimadzu 8A gas chromatograph (Kyoto, Japan) equipped with an electron capture detector at 340˚C.	NA	CRA
134		Hou (2010)	Hou A, Tsuruta H, McCreary MA, Hosen Y. Effect of urea placement on the time-depth profiles of NO, N2O and mineral nitrogen concentrations in an Andisol during a Chinese cabbage growing season. Soil Science and Plant Nutrition. 2011: 56(6); 861-869.	Hou A, Tsuruta H, McCreary MA, Hosen Y	Effect of urea placement on the time-depth profiles of NO, N2O and mineral nitrogen concentrations in an Andisol during a Chinese cabbage growing season	2010	Soil Science & Plant Nutrition	Article	yhosen@affrc.go.jp	N/A	Japan	36.0167	140.117	N	Cfa	N/A	NR	Andisol	NR	The soil type is described as Andisol and contained 46 g organic matter and 3.8 g total N per kg soil with a pH(H2O) of 5.6 and a bulk density of 0.	No	NR	September	1999	December	1999	4	Chemical fertiliser	N/A	3	Two placement methods were used for urea application: urea incorporation (U-I; uniformly spread over the soil surface and incorporated down to approximately 0.15–0.2 m using a tiller machine) and urea deep band (U-DB; placed in initially prepared 0.12-m-deep trenches cut at intervals of 0.6 m and then covered with soil after fertilization).	CI	Split/strip plot	2	No	N2O	NR	NR	NR	Soil gas was collected at depths of 0.05, 0.1, 0.15, 0.2, 0.3, 0.45 and 0.6 m from both N-fertilizer treatments plots via buried soil gas samplers, which were made of white polyvinylchloride (PVC) tube (5-mm diameter. Nitrous oxide concentrations were analyzed by a Shimadzu 8A gas chromatograph (Kyoto, Japan) equipped with an electron capture detector at 340C.	Gas chromatography; Nitrous oxide concentrations were analyzed by a Shimadzu 8A gas chromatograph (Kyoto, Japan) equipped with an electron capture detector at 340˚C.	NA	CRA
135		Hou (2015)	Hou M, Ohkama-Ohtsu N, Suzuki S, Tanaka H, Schmidhalter U, Bellingrath-Kimura SD. Nitrous oxide emission from tea soil under different fertilizer managements in Japan. Catena. 2015: 135; 304-312.	Hou M, Ohkama-Ohtsu N, Suzuki S, Tanaka H, Schmidhalter U, Bellingrath-Kimura SD	Nitrous oxide emission from tea soil under different fertilizer managements in Japan	2015	Catena	Article	mudan_111@yahoo.co.jp	N/A	Japan	35.6667	139.783	N	Cfa	N/A	Loam	NR	Andosols	The soil was classified as a Silandic Andosol according to the World Reference Base for Soil Resources 2006 by the IUSS Working Group WRB (2007).	No	NR	February	2011	July	2012	18	Multiple-intervention	Chemical fertiliser, Organicfertiliser	4	4 treatments were implemented with different types and amounts of N fertilizers: control (CONT), conventional (CONV), chemical (CHEM), and half conventional (1/2CONV) fertilizer. No fertilizer was applied to the CONT treatment. The amounts of fertilizer were 600 kg N/ha/yr applied as (NH4)2SO4 and 300 kg N/ha/yr applied as chicken manure for CONV, 900 kg N/ha/yr applied as (NH4)2SO4 for CHEM, and…	CI	Randomized Complete Block	3	No	N2O	NR	Closed	Opaque	Closed-chamber method. The chambers used in this study comprised a polyvinyl non transparent circle cylinder with a diameter and height of 20 cm. The bases of the chambers were inserted into the soil between the rows and under the canopy of the tea plants to a depth of 5 cm.	Gas chromatograph; (GC-2014, Shimadzu, Kyoto, Japan) equipped with an electron capture detector (ECD) held constant at 350 °C.	NA	CRA
136		Hu (2013)	Hu Z, Cui H, Chen S, Shen S, Li H, Yang Y, Li C. Soil respiration and N2O flux response to UV-B radiation and straw incorporation in a soybean-winter wheat rotation system. Water, Air, & Soil Pollution. 2013: 224; 1394.	Hu Z, Cui H, Chen S, Shen S, Li H, Yang Y, Li C	Soil respiration and N2O flux response to UV-B radiation and straw incorporation in a soybean-winter wheat rotation system	2013	Water, Air, & Soil Pollution	Article	zhhu@nuist.edu.cn	N/A	China	32.05	118.85	N	Cfa	N/A	NR	NR	NR	The soil (0–20 cm) was classified as hydromorphic and contained 26.1% clay ,an initial pH(H2O) of 6.22, a total organic carbon of 19.4 gkg−1, and a total nitrogen of 1.45 gkg−1.	No	NR	July	2008	May	2009	11	Multiple-intervention	Cover crops, Other	4	Control (C, ambient UV-B radiation and no straw incorporation); cropping with the 20 % enhancement of UV-B (U); cropping with straw incorporation (S, wheat straw in the soybean-growing season and 1394, Page 2 of 12 Water Air Soil Pollut (2013) 224:1394 rice straw in the winter wheat-growing season); and cropping with the 20 % UV-B enhancement plus straw incorporation (US).	CI	Randomized Complete Block	3	No	N2O, CO2	Static chamber	NR	Opaque	SR was measured using an automated soil CO2 flux measurement system (Li-8100, Li-Cor Inc., Lincoln, NE, USA) with an attached chamber. PVC soil collars, with a height of 10 cm and a diameter of 20 cm, were permanently inserted 3 cm into the soil for SR measurements. The N2O emission flux was measured using a static chamber–gas chromatograph technique (Zou et al. 2005). Circular base frames for th…	Gas chromatography, and soil CO2 flux measurement.	NA	CRA
137		Hube (2017)	Hube S, Alfaro MA, Scheer C, Brunk C, Ramirez L, Rowlings D, Grace P. Effect of nitrification and urease inhibitors on nitrous oxide and methane emissions from an oat crop in a volcanic ash soil. Agriculture, Ecosystems and Environment. 2017: 238; 46-54.	Hube S, Alfaro MA, Scheer C, Brunk C, Ramirez L, Rowlings D, Grace P	Effect of nitrification and urease inhibitors on nitrous oxide and methane emissions from an oat crop in a volcanic ash soil	2017	Agriculture, Ecosystems and Environment	Article	malfaro@inia.cl, martita.alfaro@gmail.com	N/A	Chile	-40.5167	-73.05	S	Cfb	N/A	Loam	Andisol	NR	The soil at the experimental site was an Andisol from the Osorno soil series (Typic hapludans; CIREN, 2003).	Yes	Prior to the establishment of the experiment, the site had been under permanent pasture (Lolium perenne L., Holcus lanatus L. and Dactylis glomerata L.) for a period of 25 years.	March	2012	March	2013	13	Multiple-intervention	Chemical fertiliser, Nitrification inhibitor	4	4 treatments were considered: Zero N (0 N kg N/ha), Urea (120 kg N/ha), Urea + N- (n-butyl) thiophosphoric triamide (NBPT) as urease inhibitor (120 kg N/ha + 0.25 g NBPT kg/N), and Urea + Dicyandiamide (DCD) as nitrification inhibitor (120 kg N/ha + 10 kg DCD/ha).	CI	Randomized Complete Block	3	No	CH4, N2O	NR	NR	Transparent	The automated measuring system consists of twelve acrylic static chambers (50 cm x 50 cm x 15 cm) fixed on stainless steel bases inserted permanently into the soil (0.1 m).	Gas chromatograph; (SRI 8610C, Torrance/USA) equipped with a 63Ni electron capture detector (ECD) for N2O analysis and a flame ionization detector (FID) for CH4 analysis.	NA	CRA
138		Huerfano (2015)	Huerfano X, Fuertes-Mendizabal T, Dunabeitia MK, Gonzalez-Murua C, Estavillo JM, Menendez S. Splitting the application of 3,4-dimethylpyrazole (DMPP): Influence on greenhouse gases emissions and wheat yield and quantity under humid Mediterrenean conditions. European Journal of Agronomy. 2015: 64; 47-57.	Huerfano X, Fuertes-Mendizabal T, Dunabeitia MK, Gonzalez-Murua C, Estavillo JM, Menendez S	Splitting the application of 3,4-dimethylpyrazole (DMPP): Influence on greenhouse gases emissions and wheat yield and quantity under humid Mediterrenean conditions	2015	European Journal of Agronomy	Article	sergio.menendez@ehu.es	N/A	Spain	42.8167	-2.5	N	Cfb	N/A	Clay loam	NR	NR	Clay loam soil, type Aquertic Etrudept.	Yes	The preceding crop was rapeseed (Brassica napus L.). Mechanical tillage (disk, mould board plow) was used for seedbed preparation.	December	2010	November	2012	24	Multiple-intervention	Chemical fertiliser, Nitrification inhibitor	5	The total amount of applied N was 180kgNha−1, corresponding to the optimal level to obtain maximum grain yield in this location (Ortuzar-Iragorri et al., 2010). Nitrogen application was splitted in one, two or three amendments at the stages of seeding (Z00), beginning of tillering (Z21) and beginning of stem elongation (Z30) according to the Zadoksscale (Zadoksetal.,1974)(Table 3).Fertilizers wer…	CI	Randomized Complete Block	4	No	CH4, N2O, CO2	NR	Closed	NR	Emissions were measured using closed chambers (Menéndez et al., 2008). Gas samples (20mL) from the atmosphere of the chambers were stored in vials of 12mL and later analyzed by gas chromatography (GC) (Agilent, 7890A) equipped with an electron capture detector (ECD) for N2O detection and a ﬂame ionization detector (FID) for CH4. For the determination of CO2, the GC was equipped with a methanizer …	Gas chromatography (Agilent, 7890A), electron capture detector, flame ionization detector, and methanizer.	NA	CRA
139		Huerfano (2016)	Heurfano X, Fuertes-Mendizabel T, Fernandez-Diez K, Estavillo JM, Gonzalez-Murua C, Menendez S. The new nitrification inhibitor 3,4-dimethylpyrazole succinis (DMPSA) as an alternative to DMPP for reducing N2O emissions from wheat crops under humid Mediterranean conditions. European Journal of Agronomy. 2016: 80; 78-87.	Heurfano X, Fuertes-Mendizabel T, Fernandez-Diez K, Estavillo JM, Gonzalez-Murua C, Menendez S	The new nitrification inhibitor 3,4-dimethylpyrazole succinis (DMPSA) as an alternative to DMPP for reducing N2O emissions from wheat crops under humid Mediterranean conditions	2016	European Journal of Agronomy	Article	sergio.menendez@ehu.eus	N/A	Spain	42.85	-2.61666	N	Cfb	N/A	Clay loam	NR	Kastanozems	Hypercalcic Kastanozem.	Yes	The previous crop was rapeseed and mechanical tillage was used for seedbed preparation	November	2012	November	2014	25	Nitrification inhibitor	N/A	6	Control, Ammonium sulphate (AS), AS + DMPSA applied twice, AS + DMPSA single application at tillering, AS + DMPP applied twice, AS + DMPP single aplication at tillering.	CI	Randomized Complete Block	4	No	N2O, CO2, CH4	NR	Closed	NR	Gas chromatography; (Agilent, 7890A) equipped with an electron capture detector (ECD) for N2O detection and a flame ionization detector (FID) for CH4 detection.	Gas chromatography; (Agilent, 7890A).	NA	CRA
140		Huerfano (2018)	Huerfano X, Estavillo JM, Feurtes-Mendizabal T, Torralbo F, Gonzalez-Murua C, Menendez S. DMPSA and DMPP equally reduce N2O emissions from maize-ryegrass forage rotation under Atlantic climate conditions. Atmospheric Environment. 2018: 187; 255-265.	Huerfano X, Estavillo JM, Feurtes-Mendizabal T, Torralbo F, Gonzalez-Murua C, Menendez S	DMPSA and DMPP equally reduce N2O emissions from maize-ryegrass forage rotation under Atlantic climate conditions	2018	Atmospheric Environment	Article	enithximena.huerfano@ehu.eus	N/A	Spain	42.8333	-2.6	N	Cfb	N/A	Silt loam	NR	NR	The soil (0–30cm depth) presented a silt loam texture (33% sand, 52% silt, and 15% clay) with a pH (1:2 H2O) of 7.0.	No	NR	May	2015	September	2016	17	Multiple-intervention	Chemical fertiliser, Nitrification inhibitor	4	The fertilizer applied was ammonium sulphate (AS). It was also applied in combination with DMPP and in combination with DMPSA. Treatments were; Control, AS, AS + DMPP, AS + DMPSA.	CI	Randomized Complete Block	4	No	CH4, N2O	NR	Closed	NR	Using the closed chamber (headspace of 0.005m3 in maize and 0.03m3 in ryegrass) technique as described in Chadwick et al. (2014).	Gas chromatography (GC) (Agilent, 7890A) equipped with an electron capture detector (ECD) for N2O detection and a ﬂame ionization detector (FID) for CH4.	NA	CRA
141		Hui (2018)	Hui D, Yu C, Deng Q, Saini P, Collins K, de Koff J. Weak effects of biochar and nitrogen fertilization on switchgrass photosynthesis, biomass, and soil respiration. Agriculture. 2018: 8; 143.	Hui D, Yu C, Deng Q, Saini P, Collins K, de Koff J.	Weak effects of biochar and nitrogen fertilization on switchgrass photosynthesis, biomass, and soil respiration	2018	Agriculture	Article	dhui@tnstate.edu	N/A	USA	36.12	-86.89	N	Cfa	N/A	Silt loam	NR	NR	Soil type at the experimental site was a Lindside silt loam soil (fine-silty, mixed, active, mesic fluvaquentic Eutrudepts, occasionally flooded), slightly acidic (pH = 5.7), and average carbon (11.1 g kg-1), N (1.0 g kg-1), and phosphorus (150 mg kg-1).	No	NR	NR	2014	August	2016	Unclear	Multiple-intervention	Chemical fertiliser, biochar	6	There were two levels of biochar, a control without biochar application (Control), and a biochar addition (Biochar) with 9 Mg ha-1 biochar added to the plots (3 m x 5 m each). Four N fertilization rates included 0 kg N ha-1, 17 kg N ha-1, 34 kg N ha-1, and 67 kg N ha-1, labeled as ON, LN, MN, and HN, respectively.	CI	Randomized Complete Block	4	No	CO2	NR	NR	NR	Four PVC soil collars (80 cm2 in area and 5 cm in height) were permanently installed about 3 cm deep into the soil in each of the plots of two blocks at least 24 h before the first soil respiration measurements.	Soil respiration was measured using the Li-Cor 6400 infrared gas analyzer (Li-COR, Inc., Lincoln, NE, USA) connected to a Li-Cor 6400-09 soil respiration chamber (9.55 cm diameter) (Li-COR, Inc., Lincoln, NE, USA) following Deng et al. (2017).	CO2 referred to as soil respiration in the paper.	JR
142	a	Hunt (2016)	Hunt DE, Bittman S, Zhang H, Bhandral R, Grant CA, Lemke R. Effect of polymer-coated urea on nitrous oxide emission in zero-till and conventionally tilled silage corn. Canadian Journal of Soil Science. 2016: 96; 12-22.	Hunt DE, Bittman S, Zhang H, Bhandral R, Grant CA, Lemke R.	Effect of polymer-coated urea on nitrous oxide emission in zero-till and conventionally tilled silage corn	2016	Canadian Journal of Soil Science	Article	derek.hunt@agr.gc.ca	N/A	Canada	49.24	-121.76	N	Cfb	N/A	Silt loam	NR	NR	The silty loam soil (27% sand, 59% silt, 14% clay) at the experimental site belongs to the Monroe series, which are moderately well to well-drained, medium-textured, stone-free soils, classified as Eutric Eluviated Brunisols (Luttmerding 1981).	Yes	The study was conducted on plots that had been growing continuous silage corn for 9 years under either CT or ZT since 1997 with a pH of 6.1 over the study years. Samples taken in spring 2006 showed that there was significantly higher total C (13%) and total N (5%) concentrations in the 0–15 cm depth in the ZT soil than the CT soil from historic tillage treatments (Table 1); soil C and N were anal…	April	2005	April	2006	13	Multiple-intervention	Tillage, Chemical fertiliser, organic fertiliser	6	The main plot treatments were the CT and ZT treatments. The subplot treatments (plot size 3 m × 6.5 m) included two types of urea fertilizer, conventional and a polymer-coated “control release” urea (ESN®, Agrium Limited, Calgary, Alberta) referred to as CRU (44% N). Unfertilized (Control) treatments were included for both tillage treatments.	CI	Split/strip plot	4	Yes	N2O	Static chamber	NR	Opaque	Fluxes of N2O from the soil were measured using vented square (60 cm × 60 cm) aluminum chambers (one per plot). The chamber collars (12 cm high) were installed in the soil (5–6 cm depth) occupying most of the area between corn rows. Collars were removed only for field operations such as harvesting and tillage and were reinstalled in the same location. Measurements were made by gently placing the …	The gas samples were analyzed using a Varian CP-3800 gas chromatograph (Varian Inc., Palo Alto, California) equipped with a 63Ni-electron capture detector.	NA	JR
142	b	Hunt (2016)	Hunt DE, Bittman S, Zhang H, Bhandral R, Grant CA, Lemke R. Effect of polymer-coated urea on nitrous oxide emission in zero-till and conventionally tilled silage corn. Canadian Journal of Soil Science. 2016: 96; 12-22.	Hunt DE, Bittman S, Zhang H, Bhandral R, Grant CA, Lemke R.	Effect of polymer-coated urea on nitrous oxide emission in zero-till and conventionally tilled silage corn	2016	Canadian Journal of Soil Science	Article	derek.hunt@agr.gc.ca	N/A	Canada	49.24	-121.76	N	Cfb	N/A	Silt loam	NR	NR	The silty loam soil (27% sand, 59% silt, 14% clay) at the experimental site belongs to the Monroe series, which are moderately well to well-drained, medium-textured, stone-free soils, classified as Eutric Eluviated Brunisols (Luttmerding 1981).	Yes	The study was conducted on plots that had been growing continuous silage corn for 9 years under either CT or ZT since 1997 with a pH of 6.1 over the study years. Samples taken in spring 2006 showed that there was significantly higher total C (13%) and total N (5%) concentrations in the 0–15 cm depth in the ZT soil than the CT soil from historic tillage treatments (Table 1); soil C and N were anal…	May	2006	May	2007	13	Multiple-intervention	Tillage, Chemical fertiliser, Organic fertiliser	6	The main plot treatments were the CT (conventional tillage) and ZT (zero till) treatments. CT involved mouldboard ploughing at 25 cm depth, followed by 2–3 passes with tandem disks to a depth of 18–20 cm and light harrowing. There was little soil disturbance in the ZT plots except for the seed and fertilizer furrows made by the planter and slight compaction from the tractor tires. The subplot tre…	CI	Split/strip plot	4	Yes	N2O	Static chamber	NR	Opaque	Fluxes of N2O from the soil were measured using vented square (60 cm × 60 cm) aluminum chambers (one per plot). The chamber collars (12 cm high) were installed in the soil (5–6 cm depth) occupying most of the area between corn rows. Collars were removed only for field operations such as harvesting and tillage and were reinstalled in the same location. Measurements were made by gently placing the …	The gas samples were analyzed using a Varian CP-3800 gas chromatograph (Varian Inc., Palo Alto, California) equipped with a 63Ni-electron capture detector.	NA	JR
143		Iwuozo (2014)	Iwuozo SA. Incidence of greenhouse gas emissions from soils under different corn management practices. Tennessee State University.	Iwuozo SA	Incidence of greenhouse gas emissions from soils under different corn management practices	2014	Tennessee State University	Thesis	NR	N/A	USA	36.1	-86.89	N	Cfb	N/A	Silty clay loam	NR	NR	Experimental site is a Talbott silt clay loam soil (Fine, mixed, semi-active, thermic Typic Hapludalfs; 25% sand, 55% silt, 20% clay).	Yes	Prior to planting, a non-selective herbicide (glysophate) was sprayed to kill existing weed outgrowths.	April	2013	April	2014	25	Multiple-intervention	Tillage, Chemical fertiliser, Nitrification inhibitor, Organic fertiliser, Biochar	4	1. No-tillage + regular applications of URAN fertilizer (URAN-32-0-0 liquid N, 100%) (NT-URAN) 2. No-tillage + regular applications of URAN fertilizer (URAN-32-0-0 liquid N, 90%) + dicyandiamide (DCD) denitrification inhibitor (N, 10%) (NTinhibitor) 3. No-tillage + regular applications of URAN fertilizer (URAN-32-0-0 liquid N, 100%) + woodchips biochar (NT-biochar) 4. No-tillage + 20% application…	CI	Randomized Complete Block	4	No	N2O, CO2	Static chamber	NR	NR	The static chamber was made of polyvinyl chloride (PVC) material and consisted of two parts, a soil ring without a top and bottom, of 20 cm in diameter and 30 cm in height, and a removable cover of 20 cm in diameter and 6 cm in height. The ring was inserted directly into the soil about 25 cm below the soil surface leaving 5 cm above the soil surface, and the cover was placed on top during samplin…	Gas chromatography method (GC-2014, Shimadzu Scientific Instruments, Columbia, MD) equipped with TCD, FID, and ECD.	NA	CRA
144		Jager (2010)	Jager N. Effects of different long-term fertilization strategies on soil organic matter stocks and N2O emissions from arable soils. Gottigen Centre for Biodiversity and Ecology.	Jager N	Effects of different long-term fertilization strategies on soil organic matter stocks and N2O emissions from arable soils	2010	Gottigen Centre for Biodiversity and Ecology	Thesis	NR	N/A	Germany	49.8333	8.56667	N	Cfb	N/A	Loamy sand	NR	Cambisols	The soil was a sandy Cambisol (WRB) composed of 86% sand, 9% silt and 5% clay in the Ap horizon.	Yes	NR	NR	1985	March	2009	37	Multiple-intervention	Chemical fertiliser, Organic fertiliser	6	In 1985, the following long-term fertilization treatments were started: (i) MIN-140: high application rate of mineral fertilizer (150 kg N ha−1 to root crops or 100 kg N ha−1 plus 40 kg N ha−1 as second application to cereals) plus straw incorporation. (ii) MIN-100: medium application rate of mineral fertilizer (100 kg N ha−1 to root crops or 80 kg N ha−1 plus 20 kg N ha−1 as second application t…	CI	Split/strip plot	4	Yes	CH4, N2O	Static chamber	NR	Opaque	Circular, dark PVC chambers (diameter: 29.5 cm, height: variable from 28.5 to 78.5 cm). For gas flux determination these closed chambers were placed on permanently installed PVC-collars with the same diameter and sealed with an elastic lid.	Automated gas chromatographic system with a 63Ni electron capture detector (ECD, for N2O) and a flame ionisation detector (FID, for CH4).	NA	CRA
145		Jantalia (2008)	Jantalia CP, dos Santos HP, Urquiaga S, Boddey RM, Alves BJR. Fluxes of nitrous oxide from soil under different crop rotations and tillage systems in the South of Brazil. Nutrient Cycling in Agroecosystems. 2008: 82; 161-173.	Jantalia CP, dos Santos HP, Urquiaga S, Boddey RM, Alves BJR	Fluxes of nitrous oxide from soil under different crop rotations and tillage systems in the South of Brazil	2008	Nutrient Cycling in Agroecosystems	Article	bob@cnpab.embrapa.br	N/A	Brazil	-28.25	-52.4	S	Cfa	N/A	Clay	NR	Ferralsols	The study was carried out on an experiment installed in the year 1986 on a soil classified as a Rhodic Ferrasol with a clayey texture (63% clay, 1% silt and 24% sand).	Yes	The study was carried out on an experiment installed in the year 1986.	NR	2002	November	2004	Unclear	Multiple-intervention	Tillage, Crop Rotation	6	For the current study, only plots under zero tillage (ZT) and under disc plough only for the sowing of winter crops (CT) were considered for the main plots, with the succession soybean/wheat (R1) and the two year crop rotation wheat (Triticum aestivum)/soybean (Glycine max) followed by hairy vetch (Vicia villosa)/maize (Zea mays) or sorghum (Sorghum vulgare) (R2) as subplots. For the two-year rot…	CI	Split/strip plot	3	No	N2O	Static chamber	Closed	NR	A static closed system was used, which was made of a section of PVC tubing of 25 cm height and 25 cm diameter with the upper end sealed, referred to here as the PVC chamber. At the time of the gas measurement this chamber was fitted on to a plastic frame equipped at the top with a circular channel (25 cm wide and 5 cm deep) inserted 3 cm into the soil, and the latter was only removed from the fie…	Gas samples were analysed using a Perkin Elmer Model AutoSystem XL gas chromatograph (Perkin Elmer, Wellesley, USA) equipped with packed Porapak Q column (length 3.0 m, i.d. 0.32 cm) and an electron capture detector.	NA	CRA
146		Jensen (1996)	Jensen LS. Effects of soil compaction on N mineralization and microbial C and N: field measurements and laboratory simulation. 1996.	Jensen LS	Effects of soil compaction on N mineralization and microbial C and N: field measurements and laboratory simulation	1996	N/A	Conference Proceeding	NR	N/A	New Zealand	-40.1455	175.685	S	Cfb	N/A	Silty clay loam	NR	NR	Soils were silty clay loams (clay 36 %, silt 58 %, sand 6 %).	Yes	Experiment from a field cropped continuously with cereals for 28 years using conventional tillage (2.1 % C).	NR	NR	NR	NR	Unclear	Tillage	N/A	1	Compaction treatments were carried out with five passes of a tractor (4,880 kg total weight).	BA	Unclear	Unclear	No	CO2	Static chamber	NR	NR	Basal soil CO2 flux from the soil surface was measured in the field immediately after compaction in both compacted and non-compacted areas using the static chamber technique with ten replicate field respirometers (Tate et al., 1993).	NR	Low level of detail.	JR
147		Jiang (2018)	Jiang Y, Qingli L, Yungui Z, Zhihong L, Yan Z, Jingwei Z, Junxiong S, Peng W. Effect of Organic Fertilizer on N2O Emissions in Yellow Cornfield. International Journal of Agriculture and Biology. 2018: 20; 215-220.	Jiang Y, Qingli L, Yungui Z, Zhihong L, Yan Z, Jingwei Z, Junxiong S, Peng W	Effect of Organic Fertilizer on N2O Emissions in Yellow Cornfield	2018	International Journal of Agriculture & Biology	Article	seeyouagainzy@foxmail.com	N/A	China	26.8736	107.111	N	Cfa	N/A	NR	NR	NR	Yellow soils with fertility status from 0 to 20 cm making total N 1.6 g kg-1, total P 0.6 g kg-1, organic matter 39.7 g kg-1, alkali-hydrolyzable N 136.0 mg kg-1, available P 12.2 mg kg-1, readily-available K 153.1 mg kg-1 and pH 7.4.	Yes	The experimental area was established at the corn and flue-cured tobacco wheel as locating points for experiment since 2008.	May	2016	August	2016	4	Multiple-intervention	Chemical fertiliser, Organic fertiliser	4	Four treatments, viz., no fertilizer (CK); common fertilizer (CF); chemical fertilizer + organic fertilizer (OF); chemical fertilizer + bio-organic fertilizer (BF) with specific fertilizer rate. The basic fertilizers used during experiment was compound fertilizer 75 kg hm-2 (N: 32%, P2O5 4%), calcium superphosphate 407 kg hm-2 (P2O5 14%) and potassium sulfate 118 kg hm-2 (K2O 51%). However, organ…	CI	Randomized Complete Block	NR	No	N2O	Static chamber		NR	Static chamber (60×50×30 cm=0.9 m3) for artificial collection of greenhouse gases under the same conditions. The inner top of the chamber was installed with micro-electric fans, temperature probes and gas collection pipes. Among them, the terminals of collection pipes exposed outside the static chamber were connected with three-way valves, which were connected to the gas collection bag and inject…	The static chamber meteorological chromatography was used to measure N2O and gas. Chromatography (HP 7890A) was used to measure gas content with the chromatographic column filled by Porpak Q.	NA	CRA
148		Kallenbach (2010)	Kallenbach CM, Rolston DE, Horwath WR. Cover cropping affects soil N2O and CO2 emissions differently depending on type of irrigation. Agriculture, Ecosystems, and Environment. 2010: 137; 251-260.	Kallenbach CM, Rolston DE, Horwath WR	Cover cropping affects soil N2O and CO2 emissions differently depending on type of irrigation	2010	Agriculture, Ecosystems and Environment	Article	kallenb2@msu.edu	N/A	USA	38.5434	-121.87	N	Csa	N/A	Silt loam	NR	NR	Soils were classified as Reiff loam, and Yolo silt loam, non-acid, thermic Mollic Xerofluvents.	Yes	Processing tomatoes were grown during, and 3 years prior to the experiment.	April	2006	April	2007	13	Multiple-intervention	Irrigation, Cover crops	4	Drip irrigation and furrow irrigation as the main plots, winter legume cover crop, and no winter legume cover crop as the subplots.	CI	Split/strip plot	4	No	N2O, CO2	NR	NR	NR	Automated chambers was placed over a 10-cm PVC collar inserted into the soil to a depth of 4 cm.	CO2 infra red gas analyzer (LI-COR model LI8100), and N2O gas chromatograph with an electron capture detector (Hewlett Packard 6890).	NA	CRA
149		Kandel (2018)	Kandel TP, Gowda PH, Somenahally A, Northup BK, DuPont J, Rocateli AC. Nitrous oxide emissions as influenced by legume cover crops and nitrogen fertilization. Nutrient Cycling in Agroecosystems. 2018: 112; 119-131.	Kandel TP, Gowda PH, Somenahally A, Northup BK, DuPont J, Rocateli AC	Nitrous oxide emissions as influenced by legume cover crops and nitrogen fertilization	2018	Nutrient Cycling in Agroecosystems	Article	Tanka.Kandel@okstate.edu	N/A	USA	35.6667	-98	N	Cfa	N/A	Silt loam	NR	NR	The predominant soil series was deﬁned as Norge silt loams (ﬁne, mixed, thermic, Udic Ustochrepts) with 3–5% slopes. The topsoil (0–0.15 m) had 37% sand, 41% silt, and 22% clay. Soil pH (1:1, soil:water) at 0–0.15 m depth was 6.5.	Yes	The ﬁeld experiment was initiated in 2014 as a longterm study to deﬁne responses of the amount and quality of crabgrass biomass produced in response to different forms and rates of applied.	September	2016	July	2017	11	Multiple-intervention	Chemical fertiliser, Cover crops	6	These treatments included four cover crops, one inorganic N fertilizer (60 kg N ha-1) and one control (0 kg N ha-1) which did not receive any N fertilization.	CI	Randomized Complete Block	6	No	N2O	NR	Closed	NR	A PVC collar (0.65 9 0.65 m) was inserted to 0.10 m depth in all plots (n = 24). The collars had a 0.04 m wide outer ﬂange that remained parallel to the soil surface to support the chamber used for ﬂux measurement. Fluxes were measured by placing a white-colored chamber (0.70 9 0.70 9 0.41 m) on the preinstalled support collars. Headspace air was mixed by a fan, which ran continuously while chamb…	Fourier transform infrared (FTIR) based analyzer (DX4040).	NA	CRA
150		Kang (2018)	Kang S, Kim S, Park J, Seo D, Ok YS, Cho J. Effect of biochar derived from barley straw on soil physiochemical properties, crop growth, and nitrous oxide emission in an upland field in South Korea. Environmental Science and Pollution Research. 2018: 25; 25813-25821.	Kang S, Kim S, Park J, Seo D, Ok YS, Cho J	Effect of biochar derived from barley straw on soil physiochemical properties, crop growth, and nitrous oxide emission in an upland field in South Korea	2018	Environmental Science & Pollution Research	Article	chojs@sunchon.ac.kr	N/A	South Korea	34.9392	127.565	N	Cfa	N/A	Loam	NR	NR	The soil was loam with a pH of 5.18, electrical conductivity (EC) of 0.50 dS m−1, organic matter (OM) of 17.8 g kg−1, total nitrogen (TN) of 1.61 g kg−1, and available phosphate (Avail. P2O5) of 3.42 mg kg −1.	No	NR	August	2015	November	2015	4	Multiple-intervention	Biochar, Inorganic fertiliser	4	Barley straw biochar (BC, applied at 10 ton ha−1), inorganic fertilizer (IF, applied at N-PK=320–78–198kgha−1),and BC+IF treatment areas were separated by a control (Cn) treatment.	CI	Randomized Complete Block	3	No	N2O	Static chamber		NR	N2O flux was carried out by using an acrylic static chamber. The chamber used in this experiment had an area of 0.02 m2 and a volume of 0.01 m.	N2O was determined by using a gas chromatograph (GC-2014, Shimadzu) with an electron capture detector (ECD).	NA	CRA
151		Keane (2018)	Keane BJ, Ineson P, Vallack HW, Blei E, Bentley M, Howarth S, McNamara NP, Rowe RL, Williams M, Toet S. Greenhouse gas emissions from the energy crop oilseed rape (Brassica napus); the role of photosynthetically active radiation in diurnal N2O flux variation. Global Change Biology Bioenergy. 2018: 10;306-319.	Keane BJ, Ineson P, Vallack HW, Blei E, Bentley M, Howarth S, McNamara NP, Rowe RL, Williams M, Toet S	Greenhouse gas emissions from the energy crop oilseed rape (Brassica napus); the role of photosynthetically active radiation in diurnal N2O flux variation	2018	Global Change Biology Bioenergy	Article	ben.keane@york.ac.uk	Keane JB. The development of novel automated technology to measure trace gas fluxes from agricultural systems (Doctoral dissertation, University of York).	United Kingdom	NR	NR	N	Cfb	N/A	Silt	NR	NR	The soil type was the Beccles 1 association (Drewer et al., 2012) with ﬁne silt over clay, and the ﬁeld was used to produce annual rotation arable crops. Bulk density at the site was measured as 1.33 +/- 0.20 g cm-3 (0–10 cm depth) and 1.49 +/- 0.14 g cm-3 (10–20 cm depth.	Yes	The ﬁeld had been drilled with OSR in November 2013, and inorganic fertilizer was applied three times between 1 March and 1 April 2013. The ﬁeld had been planted with barley (Hordeum vulgare) and wheat (Triticum aestivum) in rotation, and the crop immediately preceding the OSR had been spring barley.	March	2014	April	2014	2	Chemical fertiliser	N/A	3	The experimental applications mimicked the NH4NO3 fertilizer (‘FER’) treatment on ﬁve replicate plots (within 40-cm-diameter collars), with additional ammoniumonly (‘NH4’) as NH4Cl and nitrate-only (‘NO3’), as NaNO3 treatments. The treatments were applied in pellet (NH4NO3) or powder form to each collar on a pro rata basis so that FER collars received the same N dose (68.9 kg-N ha_x0001_1) as the…	CI	Split/strip plot	5	No	CH4, N2O, CO2		Closed	NR	The SkyLine2D automated chamber system was developed inhouse at the University of York. A single, cylindrical chamber was suspended from a motorized trolley, mounted on parallel horizontal ropes, 1 m apart and held above the crop by 2.5-mtall aluminium trellis arches (Fig. 1), placed 24 m apart, allowing a trolley to repeatedly traverse a preselected transect across the crop. An indexing system i…	A Licor infrared gas analyser (IRGA: LI-8100; Licor, Lincoln NE USA) was housed in the motorized trolley to measure CO2 concentrations and also to control the SkyLine2D chamber, acting in place of a Licor long-term automated chamber (LI-8100-101; Licor. In order to also measure the ﬂuxes of N2O and CH4, the exhaust from the IRGA was intercepted through T-pieces and fed via an additional 49.8 m of…	No coordinates for study site: "The study was conducted on a 7-ha field which was part of a working farm in the east of the United Kingdom." Supplementary material states "The study was conducted on a working farm in Lincolnshire, in the east midlands of the United Kingdom at which various research had been undertaken over the previous seven years, so its management had been well documented"	CRA
152		Kennedy (2013)	Kennedy T, Decock C, Six J. Assessing drivers of N2O production in California tomato cropping systems. Science of the Total Environment. 2013: 465; 36-47.	Kennedy T, Decock C, Six J	Assessing drivers of N2O production in California tomato cropping systems	2013	Science of the Total Environment	Article	tlkennedy@ucdavis.edu	N/A	USA	38.5667	-121.933	N	Csb	N/A	Silty clay loam	NR	NR	Fine, montmorillonitic, thermic Typic Xerocrept.	Yes	Processing tomatoes were grown on both fields during the 2011 field season.	April	2011	June	2011	3	Multiple-intervention	Chemical fertiliser, Irrigation, Other	2	Different management regimes; the conventional field was fertilized twice over the course of the study period with the bulk of the fertilizer being applied as a sidedress injection shanked into the shoulder of the seebed to a depth of 15cm, and the second fertilization taking place during an irrigation event. In the integrated field, fertilizer was applied via fertigation during three sampling ca…	CI	Paired design	1	No	N2O, CO2	NR	Open	NR	NR	N2O; Shimadzu GC-2014 equipped with an electron capture detector (ECD), CO2; thermal conductivity detector.	NA	CRA
153		Kennedy (2013)	Kennedy TL, Suddick EC, Six J. Reduced nitrous oxide emissions and increased yields in California tomato cropping systems under drip irrigation and fertigation. Agriculture, Ecosystems, and Environment. 2013: 170; 16-27.	Kennedy TL, Suddick EC, Six J	Reduced nitrous oxide emissions and increased yields in California tomato cropping systems under drip irrigation and fertigation	2013	Agriculture, Ecosystems and Environment	Article	tlkennedy@ucdavis.edu	N/A	USA	38.5667	-121.933	N	Csb	N/A	Silty clay loam	NR	NR	Fine, montmorillonitic, thermic Typic Xerocrept.	Yes	Processing tomatoes were grown on both fields during the 2011 field season.	April	2011	June	2011	3	Multiple-intervention	Chemical fertiliser, Irrigation, Other	2	Different management regimes; the conventional field was fertilized twice over the course of the study period with the bulk of the fertilizer being applied as a sidedress injection shanked into the shoulder of the seebed to a depth of 15cm, and the second fertilization taking place during an irrigation event. In the integrated field, fertilizer was applied via fertigation during three sampling ca…	CI	Paired design	1	No	N2O, CO2	NR	Open	NR	NR	NO2; Shimadzu GC-2014 equipped with a an electron capture detector (ECD), CO2; thermal conductivity detector.	NA	CRA
154	a	Kesenheimer et al. (2019)	Kesenheimer K, Pandeya HR, Muller T, Buegger F, Ruser R. Nitrous oxide emissions after incorporation of winter oilseed rape (Brassica napus L.) residues under two different tillage treatments. J. Plant Nutr. Soil Sci. 2019; 182:48-59.	Kesenheimer K, Pandeya HR, Muller T, Buegger F, Ruser R	Nitrous oxide emissions after incorporation of winter oilseed rape (Brassica napus L.) residues under two different tillage treatments	2019	Journal of Plant Nutrition and Soil Science	Article	k.kesenheimer@uni-hohenheim.de	N/A	Germany	48.7444	8.92389	N	Cfb	N/A	Silt loam	NR	Luvisols	Luvisol with a high silt content.	No	NR	July	2014	June	2015	12	Multiple-intervention	Tillage, Cover crops	4	The experiment was conducted by inserting into an existing tillage trial (split-plot design, four blocks). Two tillage treat- ments were applied: ploughed (CT) and reduced (RT). Ploughing was done using a mouldboard plough to a depth of 30 cm. Reduced tillage was done using a chisel plough to a depth of 15 cm. The tillage experiment was initiated in 2012. After harvest of OSR in 2014, two mini pl…	CI	Split/strip plot	4	No	N2O, CO2	NR	Closed	Opaque	The N2O flux measurements were conducted using the closed chamber method (Hutchinson and Mosier, 1981). Fluxes were determined weekly in the morning with additional event driven samplings after N-fertilization, strong rainfall, and during thawing of frozen soil. As shown by Flessa et al. (2002), this sampling strategy significantly reduces the error of a weekly sampling scheme with an error of ap…	N2O and CO2 concentrations in the gas samples were measured with a greenhouse gas analyzer equipped with a 63Ni electron capture detector (ECD) (Scion 450-GC, Bruker) connected to an autosampler (GX-281, Gilson). 15N-N2O was determined with an Isotope Ratio Mass Spectrometer (IRMS) delta plus (Finnigan MAT, Bremen, Ger- many) coupled with a fully automated PreCon-Interface for preparing the N2O f…	NA	JJT
154	b	Kesenheimer et al. (2019)	Kesenheimer K, Pandeya HR, Muller T, Buegger F, Ruser R. Nitrous oxide emissions after incorporation of winter oilseed rape (Brassica napus L.) residues under two different tillage treatments. J. Plant Nutr. Soil Sci. 2019; 182:48-59.	Kesenheimer K, Pandeya HR, Muller T, Buegger F, Ruser R	Nitrous oxide emissions after incorporation of winter oilseed rape (Brassica napus L.) residues under two different tillage treatments	2019	Journal of Plant Nutrition and Soil Science	Article	k.kesenheimer@uni-hohenheim.de	N/A	Germany	48.7444	8.92389	N	Cfb	N/A	Silt loam	NR	Luvisols	Luvisol with a high silt content.	No	NR	July	2014	June	2015	12	Multiple-intervention	Tillage, Cover crops	4	The experiment was conducted by inserting into an existing tillage trial (split-plot design, four blocks). Two tillage treat- ments were applied: ploughed (CT) and reduced (RT). Ploughing was done using a mouldboard plough to a depth of 30 cm. Reduced tillage was done using a chisel plough to a depth of 15 cm. The tillage experiment was initiated in 2012. After harvest of OSR in 2014, two mini pl…	CI	Split/strip plot	4	No	N2O, CO2	NR	Closed	Opaque	The N2O flux measurements were conducted using the closed chamber method (Hutchinson and Mosier, 1981). Fluxes were determined weekly in the morning with additional event driven samplings after N-fertilization, strong rainfall, and during thawing of frozen soil. As shown by Flessa et al. (2002), this sampling strategy significantly reduces the error of a weekly sampling scheme with an error of ap…	N2O and CO2 concentrations in the gas samples were measured with a greenhouse gas analyzer equipped with a 63Ni electron capture detector (ECD) (Scion 450-GC, Bruker) connected to an autosampler (GX-281, Gilson). 15N-N2O was determined with an Isotope Ratio Mass Spectrometer (IRMS) delta plus (Finnigan MAT, Bremen, Ger- many) coupled with a fully automated PreCon-Interface for preparing the N2O f…	NA	CRA
155	a	Komainda (2018)	Komainda M, Taube F, Klub C, Herrmann A. Effects of catch crops on silage maize (Zea mays L.): yield, nitrogen uptake efficiency and losses. Nutrient Cycling in Agroecosystems. 2018: 110; 51-59.	Komainda M, Taube F, Klub C, Herrmann A	Effects of catch crops on silage maize (Zea mays L.): yield, nitrogen uptake efficiency and losses	2018	Nutrient Cycling in Agroecosystems	Article	ftaube@gfo.uni-kiel.de	N/A	Germany	54.3167	9.80556	N	Cfb	Ostenfield	NR	NR	NR	Soil is dominated by transition between Haplic Luvisol and Cambic Podzo.	Yes	In the previous years, the site was cropped with winter wheat (Triticum aestivum L.) and maize without organic fertilization for more than 10 years.	April	2012	October	2014	31	Multiple-intervention	Crop rotation, Cover crops, Chemical fertiliser	128	The factors comprised the series (starting in 2012 and 2013), the maize crop in the series (i.e. MM, SM), the site (OF, SI), maize harvest/CC sowing date (4 levels) and CC treatment (4 levels). In addition, two controls were included (a) a treatment where stubble and soil was prepared (SP) according to LM and rye plots, but without CC sowing, and (b) by a bare fallow (BF), where stubble and soil …	CI	Randomized Complete Block	3	No	N2O	NR	Closed	NR	A PVC collar (60 cm diameter and 15 cm height) was inserted 5 cm into the soil and white painted opaque PVC chambers (25 cm height and 0.07 m3 volume) were ﬁtted on the collars and sealed airtight with a butyl rubber band.	Gas chromatograph (model 7890a, Agilent technology Inc., Santa Clara, USA) equipped with electron-capture, thermal conductivity and ﬂame ionization detectors.	Treatment number is unclear.	CRA
155	b	Komainda (2018)	Komainda M, Taube F, Klub C, Herrmann A. Effects of catch crops on silage maize (Zea mays L.): yield, nitrogen uptake efficiency and losses. Nutrient Cycling in Agroecosystems. 2018: 110; 51-59.	Komainda M, Taube F, Klub C, Herrmann A	Effects of catch crops on silage maize (Zea mays L.): yield, nitrogen uptake efficiency and losses	2018	Nutrient Cycling in Agroecosystems	Article	ftaube@gfo.uni-kiel.de	N/A	Germany	54.5222	9.44444	N	Cfb	Schuby	Sand	NR	Podzols	The soil is a Carbic Podzol of sandy structure.	Yes	The ﬁeld had been cropped with forage grasses since 2002, only interrupted by Phacelia (Phacelia tanacetifolia L.)and white mustard (Sinapis alba L.) catch crops in 2004 and 2008, respectively.	April	2012	October	2014	31	Multiple-intervention	Crop rotation, Cover crops, Chemical fertiliser	128	The factors comprised the series (starting in 2012 and 2013), the maize crop in the series (i.e. MM, SM), the site (OF, SI), maize harvest/CC sowing date (4 levels) and CC treatment (4 levels). In addition, two controls were included (a) a treatment where stubble and soil was prepared (SP) according to LM and rye plots, but without CC sowing, and (b) by a bare fallow (BF), where stubble and soil …	CI	Randomized Complete Block	3	No	N2O	NR	Closed	NR	A PVC collar (60 cm diameter and 15 cm height) was inserted 5 cm into the soil and white painted opaque PVC chambers (25 cm height and 0.07 m3 volume) were ﬁtted on the collars and sealed airtight with a butyl rubber band.	Gas chromatograph (model 7890a, Agilent technology Inc., Santa Clara, USA) equipped with electron-capture, thermal conductivity and ﬂame ionization detectors.	Treatment number is unclear.	CRA
156		Kong (2007)	Kong AYY, Fonte SJ, Kessel CV, Six J. Soil aggregates control N cycling efficiency in long-term conventional and alternative cropping systems. Nutrient Cycling in Agroecosystems. 2007: 79; 45-58.	Kong AYY, Fonte SJ, Kessel CV, Six J	Soil aggregates control N cycling efficiency in long-term conventional and alternative cropping systems	2007	Nutrient Cycling in Agroecosystems	Article	aykong@ucdavis.edu	N/A	USA	38.54	-121.87	N	Csb	N/A	NR	NR	NR	Yolo silt loam (ﬁne-silty, mixed, nonacid, thermic Typic Xerothent) and (ii) Rincon silty clay loam (ﬁne, montmorillonitic, thermic Mollic Haploxeralf).	Yes	Feld study was conducted during the 2004 maize growing season, within three 2-year, maize–tomato rotations, which differed in nutrient input level and source.	May	2004	October	2004	6	Multiple-intervention	Chemical fertiliser, Organic fertiliser, Cover crops,	3	Different management regimes; consisting of the following nutrient treatments: (1) conventional (synthetic N fertilizer only), (2) low-input (alternating synthetic N fertilizer and winter legume cover crop-N) and (3) organic (composted manure- and cover crop-N). Each management system is randomly distributed in the 30-ha CIFS site as three, 0.2-ha replicates, receiving furrow irrigation, and unde…	CI	Randomized Complete Block	3	No	N2O	NR	Closed	NR	Based on the design by Hutchinson and Mosier (1981); 20.3-cm diameter polyvinylchloride (PVC) rings (15-cm tall) were driven in between the maize rows, to a depth of 10 cm, at the northern end of each experimental plot. The closed chamber tops were constructed from PVC irrigation caps (20.3cm diameter).	Gas chromatograph; Hewlett Packard 6890 Series Gas Chromatograph, micro-electron capture detector.	NA	CRA
157		Kong (2009)	Kong AYY, Fonte SJ, Kessel Cv, Six J. Transitioning from standard to minimum tillage: Trade-offs between soil organic matter stabilization, nitrous oxide emissions, and N availability in irrigated cropping systems. Soil & Tillage Research. 2009: 104; 256-262.	Kong AYY, Fonte SJ, Kessel Cv, Six J	Transitioning from standard to minimum tillage: Trade-offs between soil organic matter stabilization, nitrous oxide emissions, and N availability in irrigated cropping systems	2009	Soil & Tillage Research	Article	aykong@ucdavis.edu	N/A	USA	38.5333	-121.867	N	Csa	N/A	NR	NR	NR	Two soil types are found at the site: (i) Yolo silt loam (fine-silty, mixed, nonacid, thermic Typic Xerorthent) and (ii) Rincon silty clay loam (fine, montmorillonitic, thermic Mollic Haploxeralf).	Yes	Since 1993, all cropping systems at the Russell Ranch were under standard tillage.	March	2003	September	2004	19	Multiple-intervention	Chemical fertiliser, Organic fertiliser, Tillage, Cover crops	6	6 treatments total from 3 management system treatment each containing 2 tillage treatments; Three maize-tomato (Zea mays L.–L. esculentum L.) cropping systems (n = 3), which varied in nutrient inputs, were selected for this study: conventional (annual synthetic N fertilizer applications), low-input (synthetic N fertilizer applied in alternate years with cover crop-N incorporated the years without…	CI	Split/strip plot	3	No	N2O	NR	Closed	NR	The closed chamber tops were constructed from PVC irrigation caps (20.3 cm diameter) and enclosed a headspace volume of approximately 5.6 L. Gas (15 mL) was sampled from the headspace with polypropylene syringes at 0, 15, and 30 min intervals and then stored in 10 mL Exetainers (Labco, Inc.) for later analyses with a Hewlett Packard 6890 Series Gas Chromatograph (Palo Alto, CA).	Gas chromatograph; Hewlett Packard 6890 Series Gas Chromatograph (Palo Alto, CA).	Tillage treatment started in "spring 2003" which was coded as March.	CRA
158		Kontopoulou (2015)	Kontopoulou CK, Bilalis D, Pappa VA, Rees RM, Savvas D. Effects of organic farming practices and salinity on yield and greenhouse gas emissions from a common bean crop. Scientia Horticulturea. 2015: 183; 48-57.	Kontopoulou CK, Bilalis D, Pappa VA, Rees RM, Savvas D	Effects of organic farming practices and salinity on yield and greenhouse gas emissions from a common bean crop	2015	Scientia Horticulturae	Article	NR	N/A	Greece	38.5876	21.4274	N	Csa	N/A	Clay loam	NR	NR	Clay loam with an organic content of 2.05% total N 0.082%, P 175 ppm, K 632 ppm, soil pH 7.4 (1:1 water extract) and EC of 0.63 mScm.	Yes	The preceeding crop was vetch and the site preparation was based on local tillage practices involving moldboard ploughing.	April	2011	July	2011	4	Multiple-intervention	Irrigation, Chemical fertiliser, Organic fertiliser	4	Organic or conventional farming systems were established as main plots with four randomly allocated plots per system. Each plot was divided into two subplots irrigated either with good-quality or with salt-enriched water con-taining either 0.5 or 10 mM NaCl, respectively. Thus the experiment,which was a split-plot design, included a total of 16 experimental units. Seeds were sown at a depth of 3 …	CI	Split/strip plot	4	No	CH4, N2O, CO2	Static chamber		NR	each chamber was 15 cm (height) x 20 cm (diameter).	Gas chromatography; Agilent 6890 GC fitted with a 1.8 m Porpak-N column and electron capture detector.	NA	CRA
159		Kurgat (2018)	Kurgat BK, Stober S, Mwonga S, Lotze-Campen H, Rosenstock TS. Livelihood and climate trade-offs in Kenyan peri-urban vegetable production. Agricultural Systems. 2018.	Kurgat BK, Stober S, Mwonga S, Lotze-Campen H, Rosenstock TS	Livelihood and climate trade-offs in Kenyan peri-urban vegetable production	2018	Agricultural Systems	Article	barnabas.kurgat@hu-berlin.de	N/A	Kenya	1.22019	36.6986	N	Cfb	N/A	NR	NR	Nitisols	The soils are broadly classiﬁed as Humic Nitisols. Average soil bulk density was 0.8 g cm−3 while the pH was 6. Total soil nitrogen (TN) in the top 20 cm soil depth was 0.3% whereas at 20–50 cm it was 0.2%. Soil organic carbon in the top 20 cm and 20–50 cm soil were 3.1% and 2.5% respectively. Total nitrogen obtained from the manure sample was 1.6%, while the total carbon content was 23%.	Yes	The site has been under smallholder AIV cultivation for the past six years. During that period, vegetables have been grown during the two rainy seasons each year. The ‘long rains' are from mid-March to mid-June while the ‘short rains' fall from October to mid-December.	September	2015	July	2016	11	Multiple-intervention	Chemical fertiliser, Organic fertiliser	4	Treatments were a no-input control and three nitrogen sources: (1) diammonium phosphate (DAP, 18:46:0) at a rate of 40 kg Nha−1, (2) manure at a rate of 10 t fresh cattle manure ha−1 (29.5 kg N ha−1),and (3) a mixture of DAP and manure applied at 34.7 kg N ha−1 (20 kg N from DAP and 14.7 kg N derived from 5 t of fresh cattle manure ha−1) for each season.	CI	Randomized Complete Block	3	No	N2O	Static chamber	Open	NR	Gas sampling occurred one to three times per week depending on soil management and the expected ﬂux. Samples were collected using vented static chambers (Parkin and Venterea, 2010). Each chamber comprised a lid (27 × 37.2 ×12.5 cm) and a base (27 × 37.2× 10 cm) clipped together tightly using metallic clamps to avoid gas leakage. Chamber bases were inserted 5–7 cm into the soil one week before the…	Samples were analysed at the Word Agroforestry Centre (ICRAF) and the International Livestock Research Institute (ILRI) in line with procedures outlined by Butterbach-Bahl et al. (2016).	NA	CRA
160	a	Lai (2012)	Lai R, Seddaiu G, Gennaro L, Roggero PP. Effects of nitrogen fertilizer sources and temperature on soil CO2 efflux in Italian ryegrass crop under Mediterranean conditions. Italian Journal of Agronomy. 2012: 7(e27); 196-201.	Lai R, Seddaiu G, Gennaro L, Roggero PP	Effects of nitrogen fertilizer sources and temperature on soil CO2 efflux in Italian ryegrass crop under Mediterranean conditions	2012	Italian Journal of Agronomy	Article	rlai@uniss.i	N/A	Italy	39.7833	8.55	N	Csa	N/A	NR	NR	NR	The soils were classified as Psammentic Palexeralfs (USDA, 2006).	No	NR	October	2010	May	2011	8	Multiple-intervention	Chemical fertiliser, Organic fertiliser	4	Mature cattle manure, cattle slurry, mineral fertilizer, control (mineral and slurry).	CI	Latin square	4	No	CO2	NR	Closed	NR	closed chamber, soil respiration system (EGM-4 with SRC-1, PP-Systems, Hitchin, UK).	CO2 efflux measurement using, respectively, a digital thermometer HD2101.2 (Delta Ohm, Padova, Italy) and the Diviner 2000 (Sentek, Stepney, Australia), an instrument based on Frequency Domain Reflectometry.	NA	CRA
160	b	Lai (2012)	Lai R, Seddaiu G, Gennaro L, Roggero PP. Effects of fertilizer sources and temperature on soil CO2 efflux in Italian ryegrass crop under Mediterranean conditions. Italian Journal of Agronomy. 2012: 7(e27); 196-201.	Lai R, Seddaiu G, Gennaro L, Roggero PP	Effects of fertilizer sources and temperature on soil CO2 efflux in Italian ryegrass crop under Mediterranean conditions	2012	Italian Journal of Agronomy	Article	rlai@uniss.it	N/A	Italy	39.7833	8.55	N	Csa	N/A	NR	NR	NR	Psammentic Palexeralfs (USDA, 2006). In the top 20 cm, soils had sandy texture (94% sand), bulk density 1.5 g cm–3, organic C content 1.4%, C/N ratio 10 and pH 6.3. Olsen P was 70 mg kg1 and, therefore, optimal for crop growth.	Yes	In this area the main cropping system is a double cropping silage maize - Italian ryegrass rotation.	October	2010	May	2011	8	Multiple-intervention	Chemical fertiliser, Organic fertiliser, Irrigation, Other	4	Four fertilizer sources were compared at the same level of N target rate (130 kg ha-1), set on the basis of the N fertilization prescriptions for nitrate vulnerable zones and on the crop N requirements (Table 1). These were: i) manure (mature cattle manure applied before sowing with a conventional spreader and followed by rotary tillage); ii) slurry (cattle slurry applied before sowing with a con…	CI	Latin square	4	No	CO2	NR	Closed	NR	PVC collars per plot (10 cm inner diameter and 10 cm long, with perforated walls in the first 5 cm) were inserted into the soil to a depth of 9 cm. During each CO2 efflux measurement, the SRC-1 chamber was fitted to a collar. In order to estimate heterotrophic respiration, at each plot one of the three collars was placed on a root exclusion subplot where soil was isolated with a PVC cylinder (40 …	Soil respiration system; EGM-4 with SRC-1, PP-Systems.	NA	CRA
161	a	Lam (2015)	Lam SK, Suter H, Davies R, Bai M, Sun J, Chen D. Measurement and mitigation of nitrous oxide emissions from a high nitrogen input vegetable system. Scientific Reports. 2015: 5; 8208.	Lam SK, Suter H, Davies R, Bai M, Sun J, Chen D	Measurement and mitigation of nitrous oxide emissions from a high nitrogen input vegetable system	2015	Scientific Reports	Article	delichen@unimelb.edu.au	N/A	Australia	-38.0667	144.15	S	Cfb	N/A	Sand	NR	NR	The soil is classified as a Tenosol with 91% sand.	No	NR	April	2013	May	2013	2	Nitrification inhibitor	N/A	4	Control and DMPP-treated paddocks, both in the bed and furrow areas.	CI	Paired design	5	No	N2O	NR	Closed	NR	Closed chambers (25 cm diameter, 15 cm height) The chambers were inserted to a soil depth of 5 cm. & an open-path FTIR spectroscopic system (Matrix-M IRcube, Bruker Optik GmbH) was established at the centre of each paddock at 1.2 m height with a path length of 98 m.	Gas chromatography (Agilent 7890A) & an infrared gas analyzer; open-path Fourier Transform Infrared spectroscopy (FTIR).	NA	CRA
161	b	Lam (2015)	Lam SK, Suter H, Davies R, Bai M, Sun J, Chen D. Measurement and mitigation of nitrous oxide emissions from a high nitrogen input vegetable system. Scientific Reports. 2015: 5; 8208.	Lam SK, Suter H, Davies R, Bai M, Sun J, Chen D	Measurement and mitigation of nitrous oxide emissions from a high nitrogen input vegetable system	2015	Scientific Reports	Article	delichen@unimelb.edu.au	N/A	Australia	-38.4	144.9	S	Cfb	N/A	Sand	NR	NR	The soil is classified as a Tenosol with 91% sand.	No	NR	April	2013	May	2013	2	Nitrification inhibitor	N/A	4	Control and DMPP-treated paddocks, both in the bed and furrow areas.	CI	Paired design	5	No	N2O	NR	Closed	NR	Closed chambers (25 cm diameter, 15 cm height) The chambers were inserted to a soil depth of 5 cm. & an open-path FTIR spectroscopic system (Matrix-M IRcube, Bruker Optik GmbH) was established at the centre of each paddock at 1.2 m height with a path length of 98 m.	Gas chromatography (Agilent 7890A) & an infrared gas analyzer; open-path Fourier Transform Infrared spectroscopy (FTIR).	NA	CRA
162	a	Lam (2018)	Lam SK, Suter H, Davies R, Bai M, Mosier AR, Sun J, Chen D. Direct and indirect greenhouse gas emissions from two intensive vegetable farms applied with a nitrification inhibitor. Soil Biology and Biochemistry. 2018: 116; 48-51.	Lam SK, Suter H, Davies R, Bai M, Mosier AR, Sun J, Chen D	Direct and indirect greenhouse gas emissions from two intensive vegetable farms applied with a nitrification inhibitor	2018	Soil Biology and Biochemistry	Article	NR	N/A	Australia	-38.0667	144.15	S	Cfb	Boneo	Sand	NR	NR	The soil at the Boneo farm is a Tenosol (Isbell, 1996) with 1% clay, 8% silt and 91% sand.	No	NR	May	2013	May	2013	1	Nitrification inhibitor	N/A	2	Two paddocks of around 4 ha were used, one for the control and the other for the treatment with DMPP (∼15% DMP active ingredient, applied at 6.6 kg ha−1 to the paddock at Boneo) chicken manure (3.4% N) was surface broadcast at 255 kg N ha−1 to the celery growing beds on 7 May 2013 and Nitrophoska® (12% N) at 39 kg N ha−1 on 14 May.	CI	Paired design	1	No	N2O	NR	NR	NR	An open-path Fourier transform infrared (OPFTIR) spectroscopy (Matrix-M IRcube, Bruker Optik GmbH) was used to measure gas concentrations, and the gas fluxes were determined using a backward Lagrangian stochastic (bLS) model WindTrax 2.0 (Thunder Beach Scientific, Flesch et al., 1995). At the center of each paddock, the OP-FTIR spectroscopic system was established at 1.2 m height. Ammonia and N2O…	An open-path Fourier transform infrared (OPFTIR) spectroscopy (Matrix-M IRcube, Bruker Optik GmbH) was used to measure gas concentrations.	NA	CRA
[truncated: 305 more rows]

## Sheet: Supplementary Articles
Main Article	Supplementary Articles
Abdalla MF. The Contribution of Nitrous Oxide Emissions from Irish Agriculture To Global Warming. University of Dublin. 2007.	Abdalla M, Jones M, Ambus P, Williams M. Emissions of nitrous oxide from Irish arable soils: effects of tillage and reduced N input. Nutrient Cycling in Agroecosystems. 2010 Jan;86(1):53-65.
[truncated: 13 more rows]
