# Supplementary material for: Existing evidence on the impacts of within-field farmland management practices on the flux of greenhouse gases from arable cropland in temperate regions: a systematic map
Source: Environ Evid. 2022 Jun 23;11:24. doi: 10.1186/s13750-022-00275-x (PMC11378830; doi:10.1186/s13750-022-00275-x)
Supplement: Supplementary file 5 — Additional file 5. ROSES form. [file 13750_2022_275_MOESM5_ESM.xlsx]

## Sheet: README
ROSES for Systematic Map Protocols. Version 1.0
November 2017
Neal R Haddaway, Biljana Macura, Paul Whaley, and Andrew Pullin
Column descriptions
Section/sub-section - The sections or sub-sections listed below correspond to sections in CEE systematic review and map protocols and final reports: please see the relevant text under these subheadings for information within a specific review.
Topic - the section or sub-section is further broken down for the purposes of clarity.
Description/Further explanation - Details of what is needed in each section or sub-section are provided, along with practical advice and links to relevant guidance.
Checklist/Meta-data - Checklist items MUST be completed. Meta-data items correspond to information that should be reported as data or short descriptions that will be used to populate the Summary Record and Flow Diagram. Any meta-data items where stages were not performed (e.g. grey literature searching), this should be stated (e.g. ‘Not performed’).
Author response - authors should select or write a response for meta-data, or select 'yes' or 'no' for checklist items. Further details may be provided in Comments (see below).
Comments - authors may supplement their response with a brief comment.
Please cite as: Haddaway NR, Macura B, Whaley P, and Pullin AS. 2017. ROSES for Systematic Map Protocols. Version 1.0. DOI: 10.6084/m9.figshare.5897284.

## Sheet: Map protocol
Section / sub-section	Topic	Description	Further explanation	Checklist/Meta-data	Author response	Comments
Title	Title	The title must indicate that it is a systematic map protocol, and must indicate if it is an update/amendment: e.g. "A systematic map update protocol...".	The title should normally be the same or very similar to the review question.	Meta-data	What are the impacts of within-field farmland management practices on the flux of greenhouse gases from arable cropland in temperate regions? A systematic map protocol
Type of review	Type of review	Select one of the following types of review: systematic map, systematic map update, systematic map amendment	See CEE Guidance on systematic mapping [1], and on amendments and updates [2]	Meta-data	systematic map
Authors contacts	Authors contacts	The full names, institutional addresses, and email addresses for all authors must be provided.		Checklist	Yes
Abstract	Structured summary	Abstract must not exceed 350 words and must include two sections 1) Background, the context and purpose of the review, including the review question; 2) Methods, how the review will be conducted and the outputs that are expected (specifically mention search strategy, inclusion criteria, critical appraisal, data extraction and synthesis).		Checklist	Yes
Background	Background	Describe the rationale for the review in the context of what is already known. Protocol must indicate why this study was necessary and what it aims to contribute to the field.	A theory of change and/or conceptual model can be presented that links the intervention or exposure to the outcome.	Checklist	Yes	No theory of change or conceptual model included but background includes rationale and need for the work
Stakeholder engagement	Stakeholder engagement	The planned/actual role of stakeholders throughout the review process (e.g. in the formulation of the question) must be described and explained (using a broad definition of ‘stakeholder’, including e.g. researchers, funders and other decision-makers; see [3])		Checklist	Yes	details provided in a dedicated section
Objective of the review	Objective	Describe the primary question and secondary questions (when applicable).	The primary question is the main question of the review. Secondary questions are usually linked to sources of heterogeneity (effect modifiers).	Checklist	Yes
	Definitions of the question components	Break down and summarise question key elements e.g. population, intervention(s)/exposure(s), comparator(s), and outcome(s).	For other question types see [4,5]	Meta-data	Population: Arable farmland in temperate regions; Interventions: All within-field farmland management practices applied to arable cropland; Comparator: Without management, with different management, before management; Outcome: Fluxes of greenhouse gases (methane, nitrous oxide, carbon dioxide)
Methods
Searches	Search strategy		Details regarding search strategy testing should be provided.	Checklist	Yes
	Search string	Provide Boolean-style full search string and state the platform for which the string is formatted (e.g. Web of Science format)		Meta-data	(arable OR agricult* OR farm* OR crop* OR cultivat*) AND (plough* OR plow* OR till* OR "direct drill*" OR fertili* OR biosolid* OR "bio solid" OR organic OR manur* OR sewage OR compost* OR amendment* OR biochar* OR digestate* OR "crop residue*" OR "crop straw*" OR mulch* OR "crop rotat*" OR "break crop*" OR "grass ley" OR "clover ley" OR legume* OR "bioenergy crop*" OR "cover crop*" OR "grass clo…
	Languages – bibliographic databases	List languages to be used in bibliographic database searches.		Meta-data	English
	Languages – grey literature	List languages to be used in organizational websites searches and web-based search engines.		Meta-data	English
	Bibliographic databases	Provide the number of bibliographic databases to be searched.		Meta-data	7	AGRIS Agricultural database (FAO), Directory of Open Access Journals, PubMed, Scopus, EThOS, ProQuest Dissertations and Theses Global and Web of Science Core Collections.
	Web – based search engines	Provide the number of web – based search engines to be searched.		Meta-data	1	Google scholar
	Organisational websites	Provide the number of organisational websites to be searched.		Meta-data	15
	Estimating the comprehensiveness of the search	Describe the process by which the comprehensiveness of the search strategy was assessed (i.e. list of benchmark articles).		Checklist	Yes
	Search update	Describe any plans to update the searches during the conduct of the review.	Optional. A search update is good practice if original searches were performed more than two years prior to review completion.	Checklist	No
Article screening and study inclusion criteria	Screening strategy	Describe the methodology for screening articles/studies for relevance/eligibility.		Checklist	Yes
	Consistency checking	Describe clearly the process for checking consistency of decisions including the levels at which consistency checking will be undertaken and estimated proportion of articles/studies that will be screened and checked for consistency by two or more reviewers (e.g. Titles (10%), abstracts (10%), full text (10%)).		Checklist	Yes
	Inclusion criteria	Describe the inclusion criteria used to assess relevance of identified articles/studies. These must be broken down into the question key elements (e.g. relevant subject(s), intervention(s)/exposure(s), comparator(s), outcomes, study design(s)) and any other restrictions (e.g. date ranges or languages).		Checklist	Yes
	Reasons for exclusion	State that you will provide a list of articles excluded at full text with reasons for exclusion.		Checklist	Yes
Critical appraisal	Critical appraisal strategy	Describe here the method you propose for critical appraisal of study validity (including assessment of individual studies and the evidence base as a whole).	Optional	Checklist	Yes
	Critical appraisal used in synthesis	Describe how the information from critical appraisal will be used in synthesis.	Optional	Checklist	n/a
	Consistency checking	Describe how repeatability of critical appraisal of study validity will be tested.	Optional	Checklist	n/a
Data extraction	Meta-data extraction and coding strategy	Describe the method for meta-data extraction and coding for studies (potentially providing forms/data sheets (ideally piloted), list if variables to be extracted as meta-data and those that will be coded).		Checklist	Yes	Table provided
Data synthesis and presentation	Narrative synthesis strategy	Describe methods to be used for narratively synthesising the evidence base in the form of descriptive statistics, tables (including SM database) and figures.	Vote-counting (tallying of studies based on the direction or significance of their findings) must be avoided. May include a summary of the outputs of critical appraisal of the evidence base as a whole (if planned to be performed in SM).	Checklist	Yes
	Knowledge gap and cluster identification strategy	Describe the methods to be used to identify and/or prioritise key knowledge gaps (unrepresented or underrepresented subtopics that warrant further primary research) and knowledge clusters (well-represented subtopics that are amenable to full synthesis via systematic review).		Checklist	Yes
	Demonstrating procedural independence	Describe the role of systematic reviewers (who have also authored articles to be considered within the review) in decisions regarding inclusion or critical appraisal of their own work.	Reviewers who have authored articles to be considered within the review should be prevented from unduly influencing inclusion decisions, for example by delegating tasks appropriately.	Checklist	Yes
Declarations	Competing interests	Describe of any financial or non-financial competing interests that the review authors may have.		Checklist	Yes
References
[1] James, K.L., Randall, N.P. and Haddaway, N.R., 2016. A methodology for systematic mapping in environmental sciences. Environmental Evidence, 5(1), p.7.
[2] Bayliss, H.R., Haddaway, N.R., Eales, J., Frampton, G.K. and James, K.L., 2016. Updating and amending systematic reviews and systematic maps in environmental management. Environmental Evidence, 5(1), p.20.
[3] Haddaway, N.R., Kohl, C., da Silva, N.R., Schiemann, J., Spök, A., Stewart, R., Sweet, J.B. and Wilhelm, R., 2017. A framework for stakeholder engagement during systematic reviews and maps in environmental management. Environmental Evidence, 6(1), p.11.
[4] Collaboration for Environmental Evidence. 2018. Guidelines and Standards for Evidence synthesis in Environmental Management. Version 5.0. www.environmentalevidence.org/information-for-authors.
[5] Leeds Institute of Health Sciences. https://medhealth.leeds.ac.uk/info/639/information_specialists/1500/search_concept_tools. Accessed 12/11/2017.
Yes
No
n/a
systematic map
systematic map update
systematic map amendment
